# Supplementary material for: De novo assembly and Characterisation of the Transcriptome during seed development, and generation of genic-SSR markers in Peanut (Arachis hypogaea L.)
Source: BMC Genomics. 2012 Mar 12;13:90. doi: 10.1186/1471-2164-13-90 (PMC3350410; doi:10.1186/1471-2164-13-90)
Supplement: Additional file 1 — Table S1. The information on the redundancy of the data in this study with publicly available data. [file 1471-2164-13-90-S1.XLS]

## Sheet: Supplemental Table 1
Supplemental Table S1 The information on the redundancy of the data in this study with publicly available data.
ID	UnigeneID	Accession Numbers	UnigeneLength	Blast vs mRNA	Blast vs Unigene	Nr-annotation	Swissprot-annotation	COG-Function-Description
1	Ahy.Unigene1	JR540742	6865	R.	R.	ubiquitin-conjugating enzyme 22 [Arabidopsis lyrata subsp. lyrata] >gi|297331926|gb|EFH62345.1| ubiquitin-conjugating enzyme 22 [Arabidopsis lyrata subsp. lyrata]	Probable ubiquitin carrier protein E2 23 OS=Arabidopsis thaliana GN=UBC23 PE=2 SV=1	Sphingosine kinase and enzymes related to eukaryotic diacylglycerol kinase
2	Ahy.Unigene2	JR540743	6210	R.	R.	ATGSL10 (glucan synthase-like 10); 1,3-beta-glucan synthase [Arabidopsis thaliana]	Callose synthase 9 OS=Arabidopsis thaliana GN=CALS9 PE=2 SV=1	--
3	Ahy.Unigene3	JR540744	2983	R.	nonR.	RAPTOR1; nucleotide binding / protein binding [Arabidopsis thaliana] >gi|16648937|gb|AAL24320.1| Unknown protein [Arabidopsis thaliana] >gi|31711792|gb|AAP68252.1| At3g08850 [Arabidopsis thaliana] >gi|56266687|gb|AAV84960.1| raptor1B [Arabidopsis thaliana]	Regulatory-associated protein of mTOR OS=Homo sapiens GN=RPTOR PE=1 SV=1	--
4	Ahy.Unigene4	JR540745	3577	R.	R.	RAPTOR1; nucleotide binding / protein binding [Arabidopsis thaliana] >gi|16648937|gb|AAL24320.1| Unknown protein [Arabidopsis thaliana] >gi|31711792|gb|AAP68252.1| At3g08850 [Arabidopsis thaliana] >gi|56266687|gb|AAV84960.1| raptor1B [Arabidopsis thaliana]	Regulatory-associated protein of mTOR OS=Homo sapiens GN=RPTOR PE=1 SV=1	--
5	Ahy.Unigene5	JR540746	3461	R.	R.	DNAJ heat shock N-terminal domain-containing protein [Arabidopsis lyrata subsp. lyrata] >gi|297317675|gb|EFH48097.1| DNAJ heat shock N-terminal domain-containing protein [Arabidopsis lyrata subsp. lyrata]	Chaperone protein dnaJ OS=Campylobacter lari (strain RM2100 / D67 / ATCC BAA-1060) GN=dnaJ PE=3 SV=1	DnaJ-class molecular chaperone with C-terminal Zn finger domain
6	Ahy.Unigene6	JR540747	3837	R.	R.	DNA binding / protein binding / transcription regulator [Arabidopsis thaliana] >gi|186510770|ref|NP_850669.2| DNA binding / protein binding / transcription regulator [Arabidopsis thaliana]	Serine-rich adhesin for platelets OS=Staphylococcus aureus GN=sraP PE=3 SV=1	--
7	Ahy.Unigene7	JR540748	2626	R.	R.	eukaryotic translation initiation factor 2B family protein / eIF-2B family protein [Arabidopsis thaliana] >gi|17064894|gb|AAL32601.1| Unknown protein [Arabidopsis thaliana] >gi|31711742|gb|AAP68227.1| At5g38640 [Arabidopsis thaliana]	Translation initiation factor eIF-2B subunit delta OS=Homo sapiens GN=EIF2B4 PE=1 SV=2	Translation initiation factor 2B subunit, eIF-2B alpha/beta/delta family
8	Ahy.Unigene8	JR540749	1837	R.	R.	eukaryotic translation initiation factor 2B family protein / eIF-2B family protein [Arabidopsis thaliana] >gi|17064894|gb|AAL32601.1| Unknown protein [Arabidopsis thaliana] >gi|31711742|gb|AAP68227.1| At5g38640 [Arabidopsis thaliana]	Translation initiation factor eIF-2B subunit delta OS=Homo sapiens GN=EIF2B4 PE=1 SV=2	Translation initiation factor 2B subunit, eIF-2B alpha/beta/delta family
9	Ahy.Unigene9	JR540750	3266	R.	R.	PFT1 (PHYTOCHROME AND FLOWERING TIME 1); transcription coactivator [Arabidopsis thaliana] >gi|32478899|gb|AAO39425.1| phytochrome and flowering time 1 protein [Arabidopsis thaliana]	Bromodomain-containing protein DDB_G0280777 OS=Dictyostelium discoideum GN=DDB_G0280777 PE=4 SV=1	FOG: TPR repeat
10	Ahy.Unigene10	JR540751	4095	R.	R.	SET domain protein [Populus trichocarpa] >gi|222856908|gb|EEE94455.1| SET domain protein [Populus trichocarpa]	Histone-lysine N-methyltransferase ASHH2 OS=Arabidopsis thaliana GN=ASHH2 PE=2 SV=1	Proteins containing SET domain
11	Ahy.Unigene11	JR540752	924	nonR.	nonR.	sentrin/sumo-specific protease, putative [Ricinus communis] >gi|223547126|gb|EEF48623.1| sentrin/sumo-specific protease, putative [Ricinus communis]	Uncharacterized histidine-rich protein DDB_G0274557 OS=Dictyostelium discoideum GN=DDB_G0274557 PE=4 SV=1	--
12	Ahy.Unigene12	JR540753	3376	nonR.	nonR.	Ulp1 protease family protein [Arabidopsis thaliana]	Ubiquitin-like-specific protease 2 OS=Schizosaccharomyces pombe GN=ulp2 PE=1 SV=1	Protease, Ulp1 family
13	Ahy.Unigene13	-	3809	R.	R.	SIN3 component, histone deacetylase complex [Populus trichocarpa] >gi|222851606|gb|EEE89153.1| SIN3 component, histone deacetylase complex [Populus trichocarpa]	Paired amphipathic helix protein Sin3 OS=Arabidopsis thaliana GN=SIN3 PE=1 SV=2	Histone deacetylase complex, SIN3 component
14	Ahy.Unigene14	JR540754	4299	R.	R.	MOS1 [Arabidopsis thaliana]	Collagen alpha-1(III) chain (Fragments) OS=Gallus gallus GN=COL3A1 PE=2 SV=2	DNA segregation ATPase FtsK/SpoIIIE and related proteins
15	Ahy.Unigene15	JR540755	3116	R.	R.	multidrug resistance-associated protein (MRP)-like; ABC-transporter-like protein [Arabidopsis thaliana]	ABC transporter C family member 8 OS=Arabidopsis thaliana GN=ABCC8 PE=2 SV=2	ABC-type multidrug transport system, ATPase and permease components
16	Ahy.Unigene16	JR540756	2077	R.	R.	ATP citrate lyase a-subunit [Lupinus albus]	Probable ATP-citrate synthase OS=Dictyostelium discoideum GN=acly PE=1 SV=1	Succinyl-CoA synthetase, alpha subunit
17	Ahy.Unigene17	JR540757	3314	R.	R.	aspartokinase-homoserine dehydrogenase [Glycine max]	Bifunctional aspartokinase/homoserine dehydrogenase 2, chloroplastic OS=Arabidopsis thaliana GN=AKHSDH2 PE=1 SV=1	Aspartokinases
18	Ahy.Unigene18	JR540758	758	nonR.	nonR.	AT5g64710/MVP7_3 [Arabidopsis thaliana]	--	--
19	Ahy.Unigene19	JR540759	1891	R.	R.	expressed protein [Oryza sativa (japonica cultivar-group)]	--	--
20	Ahy.Unigene20	JR540760	1957	R.	R.	Os11g0148500 [Oryza sativa Japonica Group] >gi|77548686|gb|ABA91483.1| pyruvate kinase family protein, expressed [Oryza sativa (japonica cultivar-group)] >gi|113644453|dbj|BAF27594.1| Os11g0148500 [Oryza sativa Japonica Group]	Pyruvate kinase, cytosolic isozyme OS=Solanum tuberosum PE=2 SV=1	Pyruvate kinase
21	Ahy.Unigene21	JR540761	1919	R.	R.	senescence-associated protein-related [Arabidopsis thaliana] >gi|50198799|gb|AAT70433.1| At5g11460 [Arabidopsis thaliana] >gi|111074484|gb|ABH04615.1| At5g11460 [Arabidopsis thaliana]	--	--
22	Ahy.Unigene22	JR540762	2731	nonR.	nonR.	zinc finger family protein [Arabidopsis lyrata subsp. lyrata] >gi|297322106|gb|EFH52527.1| zinc finger family protein [Arabidopsis lyrata subsp. lyrata]	Uncharacterized protein sll0103 OS=Synechocystis sp. (strain PCC 6803) GN=sll0103 PE=4 SV=1	Uncharacterized protein containing a von Willebrand factor type A (vWA) domain
23	Ahy.Unigene23	JR540763	2771	R.	R.	calmodulin-binding protein [Arabidopsis lyrata subsp. lyrata] >gi|297312054|gb|EFH42478.1| calmodulin-binding protein [Arabidopsis lyrata subsp. lyrata]	--	--
24	Ahy.Unigene24	JR540764	3168	R.	R.	KUP7; potassium ion transmembrane transporter [Arabidopsis thaliana] >gi|38503183|sp|Q9FY75.2|POT7_ARATH RecName: Full=Potassium transporter 7; Short=AtPOT7; Short=AtHAK7	Potassium transporter 7 OS=Arabidopsis thaliana GN=POT7 PE=1 SV=2	K+ transporter
25	Ahy.Unigene25	JR540765	2231	R.	R.	cysteine-rich receptor-like protein kinase [Glycine max]	Cysteine-rich receptor-like protein kinase 8 OS=Arabidopsis thaliana GN=CRK8 PE=2 SV=2	Serine/threonine protein kinase
26	Ahy.Unigene26	-	4026	R.	R.	transducin family protein [Arabidopsis lyrata subsp. lyrata] >gi|297321412|gb|EFH51833.1| transducin family protein [Arabidopsis lyrata subsp. lyrata]	WD repeat-containing protein 11 OS=Homo sapiens GN=WDR11 PE=1 SV=1	--
27	Ahy.Unigene27	JR540766	4122	nonR.	nonR.	PREDICTED: similar to binding [Vitis vinifera]	U-box domain-containing protein 13 OS=Arabidopsis thaliana GN=PUB13 PE=2 SV=1	--
28	Ahy.Unigene28	JR540767	2475	nonR.	nonR.	Hypothetical protein [Arabidopsis thaliana]	Uncharacterized protein At1g21580 OS=Arabidopsis thaliana GN=At1g21580 PE=1 SV=1	--
29	Ahy.Unigene29	-	2828	nonR.	nonR.	MEI1 (meiosis defective 1); transcription coactivator [Arabidopsis thaliana]	DNA topoisomerase 2-binding protein 1 OS=Homo sapiens GN=TOPBP1 PE=1 SV=2	--
30	Ahy.Unigene30	JR540768	3710	R.	R.	rna-dependent RNA polymerase [Populus trichocarpa] >gi|222868578|gb|EEF05709.1| rna-dependent RNA polymerase [Populus trichocarpa]	Probable RNA-dependent RNA polymerase 2 OS=Oryza sativa subsp. japonica GN=RDR2 PE=2 SV=1	DNA-directed RNA polymerase, beta' subunit/160 kD subunit
31	Ahy.Unigene31	JR540769	4180	R.	R.	histone acetyltransferase [Populus trichocarpa] >gi|222871889|gb|EEF09020.1| histone acetyltransferase [Populus trichocarpa]	Histone acetyltransferase HAC1 OS=Arabidopsis thaliana GN=HAC1 PE=1 SV=1	--
32	Ahy.Unigene32	JR540770	5913	R.	R.	dentin sialophosphoprotein-related [Arabidopsis thaliana]	Dentin sialophosphoprotein OS=Homo sapiens GN=DSPP PE=1 SV=2	--
33	Ahy.Unigene33	-	3998	R.	R.	Lissencephaly type-1-like homology motif; CTLH, C-terminal to LisH motif; Nitrous oxide reductase, N-terminal; WD40-like; Quinonprotein alcohol dehydrogenase-like [Medicago truncatula]	Vegetative incompatibility protein HET-E-1 OS=Podospora anserina GN=HET-E1 PE=4 SV=1	FOG: WD40 repeat
34	Ahy.Unigene34	JR540771	2367	R.	R.	Proteasome component region PCI; Eukaryotic translation initiation factor 3 subunit 8, C-terminal; Eukaryotic translation initiation factor 3 subunit 8, N-terminal [Medicago truncatula]	Eukaryotic translation initiation factor 3 subunit C OS=Medicago truncatula GN=TIF3C1 PE=2 SV=1	--
35	Ahy.Unigene35	JR540772	575	nonR.	nonR.	binding / clathrin binding / protein binding / protein transporter [Arabidopsis thaliana]	AP-1 complex subunit gamma-1 OS=Homo sapiens GN=AP1G1 PE=1 SV=5	--
36	Ahy.Unigene36	JR540773	3411	R.	R.	binding / clathrin binding / protein binding / protein transporter [Arabidopsis thaliana]	AP-1 complex subunit gamma-1 OS=Mus musculus GN=Ap1g1 PE=1 SV=3	Vesicle coat complex, various subunits
37	Ahy.Unigene37	-	3207	nonR.	nonR.	ATGSL05 (GLUCAN SYNTHASE-LIKE 5); 1,3-beta-glucan synthase/ transferase, transferring glycosyl groups [Arabidopsis thaliana] >gi|75216593|sp|Q9ZT82.1|CALSC_ARATH RecName: Full=Callose synthase 12; AltName: Full=1,3-beta-glucan synthase; AltName: Full=Protein GLUCAN SYNTHASE-LIKE 5; AltName: Full=Protein POWDERY MILDEW RESISTANT 4	Callose synthase 12 OS=Arabidopsis thaliana GN=CALS12 PE=1 SV=1	--
38	Ahy.Unigene38	JR540774	1596	nonR.	nonR.	Os04g0644200 [Oryza sativa Japonica Group] >gi|38344888|emb|CAD41911.2| OSJNBa0033G05.12 [Oryza sativa (japonica cultivar-group)] >gi|255675827|dbj|BAF15970.2| Os04g0644200 [Oryza sativa Japonica Group]	Vegetative cell wall protein gp1 OS=Chlamydomonas reinhardtii GN=GP1 PE=2 SV=1	--
39	Ahy.Unigene39	-	3387	nonR.	R.	HUA2 (ENHANCER OF AG-4 2); transcription factor [Arabidopsis thaliana] >gi|10177804|dbj|BAB11170.1| transcription factor-like protein [Arabidopsis thaliana]	Sulfated surface glycoprotein 185 OS=Volvox carteri PE=1 SV=1	Endoglucanase
40	Ahy.Unigene40	JR540775	1985	R.	R.	peptidoglycan-binding LysM domain-containing protein [Arabidopsis thaliana] >gi|30725692|gb|AAP37868.1| At5g08200 [Arabidopsis thaliana]	LysM and putative peptidoglycan-binding domain-containing protein 2 OS=Homo sapiens GN=LYSMD2 PE=1 SV=1	--
41	Ahy.Unigene41	-	2355	R.	nonR.	galactosyltransferase family protein [Arabidopsis lyrata subsp. lyrata] >gi|297310639|gb|EFH41063.1| galactosyltransferase family protein [Arabidopsis lyrata subsp. lyrata]	Probable beta-1,3-galactosyltransferase 19 OS=Arabidopsis thaliana GN=B3GALT19 PE=2 SV=2	--
42	Ahy.Unigene42	JR540776	2328	R.	R.	RNA helicase [Arabidopsis thaliana] >gi|1495271|emb|CAA66613.1| RNA helicase [Arabidopsis thaliana]	Probable pre-mRNA-splicing factor ATP-dependent RNA helicase OS=Arabidopsis thaliana GN=At3g26560 PE=1 SV=2	HrpA-like helicases
43	Ahy.Unigene43	JR540777	2355	R.	R.	EDM2; transcription factor [Arabidopsis thaliana]	Histone-lysine N-methyltransferase, H3 lysine-36 and H4 lysine-20 specific OS=Mus musculus GN=Nsd1 PE=1 SV=1	--
44	Ahy.Unigene44	JR540778	3577	R.	R.	RecName: Full=Alpha-1,4 glucan phosphorylase L isozyme, chloroplastic/amyloplastic; AltName: Full=Starch phosphorylase L; Flags: Precursor >gi|1616637|emb|CAA85354.1| alpha-1,4 glucan phosphorylase, L isoform precursor [Vicia faba var. minor]	Alpha-1,4 glucan phosphorylase L isozyme, chloroplastic/amyloplastic OS=Vicia faba GN=PHO1 PE=2 SV=2	Glucan phosphorylase
45	Ahy.Unigene45	JR540779	2583	R.	R.	Protein kinase [Medicago truncatula]	Serine/threonine-protein kinase Nek5 OS=Arabidopsis thaliana GN=NEK5 PE=1 SV=1	--
46	Ahy.Unigene46	JR540780	646	R.	R.	RBL (REBELOTE) [Arabidopsis thaliana]	Nucleolar complex protein 2 homolog OS=Arabidopsis thaliana GN=At2g18220 PE=2 SV=1	Uncharacterized conserved protein
47	Ahy.Unigene47	JR540781	2679	R.	R.	RBL (REBELOTE) [Arabidopsis thaliana]	Nucleolar complex protein 2 homolog OS=Arabidopsis thaliana GN=At2g18220 PE=2 SV=1	Uncharacterized conserved protein
48	Ahy.Unigene48	JR540782	6681	R.	R.	acetyl CoA carboxylase [Glycine max]	Acetyl-CoA carboxylase OS=Schizosaccharomyces pombe GN=cut6 PE=1 SV=2	Acetyl-CoA carboxylase, carboxyltransferase component (subunits alpha and beta)
49	Ahy.Unigene49	JR540783	441	R.	R.	26S proteasome regulatory subunit 8 [Pinus taeda]	26S protease regulatory subunit 8 homolog B OS=Arabidopsis thaliana GN=RPT6B PE=2 SV=1	ATP-dependent 26S proteasome regulatory subunit
50	Ahy.Unigene50	JR540784	1457	R.	R.	ATSUG1 [Arabidopsis lyrata subsp. lyrata] >gi|297317751|gb|EFH48173.1| ATSUG1 [Arabidopsis lyrata subsp. lyrata]	26S protease regulatory subunit 8 homolog A OS=Arabidopsis thaliana GN=RPT6A PE=2 SV=1	ATP-dependent 26S proteasome regulatory subunit
51	Ahy.Unigene51	JR540785	2487	R.	R.	Os06g0538200 [Oryza sativa Japonica Group] >gi|255677120|dbj|BAF19711.2| Os06g0538200 [Oryza sativa Japonica Group]	Uncharacterized protein DDB_G0271670 OS=Dictyostelium discoideum GN=DDB_G0271670 PE=4 SV=1	Beta-glucanase/Beta-glucan synthetase
52	Ahy.Unigene52	JR540786	1731	R.	R.	pentatricopeptide repeat-containing protein [Arabidopsis lyrata subsp. lyrata] >gi|297332434|gb|EFH62852.1| pentatricopeptide repeat-containing protein [Arabidopsis lyrata subsp. lyrata]	Pentatricopeptide repeat-containing protein At1g60770 OS=Arabidopsis thaliana GN=At1g60770 PE=2 SV=1	--
53	Ahy.Unigene53	JR540787	2303	R.	R.	hexokinase [Citrus sinensis]	Hexokinase-1 OS=Spinacia oleracea GN=HXK1 PE=2 SV=1	Hexokinase
54	Ahy.Unigene54	JR540788	2705	R.	R.	nucleotide binding protein [Arabidopsis lyrata subsp. lyrata] >gi|297340038|gb|EFH70455.1| nucleotide binding protein [Arabidopsis lyrata subsp. lyrata]	Elongator complex protein 2 OS=Danio rerio GN=elp2 PE=2 SV=1	FOG: WD40 repeat
55	Ahy.Unigene55	-	4682	R.	R.	EMB2454 (embryo defective 2454); protein binding / zinc ion binding [Arabidopsis thaliana] >gi|20453199|gb|AAM19839.1| AT3g18290/MIE15_8 [Arabidopsis thaliana] >gi|29028750|gb|AAO64754.1| At3g18290/MIE15_8 [Arabidopsis thaliana]	Uncharacterized RING finger protein C2F3.16 OS=Schizosaccharomyces pombe GN=SPAC2F3.16 PE=2 SV=1	Superfamily II DNA/RNA helicases, SNF2 family
56	Ahy.Unigene56	JR540789	4113	R.	R.	PWWP [Medicago truncatula]	Serine/threonine-protein kinase ATM OS=Arabidopsis thaliana GN=ATM PE=2 SV=1	--
57	Ahy.Unigene57	JR540790	2148	R.	R.	cyclin family protein [Arabidopsis lyrata subsp. lyrata] >gi|297309355|gb|EFH39779.1| cyclin family protein [Arabidopsis lyrata subsp. lyrata]	Cyclin-T1-5 OS=Arabidopsis thaliana GN=CYCT1-5 PE=2 SV=2	Cdk activating kinase (CAK)/RNA polymerase II transcription initiation/nucleotide excision repair factor TFIIH/TFIIK, cyclin H subunit
58	Ahy.Unigene58	JR540791	2258	R.	R.	nucleoporin [Lotus japonicus]	Nuclear pore complex protein Nup85 OS=Mus musculus GN=Nup85 PE=1 SV=1	--
59	Ahy.Unigene59	JR540792	2394	R.	R.	nucleoporin [Lotus japonicus]	Nuclear pore complex protein Nup85 OS=Mus musculus GN=Nup85 PE=1 SV=1	--
60	Ahy.Unigene60	-	2050	R.	R.	RecName: Full=DEAD-box ATP-dependent RNA helicase 22 >gi|15983392|gb|AAL11564.1|AF424570_1 At1g59990/T2K10_4 [Arabidopsis thaliana] >gi|22655388|gb|AAM98286.1| At1g59990/T2K10_4 [Arabidopsis thaliana]	DEAD-box ATP-dependent RNA helicase 22 OS=Arabidopsis thaliana GN=RH22 PE=2 SV=1	Superfamily II DNA and RNA helicases
61	Ahy.Unigene61	JR540793	1977	nonR.	R.	acyl:coa ligase acetate-coa synthetase-like protein [Populus trichocarpa] >gi|222870951|gb|EEF08082.1| acyl:coa ligase acetate-coa synthetase-like protein [Populus trichocarpa]	2-succinylbenzoate--CoA ligase OS=Geobacillus sp. (strain WCH70) GN=menE PE=3 SV=1	Acyl-CoA synthetases (AMP-forming)/AMP-acid ligases II
62	Ahy.Unigene62	JR540794	3413	nonR.	nonR.	ubiquitin-protein ligase, UPL1 [Selaginella moellendorffii]	E3 ubiquitin-protein ligase UPL1 OS=Arabidopsis thaliana GN=UPL1 PE=1 SV=3	Ubiquitin-protein ligase
63	Ahy.Unigene63	JR540795	1868	R.	R.	myo-inositol-1-phosphate synthase [Glycine max]	Inositol-3-phosphate synthase OS=Nicotiana tabacum PE=2 SV=1	Myo-inositol-1-phosphate synthase
64	Ahy.Unigene64	JR540796	2126	R.	R.	serine hydroxymethyltransferase 4 [Glycine max]	Serine hydroxymethyltransferase, mitochondrial OS=Arabidopsis thaliana GN=SHM1 PE=1 SV=1	Glycine/serine hydroxymethyltransferase
65	Ahy.Unigene65	JR540797	2948	R.	R.	WD40-repeat protein [Arabidopsis thaliana]	Transducin beta-like protein 3 OS=Rattus norvegicus GN=Tbl3 PE=2 SV=1	FOG: WD40 repeat
66	Ahy.Unigene66	JR540798	2873	R.	R.	chromatin remodeling complex subunit [Populus trichocarpa] >gi|222856097|gb|EEE93644.1| chromatin remodeling complex subunit [Populus trichocarpa]	SWI/SNF complex subunit SWI3C OS=Arabidopsis thaliana GN=SWI3C PE=1 SV=1	RSC chromatin remodeling complex subunit RSC8
67	Ahy.Unigene67	JR540799	2477	nonR.	nonR.	FRA3 (FRAGILE FIBER3); inositol or phosphatidylinositol phosphatase [Arabidopsis thaliana] >gi|59799523|sp|Q84W55.2|IP5P4_ARATH RecName: Full=Type II inositol-1,4,5-trisphosphate 5-phosphatase FRA3; AltName: Full=Protein FRAGILE FIBER 3 >gi|56405846|gb|AAV87313.1| type II inositol polyphosphate 5-phosphatase [Arabidopsis thaliana] >gi|56405854|gb|AAV87317.1| type II inositol polyphosphate 5-phosp…	Type II inositol-1,4,5-trisphosphate 5-phosphatase FRA3 OS=Arabidopsis thaliana GN=FRA3 PE=1 SV=2	Phosphatidylinositol 5-phosphate phosphatase
68	Ahy.Unigene68	JR540800	2567	R.	R.	aminoimidazole ribonucleotide carboxylase [Vigna unguiculata]	Phosphoribosylaminoimidazole carboxylase, chloroplastic (Fragment) OS=Vigna aconitifolia GN=PURKE PE=2 SV=1	Phosphoribosylaminoimidazole carboxylase (NCAIR synthetase)
69	Ahy.Unigene69	JR540801	4156	R.	R.	CPSF A subunit, C-terminal; WD40-like [Medicago truncatula]	Splicing factor 3B subunit 3 OS=Mus musculus GN=Sf3b3 PE=2 SV=1	--
70	Ahy.Unigene70	JR540802	2406	R.	R.	choline transporter-related [Arabidopsis thaliana]	Choline transporter-like protein 1 OS=Caenorhabditis elegans GN=chtl-1 PE=2 SV=1	--
71	Ahy.Unigene71	JR540803	1791	R.	R.	f-box family protein [Populus trichocarpa] >gi|222840928|gb|EEE78475.1| f-box family protein [Populus trichocarpa]	F-box protein At5g07670 OS=Arabidopsis thaliana GN=At5g07670 PE=2 SV=1	--
72	Ahy.Unigene72	JR540804	2166	R.	R.	At2g40980 [Arabidopsis thaliana]	--	--
73	Ahy.Unigene73	JR540805	3633	R.	R.	expressed protein [Oryza sativa (japonica cultivar-group)]	Dentin sialophosphoprotein OS=Homo sapiens GN=DSPP PE=1 SV=2	--
74	Ahy.Unigene74	-	2585	R.	R.	fructose-6-phosphate 2-kinase/fructose-2,6-bisphosphatase [Bruguiera gymnorhiza]	6-phosphofructo-2-kinase/fructose-2,6-biphosphatase 1 OS=Homo sapiens GN=PFKFB1 PE=1 SV=3	Fructose-2,6-bisphosphatase
75	Ahy.Unigene75	JR540806	4254	R.	R.	PRT6 (PROTEOLYSIS 6); ubiquitin-protein ligase [Arabidopsis thaliana]	E3 ubiquitin-protein ligase UBR3 OS=Mus musculus GN=Ubr3 PE=1 SV=3	--
76	Ahy.Unigene76	JR540807	1467	R.	R.	AtGRF5 (GROWTH-REGULATING FACTOR 5); transcription activator [Arabidopsis thaliana] >gi|21539888|gb|AAM52880.1| transcription activator [Arabidopsis thaliana]	Probable serine/threonine-protein kinase clkA OS=Dictyostelium discoideum GN=clkA PE=3 SV=1	--
77	Ahy.Unigene77	JR540808	1743	R.	R.	2-dehydro-3-deoxyphosphoheptonate aldolase/ 3-deoxy-d-arabino-heptulosonate 7-phosphate synthetase [Populus trichocarpa] >gi|222856521|gb|EEE94068.1| 2-dehydro-3-deoxyphosphoheptonate aldolase/ 3-deoxy-d-arabino-heptulosonate 7-phosphate synthetase [Populus trichocarpa]	Phospho-2-dehydro-3-deoxyheptonate aldolase 1, chloroplastic OS=Nicotiana tabacum GN=DHAPS-1 PE=2 SV=1	3-deoxy-D-arabino-heptulosonate 7-phosphate (DAHP) synthase
78	Ahy.Unigene78	JR540809	2607	nonR.	nonR.	binding protein [Arabidopsis lyrata subsp. lyrata] >gi|297311443|gb|EFH41867.1| binding protein [Arabidopsis lyrata subsp. lyrata]	MMS19 nucleotide excision repair protein homolog OS=Dictyostelium discoideum GN=mms19 PE=3 SV=2	--
79	Ahy.Unigene79	JR540810	2349	R.	R.	Os10g0567800 [Oryza sativa Japonica Group] >gi|113639968|dbj|BAF27273.1| Os10g0567800 [Oryza sativa Japonica Group]	Dynamin-related protein 1E OS=Arabidopsis thaliana GN=DRP1E PE=1 SV=1	Predicted GTPases (dynamin-related)
80	Ahy.Unigene80	JR540811	2892	R.	R.	STT3B (staurosporin and temperature sensitive 3-like b); oligosaccharyl transferase [Arabidopsis thaliana] >gi|10086464|gb|AAG12524.1|AC015446_5 Putative integral membrane protein [Arabidopsis thaliana]	Dolichyl-diphosphooligosaccharide--protein glycosyltransferase subunit STT3 OS=Dictyostelium discoideum GN=stt3 PE=3 SV=1	Uncharacterized membrane protein, required for N-linked glycosylation
81	Ahy.Unigene81	JR540812	3121	R.	R.	glycerophosphodiesterase-like protein [Nicotiana tabacum]	Probable glycerophosphoryl diester phosphodiesterase 2 OS=Arabidopsis thaliana GN=GPDL2 PE=1 SV=2	Glycerophosphoryl diester phosphodiesterase
82	Ahy.Unigene82	JR540813	1475	R.	R.	YLS7 [Arabidopsis thaliana] >gi|13122292|dbj|BAB32887.1| leaf-senescence-related protein [Arabidopsis thaliana]	--	--
83	Ahy.Unigene83	JR540814	2776	R.	R.	Os06g0622000 [Oryza sativa Japonica Group] >gi|51090841|dbj|BAD35369.1| Zinc finger CW-type coiled-coil domain protein 3-like [Oryza sativa Japonica Group] >gi|113596136|dbj|BAF20010.1| Os06g0622000 [Oryza sativa Japonica Group]	MORC family CW-type zinc finger protein 3 OS=Homo sapiens GN=MORC3 PE=1 SV=3	--
84	Ahy.Unigene84	JR540815	2258	R.	R.	ARF1-binding protein [Arabidopsis thaliana] >gi|62319857|dbj|BAD93897.1| ARF1-binding protein [Arabidopsis thaliana] >gi|62319897|dbj|BAD93959.1| ARF1-binding protein [Arabidopsis thaliana]	Auxin response factor 2 OS=Arabidopsis thaliana GN=ARF2 PE=1 SV=2	--
85	Ahy.Unigene85	JR540816	2587	R.	R.	ethylene-overproduction protein 1 [Arabidopsis lyrata subsp. lyrata] >gi|297323660|gb|EFH54081.1| ethylene-overproduction protein 1 [Arabidopsis lyrata subsp. lyrata]	Ethylene-overproduction protein 1 OS=Arabidopsis thaliana GN=ETO1 PE=1 SV=2	FOG: TPR repeat
86	Ahy.Unigene86	JR540817	2660	R.	R.	pentatricopeptide (PPR) repeat-containing protein [Arabidopsis thaliana] >gi|75200774|sp|Q9SAJ5.1|PP133_ARATH RecName: Full=Pentatricopeptide repeat-containing protein At1g79540 >gi|4835755|gb|AAD30222.1|AC007202_4 Contains similarity to gi|2827663 F18F4.190 membrane-associated salt-inducible-like protein from Arabidopsis thaliana BAC gb|AL021637	Pentatricopeptide repeat-containing protein At1g79540 OS=Arabidopsis thaliana GN=At1g79540 PE=2 SV=1	--
87	Ahy.Unigene87	JR540818	2438	nonR.	nonR.	ATEXO70D1 (exocyst subunit EXO70 family protein D1); protein binding [Arabidopsis thaliana]	Exocyst complex component 7 OS=Mus musculus GN=Exoc7 PE=1 SV=2	--
88	Ahy.Unigene88	JR540819	1574	nonR.	nonR.	Os12g0577800 [Oryza sativa Japonica Group] >gi|77556268|gb|ABA99064.1| expressed protein [Oryza sativa (japonica cultivar-group)] >gi|113649624|dbj|BAF30136.1| Os12g0577800 [Oryza sativa Japonica Group]	--	--
89	Ahy.Unigene89	JR540820	2919	nonR.	nonR.	PREDICTED: similar to E3 ubiquitin-protein ligase UPL1 [Vitis vinifera]	E3 ubiquitin-protein ligase UPL2 OS=Arabidopsis thaliana GN=UPL2 PE=1 SV=2	--
90	Ahy.Unigene90	-	2788	R.	R.	hydroxyproline-rich glycoprotein family protein [Arabidopsis thaliana] >gi|30683962|ref|NP_849663.1| hydroxyproline-rich glycoprotein family protein [Arabidopsis thaliana]	Formin-like protein 18 OS=Oryza sativa subsp. japonica GN=FH18 PE=2 SV=1	--
91	Ahy.Unigene91	-	2571	nonR.	nonR.	glycine-rich protein [Arabidopsis thaliana] >gi|75207465|sp|Q9SS80.1|U503A_ARATH RecName: Full=UPF0503 protein At3g09070, chloroplastic; Flags: Precursor	UPF0503 protein At3g09070, chloroplastic OS=Arabidopsis thaliana GN=At3g09070 PE=1 SV=1	Opacity protein and related surface antigens
92	Ahy.Unigene92	JR540821	2164	R.	R.	Helicase, C-terminal; Argonaute and Dicer protein, PAZ; Ribonuclease III, bacterial [Medicago truncatula]	Endoribonuclease Dicer homolog OS=Arabidopsis thaliana GN=CAF PE=1 SV=2	dsRNA-specific ribonuclease
93	Ahy.Unigene93	JR540822	2654	R.	R.	Os07g0477500 [Oryza sativa Japonica Group] >gi|113611165|dbj|BAF21543.1| Os07g0477500 [Oryza sativa Japonica Group]	DNA ligase 1 OS=Dictyostelium discoideum GN=lig1 PE=3 SV=1	AAA ATPase containing von Willebrand factor type A (vWA) domain
94	Ahy.Unigene94	JR540823	991	R.	R.	cop1-interacting protein 7 [Arabidopsis lyrata subsp. lyrata] >gi|297315401|gb|EFH45824.1| cop1-interacting protein 7 [Arabidopsis lyrata subsp. lyrata]	Dentin sialophosphoprotein OS=Homo sapiens GN=DSPP PE=1 SV=2	--
95	Ahy.Unigene95	JR540824	2740	R.	R.	CIP7 (COP1-INTERACTING PROTEIN 7); transcription activator [Arabidopsis thaliana] >gi|186514102|ref|NP_001119068.1| CIP7 (COP1-INTERACTING PROTEIN 7); transcription activator [Arabidopsis thaliana] >gi|3327868|dbj|BAA31738.1| COP1-Interacting Protein 7 (CIP7) [Arabidopsis thaliana] >gi|4972068|emb|CAB43875.1| COP1-interacting protein 7 (CIP7) [Arabidopsis thaliana] >gi|7269597|emb|CAB81393.1| COP…	Dentin sialophosphoprotein OS=Homo sapiens GN=DSPP PE=1 SV=2	--
96	Ahy.Unigene96	JR540825	4219	R.	R.	carbohydrate binding [Arabidopsis thaliana]	Nodal modulator 1 OS=Homo sapiens GN=NOMO1 PE=1 SV=4	--
97	Ahy.Unigene97	JR540826	3345	R.	R.	transcription factor jumonji (jmjC) domain-containing protein [Arabidopsis thaliana]	Lysine-specific demethylase 3B OS=Homo sapiens GN=KDM3B PE=1 SV=1	--
98	Ahy.Unigene98	JR540827	2392	R.	R.	tetratricopeptide repeat (TPR)-containing protein [Arabidopsis thaliana]	Tetratricopeptide repeat protein 27 homolog OS=Dictyostelium discoideum GN=ttc27 PE=3 SV=1	FOG: TPR repeat
99	Ahy.Unigene99	JR540828	1903	nonR.	nonR.	PHD finger family protein [Arabidopsis thaliana]	Bromodomain adjacent to zinc finger domain protein 2B OS=Gallus gallus GN=BAZ2B PE=2 SV=1	--
100	Ahy.Unigene100	JR540829	1900	R.	R.	transducin family protein / WD-40 repeat family protein [Arabidopsis thaliana] >gi|19698941|gb|AAL91206.1| WD repeat protein-like [Arabidopsis thaliana] >gi|27311959|gb|AAO00945.1| WD repeat protein-like [Arabidopsis thaliana]	WD repeat-containing protein 82-B OS=Xenopus laevis GN=wdr82-b PE=2 SV=1	FOG: WD40 repeat
101	Ahy.Unigene101	-	3664	R.	R.	kinase interacting family protein [Arabidopsis lyrata subsp. lyrata] >gi|297337989|gb|EFH68406.1| kinase interacting family protein [Arabidopsis lyrata subsp. lyrata]	Myosin-2 heavy chain OS=Dictyostelium discoideum GN=mhcA PE=1 SV=3	Chromosome segregation ATPases
102	Ahy.Unigene102	JR540830	1145	R.	R.	DNA polymerase zeta catalytic subunit, putative [Ricinus communis] >gi|223548348|gb|EEF49839.1| DNA polymerase zeta catalytic subunit, putative [Ricinus communis]	--	--
103	Ahy.Unigene103	JR540831	2493	R.	R.	zinc finger (Ran-binding) family protein [Arabidopsis thaliana]	Zinc finger protein VAR3, chloroplastic OS=Arabidopsis thaliana GN=VAR3 PE=1 SV=2	--
104	Ahy.Unigene104	JR540832	364	nonR.	nonR.	--	--	--
105	Ahy.Unigene105	JR540833	2935	R.	R.	KIPK (KCBP-interacting protein kinase); kinase/ protein binding / protein kinase [Arabidopsis thaliana] >gi|30693721|ref|NP_850687.1| KIPK (KCBP-interacting protein kinase); kinase/ protein binding / protein kinase [Arabidopsis thaliana] >gi|7529713|emb|CAB86893.1| protein kinase-like [Arabidopsis thaliana] >gi|21703143|gb|AAM74511.1| AT3g52890/F8J2_60 [Arabidopsis thaliana] >gi|25090422|gb|AAN72…	Protein kinase G11A OS=Oryza sativa subsp. japonica GN=Os06g0291600 PE=2 SV=1	Serine/threonine protein kinase
106	Ahy.Unigene106	JR540834	2171	R.	R.	calcium-dependent calmodulin-independent protein kinase isoform 1 [Cicer arietinum]	Calcium-dependent protein kinase OS=Daucus carota PE=2 SV=2	Serine/threonine protein kinase
107	Ahy.Unigene107	JR540835	1178	R.	R.	PREDICTED: similar to RNA recognition motif family protein, expressed [Vitis vinifera]	Splicing factor, arginine/serine-rich 13A OS=Mus musculus GN=Sfrs13a PE=1 SV=2	RNA-binding proteins (RRM domain)
108	Ahy.Unigene108	-	2582	R.	R.	NADH dehydrogenase subunit 7 [Lotus japonicus] >gi|23821905|sp|Q9BBN8.1|NDHH_LOTJA RecName: Full=NAD(P)H-quinone oxidoreductase subunit H, chloroplastic; AltName: Full=NAD(P)H dehydrogenase subunit H; AltName: Full=NADH-plastoquinone oxidoreductase subunit H; AltName: Full=NADH-plastoquinone oxidoreductase 49 kDa subunit >gi|13359034|dbj|BAB33251.1| NADH dehydrogenase 49KDa protein [Lotus japonic…	NAD(P)H-quinone oxidoreductase subunit H, chloroplastic OS=Lotus japonicus GN=ndhH PE=3 SV=1	NADH:ubiquinone oxidoreductase 49 kD subunit 7
109	Ahy.Unigene109	JR540836	2204	nonR.	nonR.	ATML1 (MERISTEM LAYER 1); DNA binding / sequence-specific DNA binding / transcription factor [Arabidopsis thaliana] >gi|79325215|ref|NP_001031692.1| ATML1 (MERISTEM LAYER 1); DNA binding / sequence-specific DNA binding / transcription factor [Arabidopsis thaliana] >gi|75330714|sp|Q8RWU4.1|ATML1_ARATH RecName: Full=Homeobox-leucine zipper protein MERISTEM L1; AltName: Full=Homeodomain transcriptio…	Homeobox-leucine zipper protein MERISTEM L1 OS=Arabidopsis thaliana GN=ATML1 PE=2 SV=1	--
110	Ahy.Unigene110	JR540837	2009	R.	R.	dehydroquinate dehydratase/ shikimate dehydrogenase [Populus trichocarpa] >gi|222863514|gb|EEF00645.1| dehydroquinate dehydratase/ shikimate dehydrogenase [Populus trichocarpa]	Bifunctional 3-dehydroquinate dehydratase/shikimate dehydrogenase, chloroplastic OS=Arabidopsis thaliana GN=EMB3004 PE=1 SV=1	Shikimate 5-dehydrogenase
111	Ahy.Unigene111	JR540838	2070	R.	R.	Os10g0504600 [Oryza sativa Japonica Group] >gi|110289363|gb|AAP54507.2| Chorion family 2 protein, expressed [Oryza sativa (japonica cultivar-group)] >gi|113639613|dbj|BAF26918.1| Os10g0504600 [Oryza sativa Japonica Group]	Myosin-11 OS=Homo sapiens GN=MYH11 PE=1 SV=3	ATPase involved in DNA repair
112	Ahy.Unigene112	JR540839	1997	R.	R.	tRNA/rRNA methyltransferase (SpoU) family protein [Arabidopsis thaliana] >gi|17065308|gb|AAL32808.1| Unknown protein [Arabidopsis thaliana]	Mitochondrial rRNA methyltransferase OS=Dictyostelium discoideum GN=mrm1 PE=3 SV=1	rRNA methylases
113	Ahy.Unigene113	JR540840	2458	R.	R.	GCN5-related N-acetyltransferase (GNAT) family protein [Arabidopsis thaliana] >gi|20197980|gb|AAM15335.1| Expressed protein [Arabidopsis thaliana]	N-acetyltransferase 9-like protein OS=Nematostella vectensis GN=nat9 PE=3 SV=1	--
114	Ahy.Unigene114	JR540841	1561	R.	R.	PREDICTED: similar to GTP1/OBG family member [Vitis vinifera]	GTPase obg OS=Anoxybacillus flavithermus (strain DSM 21510 / WK1) GN=obg PE=3 SV=1	Predicted GTPase
115	Ahy.Unigene115	JR540842	2612	R.	R.	yellow stripe-like protein 1.4 [Brassica juncea]	Probable metal-nicotianamine transporter YSL6 OS=Arabidopsis thaliana GN=YSL6 PE=2 SV=2	Predicted membrane protein
116	Ahy.Unigene116	JR540843	1808	R.	R.	G6PD1 [Actinidia chinensis]	Glucose-6-phosphate 1-dehydrogenase, cytoplasmic isoform 2 OS=Arabidopsis thaliana GN=ACG12 PE=1 SV=1	Glucose-6-phosphate 1-dehydrogenase
117	Ahy.Unigene117	-	1947	R.	R.	LOC100283417 [Zea mays] >gi|195634685|gb|ACG36811.1| peptidyl-prolyl isomerase [Zea mays]	70 kDa peptidyl-prolyl isomerase OS=Triticum aestivum GN=FKBP70 PE=2 SV=1	FKBP-type peptidyl-prolyl cis-trans isomerases 1
118	Ahy.Unigene118	-	3335	R.	R.	ethylene overproducer-like 1 [Solanum lycopersicum]	ETO1-like protein 1 OS=Arabidopsis thaliana GN=EOL1 PE=1 SV=1	--
119	Ahy.Unigene119	JR540844	2859	nonR.	nonR.	binding [Arabidopsis thaliana]	N-alpha-acetyltransferase 25, NatB auxiliary subunit OS=Rattus norvegicus GN=Naa25 PE=2 SV=1	--
120	Ahy.Unigene120	JR540845	2338	nonR.	nonR.	lectin receptor kinase-like protein [Nicotiana benthamiana]	Lectin-domain containing receptor kinase A4.2 OS=Arabidopsis thaliana GN=LECRKA4.2 PE=2 SV=1	Serine/threonine protein kinase
121	Ahy.Unigene121	JR540846	1662	R.	R.	calcium-binding EF hand family protein [Arabidopsis lyrata subsp. lyrata] >gi|297334263|gb|EFH64681.1| calcium-binding EF hand family protein [Arabidopsis lyrata subsp. lyrata]	LETM1 and EF-hand domain-containing protein 1, mitochondrial OS=Gallus gallus GN=LETM1 PE=2 SV=1	ATPase involved in DNA repair
122	Ahy.Unigene122	JR540847	1544	R.	R.	Bromodomain [Medicago truncatula]	Bromodomain-containing protein C1450.02 OS=Schizosaccharomyces pombe GN=SPCC1450.02 PE=1 SV=1	Transcription factor involved in chromatin remodeling, contains bromodomain
123	Ahy.Unigene123	JR540848	365	R.	R.	RNA recognition motif (RRM)-containing protein [Arabidopsis thaliana] >gi|133778824|gb|ABO38752.1| At2g16940 [Arabidopsis thaliana]	RNA-binding protein 39 OS=Pongo abelii GN=RBM39 PE=2 SV=1	--
124	Ahy.Unigene124	JR540849	1583	R.	R.	RNA recognition motif (RRM)-containing protein [Arabidopsis thaliana] >gi|133778824|gb|ABO38752.1| At2g16940 [Arabidopsis thaliana]	RNA-binding protein 39 OS=Pongo abelii GN=RBM39 PE=2 SV=1	RNA-binding proteins (RRM domain)
125	Ahy.Unigene125	JR540850	1287	R.	R.	RNA recognition motif (RRM)-containing protein [Arabidopsis thaliana] >gi|133778824|gb|ABO38752.1| At2g16940 [Arabidopsis thaliana]	RNA-binding protein 39 OS=Pongo abelii GN=RBM39 PE=2 SV=1	RNA-binding proteins (RRM domain)
126	Ahy.Unigene126	JR540851	411	R.	R.	F21J9.24 [Arabidopsis thaliana]	--	--
127	Ahy.Unigene127	JR540852	748	R.	R.	protein binding / zinc ion binding [Arabidopsis thaliana]	E3 ubiquitin-protein ligase At1g12760 OS=Arabidopsis thaliana GN=At1g12760 PE=2 SV=1	RING-finger-containing ubiquitin ligase
128	Ahy.Unigene128	-	3239	R.	R.	RNA recognition motif (RRM)-containing protein [Arabidopsis thaliana]	Uncharacterized protein DDB_G0287625 OS=Dictyostelium discoideum GN=DDB_G0287625 PE=4 SV=1	RNA-binding proteins (RRM domain)
129	Ahy.Unigene129	JR540853	2182	R.	R.	zinc finger (FYVE type) family protein [Arabidopsis thaliana] >gi|13605833|gb|AAK32902.1|AF367315_1 At1g20110/T20H2_10 [Arabidopsis thaliana] >gi|16226228|gb|AAL16109.1|AF428277_1 At1g20110/T20H2_10 [Arabidopsis thaliana] >gi|23506043|gb|AAN28881.1| At1g20110/T20H2_10 [Arabidopsis thaliana]	RUN and FYVE domain-containing protein 1 OS=Mus musculus GN=Rufy1 PE=1 SV=1	DNA-directed RNA polymerase, beta' subunit/160 kD subunit
130	Ahy.Unigene130	JR540854	1282	R.	R.	UGT3 [Pueraria montana var. lobata]	Anthocyanin 3'-O-beta-glucosyltransferase OS=Gentiana triflora PE=1 SV=1	Glycosyl transferases, related to UDP-glucuronosyltransferase
131	Ahy.Unigene131	JR540855	1830	R.	nonR.	RNA recognition motif-containing protein [Arabidopsis lyrata subsp. lyrata] >gi|297320074|gb|EFH50496.1| RNA recognition motif-containing protein [Arabidopsis lyrata subsp. lyrata]	U2-associated protein SR140 OS=Pongo abelii GN=SR140 PE=2 SV=1	--
132	Ahy.Unigene132	JR540856	2936	R.	R.	RNA recognition motif-containing protein [Arabidopsis lyrata subsp. lyrata] >gi|297320074|gb|EFH50496.1| RNA recognition motif-containing protein [Arabidopsis lyrata subsp. lyrata]	U2-associated protein SR140 OS=Pongo abelii GN=SR140 PE=2 SV=1	RNA-binding proteins (RRM domain)
133	Ahy.Unigene133	-	3471	R.	R.	SEU3A protein [Antirrhinum majus]	Transcriptional corepressor SEUSS OS=Arabidopsis thaliana GN=SEU PE=1 SV=1	FOG: TPR repeat
134	Ahy.Unigene134	JR540857	1500	R.	R.	At4g33740 [Arabidopsis thaliana]	Myb-like protein X OS=Dictyostelium discoideum GN=mybX PE=3 SV=1	AAA ATPase containing von Willebrand factor type A (vWA) domain
135	Ahy.Unigene135	JR540858	2149	R.	R.	Os04g0625100 [Oryza sativa Japonica Group] >gi|38344184|emb|CAE03515.2| OSJNBa0053K19.23 [Oryza sativa (japonica cultivar-group)] >gi|113565508|dbj|BAF15851.1| Os04g0625100 [Oryza sativa Japonica Group]	--	--
136	Ahy.Unigene136	JR540859	3241	R.	R.	DRP [Cucumis melo]	Dynamin-2A OS=Arabidopsis thaliana GN=DRP2A PE=1 SV=2	Predicted GTPases (dynamin-related)
137	Ahy.Unigene137	JR540860	1928	R.	R.	2-oxo acid dehydrogenase, lipoyl-binding site [Medicago truncatula]	--	--
138	Ahy.Unigene138	JR540861	1828	nonR.	nonR.	CPSF160; nucleic acid binding [Arabidopsis thaliana] >gi|290457637|sp|Q9FGR0.2|CPSF1_ARATH RecName: Full=Cleavage and polyadenylation specificity factor subunit 1; AltName: Full=Cleavage and polyadenylation specificity factor 160 kDa subunit; Short=CPSF 160 kDa subunit; Short=AtCPSF160	Cleavage and polyadenylation specificity factor subunit 1 OS=Arabidopsis thaliana GN=CPSF160 PE=1 SV=2	Pre-mRNA cleavage and polyadenylation specificity factor
139	Ahy.Unigene139	-	1938	R.	R.	Steroid nuclear receptor, ligand-binding [Medicago truncatula]	Uncharacterized membrane protein At3g27390 OS=Arabidopsis thaliana GN=At3g27390 PE=1 SV=1	--
140	Ahy.Unigene140	JR540862	1665	R.	R.	Os06g0221100 [Oryza sativa Japonica Group] >gi|51535088|dbj|BAD37677.1| nucleolar protein-like [Oryza sativa Japonica Group] >gi|113595215|dbj|BAF19089.1| Os06g0221100 [Oryza sativa Japonica Group]	Oxidation resistance protein 1 OS=Homo sapiens GN=OXR1 PE=1 SV=2	Oxidation resistance protein
141	Ahy.Unigene141	JR540863	2451	R.	R.	lipase class 3 family protein [Arabidopsis thaliana] >gi|209529781|gb|ACI49785.1| At3g61680 [Arabidopsis thaliana]	--	--
142	Ahy.Unigene142	-	2709	R.	R.	Os06g0574400 [Oryza sativa Japonica Group] >gi|255677163|dbj|BAF19839.2| Os06g0574400 [Oryza sativa Japonica Group]	RNA polymerase II-associated protein 1 OS=Mus musculus GN=Rpap1 PE=1 SV=2	--
143	Ahy.Unigene143	JR540864	2104	R.	R.	kelch repeat-containing F-box family protein [Arabidopsis thaliana] >gi|79316620|ref|NP_001030959.1| kelch repeat-containing F-box family protein [Arabidopsis thaliana] >gi|79316634|ref|NP_001030960.1| kelch repeat-containing F-box family protein [Arabidopsis thaliana] >gi|142994697|sp|Q8L736.2|SKI11_ARATH RecName: Full=F-box/kelch-repeat protein SKIP11; AltName: Full=SKP1-interacting partner 11 …	F-box/kelch-repeat protein SKIP11 OS=Arabidopsis thaliana GN=SKIP11 PE=1 SV=2	Carboxypeptidase C (cathepsin A)
144	Ahy.Unigene144	JR540865	2284	R.	R.	F-box family protein [Arabidopsis thaliana]	--	--
145	Ahy.Unigene145	JR540866	1127	R.	R.	FERONIA receptor-like kinase [Glycine max]	Receptor-like protein kinase FERONIA OS=Arabidopsis thaliana GN=FER PE=1 SV=1	Serine/threonine protein kinase
146	Ahy.Unigene146	JR540867	2150	nonR.	nonR.	ATP binding [Arabidopsis thaliana]	MORC family CW-type zinc finger protein 4 OS=Homo sapiens GN=MORC4 PE=1 SV=2	--
147	Ahy.Unigene147	JR540868	1888	R.	R.	Os01g0510800 [Oryza sativa Japonica Group] >gi|113532699|dbj|BAF05082.1| Os01g0510800 [Oryza sativa Japonica Group]	Transcription initiation factor TFIID subunit 6 OS=Schizosaccharomyces pombe GN=taf6 PE=1 SV=1	Transcription initiation factor TFIID, subunit TAF6 (also component of histone acetyltransferase SAGA)
148	Ahy.Unigene148	JR540869	2122	R.	R.	MdVOZ1 [Malus x domestica]	--	--
149	Ahy.Unigene149	JR540870	940	R.	R.	beta-galactosidase [Glycine max]	Beta-galactosidase OS=Solanum lycopersicum PE=1 SV=1	--
150	Ahy.Unigene150	JR540871	1433	R.	R.	GCIP-interacting family protein [Arabidopsis thaliana] >gi|20197279|gb|AAC64217.2| Expressed protein [Arabidopsis thaliana] >gi|20197459|gb|AAM15083.1| Expressed protein [Arabidopsis thaliana]	Pre-mRNA-splicing factor syf2 OS=Xenopus laevis GN=syf2 PE=2 SV=1	--
151	Ahy.Unigene151	JR540872	1423	R.	R.	hydrolase, alpha/beta fold family protein [Arabidopsis thaliana]	Abhydrolase domain-containing protein 11 OS=Xenopus tropicalis GN=abhd11 PE=2 SV=2	Predicted hydrolases or acyltransferases (alpha/beta hydrolase superfamily)
152	Ahy.Unigene152	JR540873	3001	nonR.	nonR.	guanine nucleotide exchange family protein [Arabidopsis thaliana] >gi|7329696|emb|CAB82690.1| guanine nucleotide exchange factor-like protein [Arabidopsis thaliana]	Brefeldin A-inhibited guanine nucleotide-exchange protein 2 OS=Homo sapiens GN=ARFGEF2 PE=1 SV=3	SEC7 domain proteins
153	Ahy.Unigene153	JR540874	4158	R.	R.	Os01g0109700 [Oryza sativa Japonica Group] >gi|113531326|dbj|BAF03709.1| Os01g0109700 [Oryza sativa Japonica Group]	Paired amphipathic helix protein Sin3 OS=Arabidopsis thaliana GN=SIN3 PE=1 SV=2	Histone deacetylase complex, SIN3 component
154	Ahy.Unigene154	JR540875	3675	R.	R.	SNL2 (SIN3-LIKE 2) [Arabidopsis thaliana] >gi|296439819|sp|Q9LFQ3.2|SNL2_ARATH RecName: Full=Paired amphipathic helix protein Sin3-like 2	Paired amphipathic helix protein Sin3 OS=Arabidopsis thaliana GN=SIN3 PE=1 SV=2	Histone deacetylase complex, SIN3 component
155	Ahy.Unigene155	JR540876	1550	R.	R.	Os09g0133700 [Oryza sativa Japonica Group] >gi|47848455|dbj|BAD22311.1| Transcriptional regulators of NagC/XylR (ROK)-like [Oryza sativa Japonica Group] >gi|113630865|dbj|BAF24546.1| Os09g0133700 [Oryza sativa Japonica Group]	N-acetyl-D-glucosamine kinase OS=Dictyostelium discoideum GN=nagk PE=3 SV=1	Predicted N-acetylglucosamine kinase
156	Ahy.Unigene156	JR540877	1883	R.	R.	allantoinase [Robinia pseudoacacia]	Probable allantoinase 1 OS=Dictyostelium discoideum GN=allB1 PE=3 SV=1	Dihydroorotase and related cyclic amidohydrolases
157	Ahy.Unigene157	JR540878	2022	R.	R.	TT10 (TRANSPARENT TESTA 10); copper ion binding / laccase [Arabidopsis thaliana] >gi|75327825|sp|Q84J37.1|LAC15_ARATH RecName: Full=Laccase-15; AltName: Full=Benzenediol:oxygen oxidoreductase 15; AltName: Full=Urishiol oxidase 15; AltName: Full=Diphenol oxidase 15; AltName: Full=Protein TRANSPARENT TESTA 10; Flags: Precursor	Laccase-15 OS=Arabidopsis thaliana GN=TT10 PE=1 SV=1	Putative multicopper oxidases
158	Ahy.Unigene158	JR540879	1554	nonR.	nonR.	protein kinase family protein [Arabidopsis thaliana]	--	--
159	Ahy.Unigene159	JR540880	3508	nonR.	nonR.	transducin family protein [Arabidopsis lyrata subsp. lyrata] >gi|297318406|gb|EFH48828.1| transducin family protein [Arabidopsis lyrata subsp. lyrata]	WD repeat-containing protein 7 OS=Homo sapiens GN=WDR7 PE=2 SV=2	FOG: WD40 repeat
160	Ahy.Unigene160	JR540881	1801	R.	R.	protein kinase family protein [Glycine max]	Serine/threonine-protein kinase PBS1 OS=Arabidopsis thaliana GN=PBS1 PE=1 SV=1	Serine/threonine protein kinase
161	Ahy.Unigene161	JR540882	2891	R.	R.	RAMOSUS4 [Pisum sativum]	F-box protein ORE9 OS=Arabidopsis thaliana GN=ORE9 PE=1 SV=2	--
162	Ahy.Unigene162	JR540883	2314	R.	R.	RAMOSUS4 [Pisum sativum]	F-box protein ORE9 OS=Arabidopsis thaliana GN=ORE9 PE=1 SV=2	--
163	Ahy.Unigene163	JR540884	2950	R.	R.	RRP6-like protein 2 [Arabidopsis thaliana]	Exosome component 10 OS=Homo sapiens GN=EXOSC10 PE=1 SV=2	Ribonuclease D
164	Ahy.Unigene164	JR540885	1673	nonR.	nonR.	AT-hook DNA-binding protein [Catharanthus roseus]	Sulfated surface glycoprotein 185 OS=Volvox carteri PE=1 SV=1	Endoglucanase
165	Ahy.Unigene165	JR540886	2378	R.	R.	ankyrin repeat protein-like [Oryza sativa Japonica Group]	Ankyrin repeat domain-containing protein 13B OS=Homo sapiens GN=ANKRD13B PE=2 SV=4	--
166	Ahy.Unigene166	JR540887	1024	nonR.	R.	pathogenesis-related thaumatin family protein [Arabidopsis thaliana] >gi|79326326|ref|NP_001031792.1| pathogenesis-related thaumatin family protein [Arabidopsis thaliana] >gi|3036805|emb|CAA18495.1| thaumatin-like protein [Arabidopsis thaliana] >gi|7270553|emb|CAB81510.1| thaumatin-like protein [Arabidopsis thaliana]	Pathogenesis-related protein 5 OS=Arabidopsis thaliana GN=At1g75040 PE=1 SV=1	--
167	Ahy.Unigene167	JR540888	1135	R.	R.	6-phosphogluconolactonase [Oryza brachyantha]	Probable 6-phosphogluconolactonase 4, chloroplastic OS=Oryza sativa subsp. japonica GN=Os09g0529100 PE=2 SV=2	6-phosphogluconolactonase/Glucosamine-6-phosphate isomerase/deaminase
168	Ahy.Unigene168	JR540889	2805	R.	R.	Os11g0266800 [Oryza sativa Japonica Group] >gi|108864222|gb|ABA92586.2| TPR Domain containing protein, expressed [Oryza sativa (japonica cultivar-group)] >gi|113644889|dbj|BAF28030.1| Os11g0266800 [Oryza sativa Japonica Group]	General transcription factor 3C polypeptide 3 OS=Homo sapiens GN=GTF3C3 PE=1 SV=1	FOG: TPR repeat
169	Ahy.Unigene169	JR540890	1154	R.	R.	protein kinase family protein [Arabidopsis thaliana] >gi|29028912|gb|AAO64835.1| At5g18910 [Arabidopsis thaliana]	Probable LRR receptor-like serine/threonine-protein kinase At1g53420 OS=Arabidopsis thaliana GN=At1g53420 PE=2 SV=2	Serine/threonine protein kinase
170	Ahy.Unigene170	JR540891	2190	R.	R.	1-deoxy-D-xylulose 5-phosphate synthase [Pueraria montana var. lobata]	Probable 1-deoxy-D-xylulose-5-phosphate synthase, chloroplastic OS=Capsicum annuum GN=TKT2 PE=2 SV=1	Deoxyxylulose-5-phosphate synthase
171	Ahy.Unigene171	JR540892	2356	R.	R.	RecName: Full=Probable inactive receptor kinase At5g58300; Flags: Precursor >gi|8777331|dbj|BAA96921.1| receptor-like protein kinase [Arabidopsis thaliana] >gi|24797034|gb|AAN64529.1| At5g58299/At5g58299 [Arabidopsis thaliana] >gi|224589729|gb|ACN59396.1| leucine-rich repeat receptor-like protein kinase [Arabidopsis thaliana]	Probable inactive receptor kinase At5g58300 OS=Arabidopsis thaliana GN=At5g58300 PE=1 SV=1	Serine/threonine protein kinase
172	Ahy.Unigene172	JR540893	2132	R.	R.	Lysyl-tRNA synthetase, class-2; Aminoacyl-transfer RNA synthetase, class II [Medicago truncatula]	Lysyl-tRNA synthetase OS=Arabidopsis thaliana GN=At3g11710 PE=2 SV=1	Lysyl-tRNA synthetase (class II)
173	Ahy.Unigene173	JR540894	1816	R.	R.	X4 [Silene latifolia]	2,3-bisphosphoglycerate-dependent phosphoglycerate mutase OS=Parvibaculum lavamentivorans (strain DS-1 / DSM 13023 / NCIMB 13966) GN=gpmA PE=3 SV=1	Fructose-2,6-bisphosphatase
174	Ahy.Unigene174	JR540895	1090	nonR.	nonR.	heat shock protein [Solanum lycopersicum]	Chaperone protein clpB 2 OS=Anabaena sp. (strain PCC 7120) GN=clpB2 PE=3 SV=2	ATPases with chaperone activity, ATP-binding subunit
175	Ahy.Unigene175	-	1610	nonR.	nonR.	leucine-rich repeat receptor-like kinase [Glycine max]	Probable LRR receptor-like serine/threonine-protein kinase At2g23950 OS=Arabidopsis thaliana GN=At2g23950 PE=2 SV=1	Leucine-rich repeat (LRR) protein
176	Ahy.Unigene176	JR540896	2708	R.	R.	leucine-rich repeat receptor-like kinase [Ipomoea batatas]	Probable LRR receptor-like serine/threonine-protein kinase At2g23950 OS=Arabidopsis thaliana GN=At2g23950 PE=2 SV=1	Serine/threonine protein kinase
177	Ahy.Unigene177	JR540897	1661	R.	R.	AT5G10020-like protein [Arabidopsis arenosa]	Probable inactive receptor kinase At5g10020 OS=Arabidopsis thaliana GN=At5g10020 PE=1 SV=2	Serine/threonine protein kinase
178	Ahy.Unigene178	JR540898	2041	R.	R.	early-responsive to dehydration protein-related / ERD protein-related [Arabidopsis thaliana]	Uncharacterized membrane protein YLR241W OS=Saccharomyces cerevisiae GN=YLR241W PE=1 SV=1	Uncharacterized integral membrane protein
179	Ahy.Unigene179	JR540899	1318	R.	R.	FLK [Arabidopsis thaliana] >gi|61661326|gb|AAX51269.1| FLK [Arabidopsis thaliana]	RNA-binding protein Nova-2 OS=Homo sapiens GN=NOVA2 PE=1 SV=1	--
180	Ahy.Unigene180	JR540900	2233	R.	R.	metallo-beta-lactamase family protein [Arabidopsis thaliana]	Beta-lactamase-like protein 2 OS=Xenopus laevis GN=lactb2 PE=2 SV=1	Zn-dependent hydrolases, including glyoxylases
181	Ahy.Unigene181	JR540901	1243	R.	R.	cinnamate 4-hydroxylase [Leucaena leucocephala]	Trans-cinnamate 4-monooxygenase OS=Glycyrrhiza echinata GN=CYP73A14 PE=2 SV=1	Cytochrome P450
182	Ahy.Unigene182	JR540902	1350	R.	R.	SEU1 protein [Antirrhinum majus]	Transcriptional corepressor SEUSS OS=Arabidopsis thaliana GN=SEU PE=1 SV=1	FOG: TPR repeat
183	Ahy.Unigene183	JR540903	2120	R.	R.	protein kinase family protein [Glycine max]	Serine/threonine-protein kinase PBS1 OS=Arabidopsis thaliana GN=PBS1 PE=1 SV=1	Serine/threonine protein kinase
184	Ahy.Unigene184	JR540904	1283	R.	R.	RecName: Full=Isoaspartyl peptidase/L-asparaginase; AltName: Full=L-asparagine amidohydrolase; Contains: RecName: Full=Isoaspartyl peptidase/L-asparaginase subunit alpha; Contains: RecName: Full=Isoaspartyl peptidase/L-asparaginase subunit beta; Flags: Precursor >gi|19135|emb|CAA43099.1| developing seed L-asparaginase [Lupinus angustifolius]	Isoaspartyl peptidase/L-asparaginase OS=Lupinus angustifolius PE=2 SV=1	Asparaginase
185	Ahy.Unigene185	JR540905	2064	R.	R.	heavy metal ATPase [Populus trichocarpa] >gi|222833770|gb|EEE72247.1| heavy metal ATPase [Populus trichocarpa]	Copper-transporting ATPase RAN1 OS=Arabidopsis thaliana GN=RAN1 PE=1 SV=1	Cation transport ATPase
186	Ahy.Unigene186	JR540906	1952	R.	R.	protein kinase family protein [Arabidopsis thaliana]	LRR receptor-like serine/threonine-protein kinase GSO1 OS=Arabidopsis thaliana GN=GSO1 PE=2 SV=1	Serine/threonine protein kinase
187	Ahy.Unigene187	JR540907	2548	nonR.	nonR.	AT3g11590/F24K9_26 [Arabidopsis thaliana]	Uncharacterized protein At5g41620 OS=Arabidopsis thaliana GN=At5g41620 PE=1 SV=1	Chromosome segregation ATPases
188	Ahy.Unigene188	JR540908	2043	R.	R.	secondary cell wall-related glycosyltransferase family 47 [Populus tremula x Populus tremuloides]	Probable glycosyltransferase At5g11130 OS=Arabidopsis thaliana GN=At5g11120 PE=3 SV=2	--
189	Ahy.Unigene189	JR540909	2198	R.	R.	EMB2761 (EMBRYO DEFECTIVE 2761); ATP binding / aminoacyl-tRNA ligase/ ligase, forming aminoacyl-tRNA and related compounds / nucleotide binding / threonine-tRNA ligase [Arabidopsis thaliana]	Threonyl-tRNA synthetase OS=Synechococcus sp. (strain CC9902) GN=thrS PE=3 SV=1	Threonyl-tRNA synthetase
190	Ahy.Unigene190	JR540910	1536	R.	R.	At3g56430 [Arabidopsis thaliana] >gi|114213521|gb|ABI54343.1| At3g56430 [Arabidopsis thaliana]	--	--
191	Ahy.Unigene191	JR540911	2797	R.	R.	class III HD-Zip protein 4 [Populus trichocarpa]	Homeobox-leucine zipper protein ATHB-14 OS=Arabidopsis thaliana GN=ATHB-14 PE=1 SV=1	--
192	Ahy.Unigene192	JR540912	1220	R.	R.	At4g32290 [Arabidopsis thaliana]	Uncharacterized histidine-rich protein DDB_G0274557 OS=Dictyostelium discoideum GN=DDB_G0274557 PE=4 SV=1	--
193	Ahy.Unigene193	JR540913	2332	R.	R.	Os09g0514500 [Oryza sativa Japonica Group] >gi|31711477|dbj|BAC77633.1| aleurone layer morphogenesis protein [Oryza sativa Japonica Group] >gi|113631893|dbj|BAF25574.1| Os09g0514500 [Oryza sativa Japonica Group]	--	--
194	Ahy.Unigene194	JR540914	662	nonR.	nonR.	expressed protein [Oryza sativa (japonica cultivar-group)]	--	--
195	Ahy.Unigene195	JR540915	2112	nonR.	nonR.	expressed protein [Oryza sativa (japonica cultivar-group)]	Dentin sialophosphoprotein OS=Homo sapiens GN=DSPP PE=1 SV=2	--
196	Ahy.Unigene196	JR540916	1428	R.	R.	inosine monophosphate dehydrogenase [Vigna unguiculata]	Probable inosine-5'-monophosphate dehydrogenase OS=Arabidopsis thaliana GN=At1g16350 PE=2 SV=1	IMP dehydrogenase/GMP reductase
197	Ahy.Unigene197	JR540917	1426	R.	R.	Os03g0727900 [Oryza sativa Japonica Group] >gi|113549615|dbj|BAF13058.1| Os03g0727900 [Oryza sativa Japonica Group]	GTP-binding protein At3g49725, chloroplastic OS=Arabidopsis thaliana GN=At3g49725 PE=2 SV=2	GTPases
198	Ahy.Unigene198	JR540918	3903	R.	R.	phytochrome A-1 [Glycine max] >gi|207367150|dbj|BAG72095.1| phytochrome A [Glycine max]	Phytochrome A OS=Pisum sativum GN=PHYA PE=3 SV=1	Bacteriophytochrome (light-regulated signal transduction histidine kinase)
199	Ahy.Unigene199	JR540919	4179	R.	R.	UV-damaged DNA-binding protein 1A [Arabidopsis lyrata subsp. lyrata] >gi|297318592|gb|EFH49014.1| UV-damaged DNA-binding protein 1A [Arabidopsis lyrata subsp. lyrata]	DNA damage-binding protein 1 OS=Solanum lycopersicum GN=DDB1 PE=1 SV=1	--
200	Ahy.Unigene200	-	1894	R.	R.	transducin family protein [Arabidopsis lyrata subsp. lyrata] >gi|297336233|gb|EFH66650.1| transducin family protein [Arabidopsis lyrata subsp. lyrata]	Protein TSSC1 OS=Macaca fascicularis GN=TSSC1 PE=2 SV=1	FOG: WD40 repeat
201	Ahy.Unigene201	JR540920	3030	R.	R.	vacuolar H+-pyrophosphatase 2 [Arabidopsis lyrata subsp. lyrata] >gi|297333603|gb|EFH64021.1| vacuolar H+-pyrophosphatase 2 [Arabidopsis lyrata subsp. lyrata]	Pyrophosphate-energized membrane proton pump 2 OS=Arabidopsis thaliana GN=AVPL1 PE=1 SV=2	Inorganic pyrophosphatase
202	Ahy.Unigene202	JR540921	1445	R.	R.	Os08g0384100 [Oryza sativa Japonica Group] >gi|113623669|dbj|BAF23614.1| Os08g0384100 [Oryza sativa Japonica Group]	Interferon-induced, double-stranded RNA-activated protein kinase OS=Homo sapiens GN=EIF2AK2 PE=1 SV=2	--
203	Ahy.Unigene203	JR540922	7622	R.	R.	Putative splicing factor Prp8 [Arabidopsis thaliana]	Pre-mRNA-processing-splicing factor 8 OS=Mus musculus GN=Prpf8 PE=1 SV=2	U5 snRNP spliceosome subunit
204	Ahy.Unigene204	JR540923	3710	R.	R.	RNA recognition motif-containing protein [Arabidopsis lyrata subsp. lyrata] >gi|297323263|gb|EFH53684.1| RNA recognition motif-containing protein [Arabidopsis lyrata subsp. lyrata]	CCR4-NOT transcription complex subunit 4 OS=Mus musculus GN=Cnot4 PE=1 SV=2	Transcriptional repressor
205	Ahy.Unigene205	-	5885	R.	R.	callose synthase 10 [Arabidopsis thaliana]	Callose synthase 10 OS=Arabidopsis thaliana GN=CALS10 PE=2 SV=4	--
206	Ahy.Unigene206	JR540924	1377	R.	R.	F-box GID2-like protein [Physcomitrella patens]	F-box protein At2g27310 OS=Arabidopsis thaliana GN=At2g27310 PE=2 SV=1	--
207	Ahy.Unigene207	JR540925	2352	R.	R.	GPI transamidase component family protein / Gaa1-like family protein [Arabidopsis thaliana]	Glycosylphosphatidylinositol anchor attachment 1 protein OS=Mus musculus GN=Gpaa1 PE=1 SV=3	--
208	Ahy.Unigene208	-	2184	R.	R.	XI-I; motor/ protein binding [Arabidopsis thaliana] >gi|110737839|dbj|BAF00858.1| myosin - like protein [Arabidopsis thaliana]	Myosin-H heavy chain OS=Dictyostelium discoideum GN=myoH PE=4 SV=2	--
209	Ahy.Unigene209	JR540926	1803	R.	R.	At1g68160 [Arabidopsis thaliana]	--	--
210	Ahy.Unigene210	JR540927	1777	R.	R.	RNA recognition motif-containing protein [Arabidopsis lyrata subsp. lyrata] >gi|297320849|gb|EFH51271.1| RNA recognition motif-containing protein [Arabidopsis lyrata subsp. lyrata]	Heterogeneous nuclear ribonucleoprotein Q OS=Rattus norvegicus GN=Syncrip PE=2 SV=1	RNA-binding proteins (RRM domain)
211	Ahy.Unigene211	-	2130	R.	R.	DEM2 [Solanum lycopersicum]	Protein CYPRO4 OS=Cynara cardunculus GN=CYPRO4 PE=2 SV=1	Protein involved in vacuole import and degradation
212	Ahy.Unigene212	JR540928	1548	R.	R.	protein transport protein Sec23 [Arabidopsis thaliana]	Protein transport protein SEC23 OS=Ustilago maydis GN=SEC23 PE=3 SV=1	Vesicle coat complex COPII, subunit SEC23
213	Ahy.Unigene213	JR540929	1937	R.	R.	lipase family protein [Arabidopsis thaliana]	Lipase member M OS=Homo sapiens GN=LIPM PE=2 SV=2	Predicted hydrolases or acyltransferases (alpha/beta hydrolase superfamily)
214	Ahy.Unigene214	JR540930	1552	nonR.	nonR.	subtilase family protein [Arabidopsis thaliana]	Subtilisin-like protease OS=Arabidopsis thaliana GN=ARA12 PE=1 SV=1	Subtilisin-like serine proteases
215	Ahy.Unigene215	JR540931	1002	R.	R.	Os07g0483400 [Oryza sativa Japonica Group] >gi|113611182|dbj|BAF21560.1| Os07g0483400 [Oryza sativa Japonica Group]	--	--
216	Ahy.Unigene216	JR540932	2330	R.	R.	AT5g04550/T32M21_140 [Arabidopsis thaliana]	--	--
217	Ahy.Unigene217	JR540933	2680	R.	R.	class III HD-Zip protein 8 [Populus trichocarpa]	Homeobox-leucine zipper protein ATHB-8 OS=Arabidopsis thaliana GN=ATHB-8 PE=1 SV=1	--
218	Ahy.Unigene218	-	2618	R.	R.	CAF1; RNA splicing factor, transesterification mechanism [Arabidopsis thaliana] >gi|75266026|sp|Q9SL79.2|CAF1P_ARATH RecName: Full=CRS2-associated factor 1, chloroplastic; AltName: Full=Chloroplastic group IIA intron splicing facilitator CRS2-associated factor 1; Flags: Precursor >gi|20197570|gb|AAD24394.2| expressed protein [Arabidopsis thaliana]	CRS2-associated factor 1, chloroplastic OS=Arabidopsis thaliana GN=At2g20020 PE=1 SV=2	--
219	Ahy.Unigene219	JR540934	1643	R.	R.	heat shock protein binding protein [Arabidopsis lyrata subsp. lyrata] >gi|297336292|gb|EFH66709.1| heat shock protein binding protein [Arabidopsis lyrata subsp. lyrata]	Dentin sialophosphoprotein OS=Homo sapiens GN=DSPP PE=1 SV=2	--
220	Ahy.Unigene220	JR540935	5505	R.	R.	Os10g0565300 [Oryza sativa Japonica Group] >gi|113639951|dbj|BAF27256.1| Os10g0565300 [Oryza sativa Japonica Group]	Vacuolar protein sorting-associated protein 13a OS=Schizosaccharomyces pombe GN=vps13a PE=2 SV=2	Vacuolar protein sorting-associated protein
221	Ahy.Unigene221	JR540936	2419	R.	R.	auxin response factor 2 [Gossypium arboreum]	Auxin response factor 19 OS=Oryza sativa subsp. japonica GN=ARF19 PE=2 SV=2	Regulator of arginine metabolism and related MADS box-containing transcription factors
222	Ahy.Unigene222	JR540937	900	R.	R.	--	--	--
223	Ahy.Unigene223	JR540938	1063	R.	R.	--	--	--
224	Ahy.Unigene224	JR540939	2472	R.	R.	HAT3.1; DNA binding / sequence-specific DNA binding / transcription activator/ transcription factor [Arabidopsis thaliana] >gi|148886602|sp|Q04996.3|HAT31_ARATH RecName: Full=Homeobox protein HAT3.1 >gi|29029042|gb|AAO64900.1| At3g19510 [Arabidopsis thaliana]	Homeobox protein HAT3.1 OS=Arabidopsis thaliana GN=HAT3.1 PE=2 SV=3	--
225	Ahy.Unigene225	JR540940	2405	R.	R.	f-box family protein [Populus trichocarpa] >gi|222844903|gb|EEE82450.1| f-box family protein [Populus trichocarpa]	F-box/kelch-repeat protein At1g55270 OS=Arabidopsis thaliana GN=At1g55270 PE=2 SV=1	--
226	Ahy.Unigene226	JR540941	561	nonR.	nonR.	--	--	--
227	Ahy.Unigene227	JR540942	2512	R.	R.	Os10g0127700 [Oryza sativa Japonica Group] >gi|78707697|gb|ABB46672.1| expressed protein [Oryza sativa (japonica cultivar-group)] >gi|113638695|dbj|BAF26000.1| Os10g0127700 [Oryza sativa Japonica Group]	--	--
228	Ahy.Unigene228	JR540943	2347	R.	R.	DNA binding protein [Arabidopsis lyrata subsp. lyrata] >gi|297324166|gb|EFH54587.1| DNA binding protein [Arabidopsis lyrata subsp. lyrata]	Transcription initiation factor TFIID subunit 1 OS=Dictyostelium discoideum GN=taf1 PE=3 SV=1	--
229	Ahy.Unigene229	JR540944	2157	R.	R.	PWWP domain-containing protein [Arabidopsis lyrata subsp. lyrata] >gi|297322543|gb|EFH52964.1| PWWP domain-containing protein [Arabidopsis lyrata subsp. lyrata]	--	--
230	Ahy.Unigene230	JR540945	2060	R.	R.	early flowering 3 [Mesembryanthemum crystallinum]	Protein EARLY FLOWERING 3 OS=Arabidopsis thaliana GN=ELF3 PE=1 SV=1	--
231	Ahy.Unigene231	JR540946	1283	R.	R.	ATBAG1 (ARABIDOPSIS THALIANA BCL-2-ASSOCIATED ATHANOGENE 1); protein binding [Arabidopsis thaliana]	--	--
232	Ahy.Unigene232	JR540947	1257	R.	R.	RecName: Full=S-adenosylmethionine synthase 1; Short=AdoMet synthase 1; AltName: Full=Methionine adenosyltransferase 1; Short=MAT 1 >gi|78191442|gb|ABB29942.1| S-adenosyl methionine synthase-like [Solanum tuberosum]	S-adenosylmethionine synthase 1 OS=Solanum tuberosum GN=METK1 PE=2 SV=1	S-adenosylmethionine synthetase
233	Ahy.Unigene233	JR540948	1872	R.	R.	phosphatidic acid phosphatase-related / PAP2-related [Arabidopsis thaliana] >gi|22655034|gb|AAM98108.1| At3g54020/F5K20_320 [Arabidopsis thaliana]	Phosphatidylcholine:ceramide cholinephosphotransferase 1 OS=Rattus norvegicus GN=Sgms1 PE=2 SV=2	--
234	Ahy.Unigene234	JR540949	1500	R.	R.	import inner membrane translocase subunit TIM50 [Zea mays]	Mitochondrial import inner membrane translocase subunit TIM50 OS=Arabidopsis thaliana GN=TIM50 PE=1 SV=1	TFIIF-interacting CTD phosphatases, including NLI-interacting factor
235	Ahy.Unigene235	JR540950	2132	R.	R.	Os04g0613800 [Oryza sativa Japonica Group] >gi|113565429|dbj|BAF15772.1| Os04g0613800 [Oryza sativa Japonica Group]	--	--
236	Ahy.Unigene236	JR540951	1342	R.	R.	gibberellic acid receptor-b [Gossypium hirsutum]	Probable gibberellin receptor GID1L2 OS=Arabidopsis thaliana GN=GID1L2 PE=1 SV=1	Esterase/lipase
237	Ahy.Unigene237	JR540952	1148	R.	R.	expressed protein [Arabidopsis thaliana]	G patch domain-containing protein 8 OS=Mus musculus GN=Gpatch8 PE=2 SV=1	--
238	Ahy.Unigene238	JR540953	1520	R.	R.	cellulose synthase catalytic subunit [Gossypium hirsutum]	Probable cellulose synthase A catalytic subunit 1 [UDP-forming] OS=Oryza sativa subsp. japonica GN=CESA1 PE=2 SV=1	Glycosyltransferases, probably involved in cell wall biogenesis
239	Ahy.Unigene239	JR540954	2236	R.	R.	protein kinase family protein [Arabidopsis thaliana] >gi|158564340|sp|Q3EDL4.2|Y1154_ARATH RecName: Full=Probable serine/threonine-protein kinase At1g01540	Probable serine/threonine-protein kinase At1g01540 OS=Arabidopsis thaliana GN=At1g01540 PE=1 SV=2	Serine/threonine protein kinase
240	Ahy.Unigene240	JR540955	1050	R.	R.	peroxidase2 [Medicago sativa]	Peroxidase 51 OS=Arabidopsis thaliana GN=PER51 PE=2 SV=1	--
241	Ahy.Unigene241	JR540956	1561	R.	R.	programmed cell death 2 C-terminal domain-containing protein [Arabidopsis thaliana] >gi|15724302|gb|AAL06544.1|AF412091_1 AT5g64830/MXK3_5 [Arabidopsis thaliana] >gi|109946415|gb|ABG48386.1| At5g64830 [Arabidopsis thaliana]	Uncharacterized protein C25H2.15 OS=Schizosaccharomyces pombe GN=SPBC25H2.15 PE=2 SV=1	--
242	Ahy.Unigene242	JR540957	1396	R.	R.	pho1-like protein [Populus trichocarpa] >gi|222852409|gb|EEE89956.1| pho1-like protein [Populus trichocarpa]	SPX and EXS domain-containing protein 3 OS=Dictyostelium discoideum GN=xpr1 PE=4 SV=1	EXS domain-containing protein
243	Ahy.Unigene243	JR540958	1352	R.	R.	OST1 (OPEN STOMATA 1); calcium-dependent protein serine/threonine kinase/ kinase/ protein kinase [Arabidopsis thaliana] >gi|75331830|sp|Q940H6.1|SRK2E_ARATH RecName: Full=Serine/threonine-protein kinase SRK2E; AltName: Full=Serine/threonine-protein kinase OST1; AltName: Full=Protein OPEN STOMATA 1; AltName: Full=SNF1-related kinase 2.6; Short=SnRK2.6 >gi|15451088|gb|AAK96815.1| protein kinase - l…	Serine/threonine-protein kinase SRK2E OS=Arabidopsis thaliana GN=SRK2E PE=1 SV=1	Serine/threonine protein kinase
244	Ahy.Unigene244	JR540959	2307	R.	R.	At4g13160 [Arabidopsis thaliana] >gi|45752692|gb|AAS76244.1| At4g13160 [Arabidopsis thaliana]	--	--
245	Ahy.Unigene245	JR540960	1268	R.	R.	inosine-uridine preferring nucleoside hydrolase family protein [Arabidopsis lyrata subsp. lyrata] >gi|297335399|gb|EFH65816.1| inosine-uridine preferring nucleoside hydrolase family protein [Arabidopsis lyrata subsp. lyrata]	Uncharacterized protein C1683.06c OS=Schizosaccharomyces pombe GN=SPBC1683.06c PE=2 SV=1	Inosine-uridine nucleoside N-ribohydrolase
246	Ahy.Unigene246	JR540961	1649	R.	R.	RSW3 (RADIAL SWELLING 3); glucosidase/ hydrolase, hydrolyzing O-glycosyl compounds [Arabidopsis thaliana] >gi|10177672|dbj|BAB11032.1| glucosidase II alpha subunit [Arabidopsis thaliana]	Neutral alpha-glucosidase AB OS=Dictyostelium discoideum GN=modA PE=3 SV=1	Alpha-glucosidases, family 31 of glycosyl hydrolases
247	Ahy.Unigene247	-	1325	nonR.	nonR.	stachyose synthase [Zea mays] >gi|195654765|gb|ACG46850.1| stachyose synthase precursor [Zea mays]	Probable galactinol--sucrose galactosyltransferase 2 OS=Arabidopsis thaliana GN=RFS2 PE=2 SV=2	--
248	Ahy.Unigene248	JR540962	1839	R.	nonR.	receptor protein kinase-like [Arabidopsis thaliana] >gi|224589717|gb|ACN59390.1| leucine-rich repeat receptor-like protein kinase [Arabidopsis thaliana]	Probable leucine-rich repeat receptor-like protein kinase At5g61480 OS=Arabidopsis thaliana GN=At5g61480 PE=1 SV=1	Leucine-rich repeat (LRR) protein
249	Ahy.Unigene249	-	1001	R.	R.	RecName: Full=Ras-related protein RGP1; AltName: Full=GTP-binding regulatory protein RGP1	Ras-related protein RGP1 OS=Oryza sativa subsp. japonica GN=RGP1 PE=2 SV=2	GTPase SAR1 and related small G proteins
250	Ahy.Unigene250	JR540963	2835	R.	R.	FCA gamma [Pisum sativum]	Flowering time control protein FCA OS=Arabidopsis thaliana GN=FCA PE=1 SV=1	RNA-binding proteins (RRM domain)
251	Ahy.Unigene251	JR540964	1518	R.	R.	UBP5 (UBIQUITIN-SPECIFIC PROTEASE 5); ubiquitin-specific protease [Arabidopsis thaliana] >gi|62901125|sp|O22207.2|UBP5_ARATH RecName: Full=Ubiquitin carboxyl-terminal hydrolase 5; AltName: Full=Ubiquitin thioesterase 5; AltName: Full=Ubiquitin-specific-processing protease 5; AltName: Full=Deubiquitinating enzyme 5; Short=AtUBP5 >gi|6648604|gb|AAF21246.1|AF048705_1 ubiquitin-specific protease [Ara…	Ubiquitin carboxyl-terminal hydrolase 5 OS=Arabidopsis thaliana GN=UBP5 PE=1 SV=2	Ubiquitin C-terminal hydrolase
252	Ahy.Unigene252	JR540965	2378	R.	R.	peroxisomal fatty acid beta-oxidation multifunctional protein [Glycine max]	Glyoxysomal fatty acid beta-oxidation multifunctional protein MFP-a OS=Brassica napus PE=2 SV=2	3-hydroxyacyl-CoA dehydrogenase
253	Ahy.Unigene253	JR540966	1551	R.	R.	bHLH transcription factor PTF1 [Glycine max]	Transcription factor bHLH48 OS=Arabidopsis thaliana GN=BHLH48 PE=2 SV=1	--
254	Ahy.Unigene254	JR540967	1518	nonR.	nonR.	kelch repeat-containing F-box family protein [Arabidopsis thaliana] >gi|122223580|sp|Q0V7S6.1|FK125_ARATH RecName: Full=F-box/kelch-repeat protein OR23 >gi|111074456|gb|ABH04601.1| At4g03030 [Arabidopsis thaliana]	F-box/kelch-repeat protein OR23 OS=Arabidopsis thaliana GN=OR23 PE=2 SV=1	--
255	Ahy.Unigene255	JR540968	1346	R.	R.	ZCW7 [Arabidopsis thaliana] >gi|6520227|dbj|BAA87955.1| ZCW7 [Arabidopsis thaliana]	Splicing factor, arginine/serine-rich 17B OS=Mus musculus GN=Sfrs17b PE=1 SV=2	--
256	Ahy.Unigene256	JR540969	1285	R.	R.	sickle [Medicago truncatula]	Ethylene-insensitive protein 2 OS=Arabidopsis thaliana GN=EIN2 PE=1 SV=1	Mn2+ and Fe2+ transporters of the NRAMP family
257	Ahy.Unigene257	JR540970	1684	nonR.	nonR.	ESTs gb|AI994059, gb|T43740 come from this gene [Arabidopsis thaliana]	Transcription factor SOX-9 OS=Canis familiaris GN=SOX9 PE=2 SV=1	--
258	Ahy.Unigene258	JR540971	1092	R.	R.	GAE6 (UDP-D-GLUCURONATE 4-EPIMERASE 6); UDP-glucuronate 4-epimerase/ catalytic [Arabidopsis thaliana] >gi|75311206|sp|Q9LIS3.1|GAE6_ARATH RecName: Full=UDP-glucuronate 4-epimerase 6; AltName: Full=UDP-glucuronic acid epimerase 6; Short=AtUGlcAE2 >gi|9294651|dbj|BAB03000.1| nucleotide sugar epimerase-like protein [Arabidopsis thaliana] >gi|15810205|gb|AAL07003.1| AT3g23820/F14O13_1 [Arabidopsis th…	UDP-glucuronate 4-epimerase 6 OS=Arabidopsis thaliana GN=GAE6 PE=1 SV=1	Nucleoside-diphosphate-sugar epimerases
259	Ahy.Unigene259	JR540972	1667	R.	R.	isoflavonoid glucosyltransferase [Glycyrrhiza echinata]	Anthocyanin 3'-O-beta-glucosyltransferase OS=Gentiana triflora PE=1 SV=1	--
260	Ahy.Unigene260	JR540973	1898	R.	R.	Os02g0686400 [Oryza sativa Japonica Group] >gi|113537301|dbj|BAF09684.1| Os02g0686400 [Oryza sativa Japonica Group]	Aspartyl-tRNA synthetase, cytoplasmic OS=Saccharomyces cerevisiae GN=DPS1 PE=1 SV=3	Aspartyl/asparaginyl-tRNA synthetases
261	Ahy.Unigene261	JR540974	825	R.	R.	UDP-glucose pyrophosphorylase [Amorpha fruticosa]	UTP--glucose-1-phosphate uridylyltransferase OS=Astragalus penduliflorus GN=UGP PE=2 SV=1	UDP-glucose pyrophosphorylase
262	Ahy.Unigene262	JR540975	1436	nonR.	nonR.	alpha-glucosidase 1 [Arabidopsis thaliana]	Mannosyl-oligosaccharide glucosidase OS=Mus musculus GN=Mogs PE=2 SV=1	--
263	Ahy.Unigene263	JR540976	1696	R.	nonR.	Os02g0280100 [Oryza sativa Japonica Group] >gi|113536084|dbj|BAF08467.1| Os02g0280100 [Oryza sativa Japonica Group]	Microfibrillar-associated protein 1 OS=Homo sapiens GN=MFAP1 PE=1 SV=2	Translation initiation factor 2 (IF-2; GTPase)
264	Ahy.Unigene264	JR540977	1750	R.	R.	f-box family protein [Populus trichocarpa] >gi|222863448|gb|EEF00579.1| f-box family protein [Populus trichocarpa]	Tubby-like F-box protein 3 OS=Arabidopsis thaliana GN=TULP3 PE=2 SV=1	--
265	Ahy.Unigene265	JR540978	1391	R.	R.	6b-interacting protein 2 [Nicotiana tabacum]	--	--
266	Ahy.Unigene266	JR540979	2135	R.	R.	loricrin-related [Arabidopsis thaliana]	Probable WRKY transcription factor 19 OS=Arabidopsis thaliana GN=WRKY19 PE=2 SV=1	--
267	Ahy.Unigene267	JR540980	1813	R.	R.	heat shock protein binding protein [Arabidopsis lyrata subsp. lyrata] >gi|297335159|gb|EFH65577.1| heat shock protein binding protein [Arabidopsis lyrata subsp. lyrata]	U5 small nuclear ribonucleoprotein 200 kDa helicase OS=Homo sapiens GN=SNRNP200 PE=1 SV=2	Superfamily II helicase
268	Ahy.Unigene268	JR540981	2051	R.	R.	Os09g0514500 [Oryza sativa Japonica Group] >gi|31711477|dbj|BAC77633.1| aleurone layer morphogenesis protein [Oryza sativa Japonica Group] >gi|113631893|dbj|BAF25574.1| Os09g0514500 [Oryza sativa Japonica Group]	--	--
269	Ahy.Unigene269	JR540982	1881	R.	R.	RecName: Full=Pyruvate decarboxylase isozyme 1; Short=PDC >gi|1177603|emb|CAA91444.1| pyruvate decarboxylase [Pisum sativum]	Pyruvate decarboxylase isozyme 1 OS=Pisum sativum GN=PDC1 PE=2 SV=1	Pyruvate decarboxylase and related thiamine pyrophosphate-requiring enzymes
270	Ahy.Unigene270	JR540983	1541	R.	R.	peroxisomal betaine-aldehyde dehydrogenase [Glycine max]	Betaine aldehyde dehydrogenase 1, chloroplastic OS=Arabidopsis thaliana GN=ALDH10A8 PE=2 SV=1	NAD-dependent aldehyde dehydrogenases
271	Ahy.Unigene271	JR540984	1679	R.	R.	AAA-type ATPase family protein [Arabidopsis lyrata subsp. lyrata] >gi|297332204|gb|EFH62622.1| AAA-type ATPase family protein [Arabidopsis lyrata subsp. lyrata]	Uncharacterized AAA domain-containing protein C24B10.10c OS=Schizosaccharomyces pombe GN=SPCC24B10.10c PE=2 SV=1	ATPases of the AAA+ class
272	Ahy.Unigene272	JR540985	1587	R.	R.	CM0216.360.nc [Lotus japonicus]	--	--
273	Ahy.Unigene273	-	1430	R.	nonR.	Os03g0186500 [Oryza sativa Japonica Group] >gi|108706564|gb|ABF94359.1| expressed protein [Oryza sativa (japonica cultivar-group)] >gi|113547673|dbj|BAF11116.1| Os03g0186500 [Oryza sativa Japonica Group]	Transmembrane protein 131 homolog OS=Drosophila melanogaster GN=CG8370 PE=1 SV=2	--
274	Ahy.Unigene274	JR540986	1149	R.	R.	aminophospholipid ATPase [Populus trichocarpa] >gi|222859230|gb|EEE96777.1| aminophospholipid ATPase [Populus trichocarpa]	Phospholipid-transporting ATPase 10 OS=Arabidopsis thaliana GN=ALA10 PE=1 SV=1	Cation transport ATPase
275	Ahy.Unigene275	JR540987	1984	R.	R.	poly(A)-binding protein [Daucus carota]	Polyadenylate-binding protein 2 OS=Arabidopsis thaliana GN=PAB2 PE=1 SV=1	RNA-binding proteins (RRM domain)
276	Ahy.Unigene276	JR540988	453	R.	R.	proline-rich protein precursor [Glycine max]	--	--
277	Ahy.Unigene277	JR540989	1488	R.	R.	proline-rich protein precursor [Glycine max]	Cleavage stimulation factor subunit 2 OS=Bos taurus GN=CSTF2 PE=2 SV=1	ATPases involved in chromosome partitioning
278	Ahy.Unigene278	JR540990	1489	R.	R.	CM0545.360.nc [Lotus japonicus]	Uncharacterized membrane protein C2G11.09 OS=Schizosaccharomyces pombe GN=SPAC2G11.09 PE=2 SV=1	Uncharacterized integral membrane protein
279	Ahy.Unigene279	-	2497	R.	R.	glycosyl hydrolase family 3 protein [Arabidopsis thaliana] >gi|259585708|sp|Q9SGZ5.2|BXL7_ARATH RecName: Full=Probable beta-D-xylosidase 7; Short=AtBXL7; Flags: Precursor >gi|18086336|gb|AAL57631.1| At1g78060/F28K19_32 [Arabidopsis thaliana]	Probable beta-D-xylosidase 7 OS=Arabidopsis thaliana GN=BXL7 PE=2 SV=2	Beta-glucosidase-related glycosidases
280	Ahy.Unigene280	JR540991	1980	R.	R.	RKP (Related to KPC1); protein binding / zinc ion binding [Arabidopsis thaliana] >gi|300681232|sp|Q9SIZ8.2|RKP_ARATH RecName: Full=E3 ubiquitin-protein ligase RKP; Short=AtKPC1; AltName: Full=Protein RELATED TO KPC1	E3 ubiquitin-protein ligase RNF123 OS=Mus musculus GN=Rnf123 PE=2 SV=1	--
281	Ahy.Unigene281	JR540992	1133	R.	R.	CID6 (CTC-Interacting Domain 6); protein binding [Arabidopsis thaliana] >gi|34365577|gb|AAQ65100.1| At5g25540 [Arabidopsis thaliana] >gi|222422897|dbj|BAH19435.1| AT5G25540 [Arabidopsis thaliana]	--	--
282	Ahy.Unigene282	JR540993	1443	R.	R.	Os05g0426300 [Oryza sativa Japonica Group] >gi|113579152|dbj|BAF17515.1| Os05g0426300 [Oryza sativa Japonica Group]	--	--
283	Ahy.Unigene283	JR540994	1323	R.	R.	heavy-metal-associated domain-containing protein [Arabidopsis thaliana]	Uncharacterized histidine-rich protein DDB_G0274557 OS=Dictyostelium discoideum GN=DDB_G0274557 PE=4 SV=1	--
284	Ahy.Unigene284	-	2196	R.	R.	Os09g0407900 [Oryza sativa Japonica Group] >gi|113631372|dbj|BAF25053.1| Os09g0407900 [Oryza sativa Japonica Group]	U4/U6.U5 tri-snRNP-associated protein 2 OS=Mus musculus GN=Usp39 PE=2 SV=2	Ubiquitin C-terminal hydrolase
285	Ahy.Unigene285	JR540995	2027	R.	R.	catalytic/ cation binding / hydrolase, hydrolyzing O-glycosyl compounds [Arabidopsis thaliana] >gi|259016223|sp|Q9M069.2|E137_ARATH RecName: Full=Glucan endo-1,3-beta-glucosidase 7; AltName: Full=(1->3)-beta-glucan endohydrolase 7; Short=(1->3)-beta-glucanase 7; AltName: Full=Beta-1,3-endoglucanase 7; Short=Beta-1,3-glucanase 7; Flags: Precursor	Glucan endo-1,3-beta-glucosidase 7 OS=Arabidopsis thaliana GN=At4g34480 PE=1 SV=2	--
286	Ahy.Unigene286	JR540996	1579	R.	R.	NOP56 (Arabidopsis homolog of nucleolar protein Nop56) [Arabidopsis thaliana] >gi|6056371|gb|AAF02835.1|AC009894_6 nucleolar protein [Arabidopsis thaliana] >gi|11878189|gb|AAG40838.1|AF302492_1 NOP56-like protein [Arabidopsis thaliana] >gi|14517412|gb|AAK62596.1| At1g56110/T6H22_9 [Arabidopsis thaliana] >gi|20857405|gb|AAM26718.1| At1g56110/T6H22_9 [Arabidopsis thaliana]	Nucleolar protein 56 OS=Schizosaccharomyces pombe GN=nop56 PE=2 SV=1	Protein implicated in ribosomal biogenesis, Nop56p homolog
287	Ahy.Unigene287	JR540997	1979	R.	R.	adenylosuccinate-AMP lyase [Vigna unguiculata]	Adenylosuccinate lyase OS=Haemophilus influenzae GN=purB PE=3 SV=1	Adenylosuccinate lyase
288	Ahy.Unigene288	JR540998	1992	R.	R.	DEAD box protein P68 [Pisum sativum]	ATP-dependent RNA helicase DBP2 OS=Debaryomyces hansenii GN=DBP2 PE=3 SV=1	Superfamily II DNA and RNA helicases
289	Ahy.Unigene289	JR540999	1059	R.	R.	ubiquitin ligase [Mirabilis jalapa]	--	--
290	Ahy.Unigene290	JR541000	2147	R.	R.	Sas10/U3 ribonucleoprotein family protein [Arabidopsis lyrata subsp. lyrata] >gi|297325896|gb|EFH56316.1| Sas10/U3 ribonucleoprotein family protein [Arabidopsis lyrata subsp. lyrata]	Something about silencing protein 10 OS=Saccharomyces cerevisiae GN=SAS10 PE=1 SV=1	Phosphopantothenoylcysteine synthetase/decarboxylase
291	Ahy.Unigene291	JR541001	2222	R.	R.	PREDICTED: similar to pectin methylesterase 1 [Vitis vinifera]	Probable pectinesterase/pectinesterase inhibitor 34 OS=Arabidopsis thaliana GN=PME34 PE=2 SV=1	Pectin methylesterase
292	Ahy.Unigene292	JR541002	1620	R.	R.	At5g23850 [Arabidopsis thaliana]	CAP10 family protein CPIJ013394 OS=Culex quinquefasciatus GN=CPIJ013394 PE=3 SV=1	--
293	Ahy.Unigene293	JR541003	1405	R.	R.	Helix-loop-helix DNA-binding [Medicago truncatula]	Transcription factor PIF3 OS=Arabidopsis thaliana GN=PIF3 PE=1 SV=1	--
294	Ahy.Unigene294	JR541004	1538	R.	R.	AAR2 protein family [Arabidopsis thaliana] >gi|30697360|ref|NP_849850.1| AAR2 protein family [Arabidopsis thaliana] >gi|15529200|gb|AAK97694.1| At1g66510/F28G11_5 [Arabidopsis thaliana] >gi|16974373|gb|AAL31112.1| At1g66510/F28G11_5 [Arabidopsis thaliana]	Uncharacterized protein C20orf4 homolog OS=Bos taurus PE=2 SV=1	--
295	Ahy.Unigene295	JR541005	2051	R.	R.	hydroxyproline-rich glycoprotein family protein [Arabidopsis thaliana] >gi|8778962|gb|AAD49768.2|AC007932_16 F11A17.16 [Arabidopsis thaliana]	Protein CHUP1, chloroplastic OS=Arabidopsis thaliana GN=CHUP1 PE=1 SV=1	--
296	Ahy.Unigene296	JR541006	3315	R.	R.	NDX1 homeobox protein [Lotus japonicus]	--	--
297	Ahy.Unigene297	JR541007	266	R.	R.	peptidyl-prolyl cis-trans isomerase cyclophilin-type family protein [Arabidopsis lyrata subsp. lyrata] >gi|297328325|gb|EFH58744.1| peptidyl-prolyl cis-trans isomerase cyclophilin-type family protein [Arabidopsis lyrata subsp. lyrata]	Peptidyl-prolyl cis-trans isomerase CYP21-3, mitochondrial OS=Arabidopsis thaliana GN=CYP21-3 PE=2 SV=2	--
298	Ahy.Unigene298	JR541008	829	R.	R.	peptidyl-prolyl cis-trans isomerase cyclophilin-type family protein [Arabidopsis lyrata subsp. lyrata] >gi|297328325|gb|EFH58744.1| peptidyl-prolyl cis-trans isomerase cyclophilin-type family protein [Arabidopsis lyrata subsp. lyrata]	Peptidyl-prolyl cis-trans isomerase CYP21-3, mitochondrial OS=Arabidopsis thaliana GN=CYP21-3 PE=2 SV=2	Peptidyl-prolyl cis-trans isomerase (rotamase) - cyclophilin family
299	Ahy.Unigene299	JR541009	1066	R.	R.	structural constituent of cell wall [Arabidopsis thaliana]	Mucin-2 OS=Homo sapiens GN=MUC2 PE=1 SV=2	--
300	Ahy.Unigene300	JR541010	1566	R.	R.	cdc2MsD [Medicago sativa]	Cyclin-dependent kinase B1-2 OS=Arabidopsis thaliana GN=CDKB1-2 PE=1 SV=2	Serine/threonine protein kinase
301	Ahy.Unigene301	JR541011	1537	R.	R.	Os06g0216800 [Oryza sativa Japonica Group] >gi|113595188|dbj|BAF19062.1| Os06g0216800 [Oryza sativa Japonica Group]	Peptidyl-prolyl cis-trans isomerase CYP40 OS=Arabidopsis thaliana GN=CYP40 PE=2 SV=1	Peptidyl-prolyl cis-trans isomerase (rotamase) - cyclophilin family
302	Ahy.Unigene302	JR541012	1972	R.	R.	transferase [Arabidopsis thaliana] >gi|6630461|gb|AAF19549.1|AC007190_17 F23N19.9 [Arabidopsis thaliana] >gi|109946495|gb|ABG48426.1| At1g62730 [Arabidopsis thaliana]	UPF0551 protein C8orf38 homolog, mitochondrial OS=Mus musculus PE=1 SV=1	Phytoene/squalene synthetase
303	Ahy.Unigene303	JR541013	1614	R.	R.	1-deoxy-D-xylulose 5-phosphate synthase [Hevea brasiliensis]	Probable 1-deoxy-D-xylulose-5-phosphate synthase, chloroplastic OS=Oryza sativa subsp. japonica GN=CLA1 PE=2 SV=2	Deoxyxylulose-5-phosphate synthase
304	Ahy.Unigene304	-	2422	R.	R.	RIN13 (RPM1 INTERACTING PROTEIN 13) [Arabidopsis thaliana] >gi|193788744|gb|ACF20471.1| At2g20310 [Arabidopsis thaliana]	Rho GTPase-activating protein gacZ OS=Dictyostelium discoideum GN=gacZ PE=3 SV=1	--
305	Ahy.Unigene305	JR541014	1900	R.	R.	Amine oxidase [Medicago truncatula]	Probable polyamine oxidase 5 OS=Arabidopsis thaliana GN=PAO5 PE=2 SV=1	--
306	Ahy.Unigene306	JR541015	2501	R.	R.	isoamylase-type starch-debranching enzyme 1 [Phaseolus vulgaris]	Isoamylase 1, chloroplastic OS=Arabidopsis thaliana GN=ISA1 PE=1 SV=1	Type II secretory pathway, pullulanase PulA and related glycosidases
307	Ahy.Unigene307	JR541016	1253	R.	R.	RecName: Full=Cysteine protease ATG4; AltName: Full=Autophagy-related protein 4 >gi|124359485|gb|ABN05923.1| Peptidase C54 [Medicago truncatula]	Cysteine protease ATG4 OS=Medicago truncatula GN=ATG4 PE=3 SV=1	--
308	Ahy.Unigene308	JR541017	1183	R.	R.	TMS membrane family protein [Arabidopsis lyrata subsp. lyrata] >gi|297335994|gb|EFH66411.1| TMS membrane family protein [Arabidopsis lyrata subsp. lyrata]	Probable serine incorporator OS=Nematostella vectensis GN=serinc PE=3 SV=1	--
309	Ahy.Unigene309	JR541018	1325	R.	R.	MADS9 protein [Gossypium hirsutum]	Agamous-like MADS-box protein AGL15 OS=Brassica napus GN=AGL15 PE=3 SV=1	Regulator of arginine metabolism and related MADS box-containing transcription factors
310	Ahy.Unigene310	JR541019	1826	R.	R.	At1g58110 [Arabidopsis thaliana]	Uncharacterized membrane protein At4g06598 OS=Arabidopsis thaliana GN=At4g06598 PE=2 SV=1	--
311	Ahy.Unigene311	JR541020	2980	nonR.	nonR.	tsl-kinase interacting protein 1 [Arabidopsis lyrata subsp. lyrata] >gi|297325474|gb|EFH55894.1| tsl-kinase interacting protein 1 [Arabidopsis lyrata subsp. lyrata]	TSL-kinase interacting protein 1 OS=Arabidopsis thaliana GN=TKI1 PE=1 SV=2	--
312	Ahy.Unigene312	JR541021	1223	R.	R.	zinc knuckle (ccHc-type) family protein [Trifolium repens]	DNA-binding protein HEXBP OS=Leishmania major GN=HEXBP PE=4 SV=1	Arginine methyltransferase-interacting protein, contains RING Zn-finger
313	Ahy.Unigene313	JR541022	1491	R.	R.	central motor kinesin 1 [Gossypium hirsutum]	Kinesin-like protein KIF2C OS=Mus musculus GN=Kif2c PE=1 SV=1	Kinesin-like protein
314	Ahy.Unigene314	JR541023	1314	R.	R.	N-terminal asparagine amidohydrolase family protein [Arabidopsis lyrata subsp. lyrata] >gi|297325950|gb|EFH56370.1| N-terminal asparagine amidohydrolase family protein [Arabidopsis lyrata subsp. lyrata]	Protein N-terminal asparagine amidohydrolase OS=Homo sapiens GN=NTAN1 PE=2 SV=3	--
315	Ahy.Unigene315	JR541024	958	nonR.	nonR.	predicted protein [Populus trichocarpa] >gi|222866419|gb|EEF03550.1| predicted protein [Populus trichocarpa]	--	--
316	Ahy.Unigene316	JR541025	1873	R.	R.	jmjC domain containing protein, expressed [Oryza sativa (japonica cultivar-group)]	Lysine-specific demethylase 3B OS=Mus musculus GN=Kdm3b PE=1 SV=2	--
317	Ahy.Unigene317	JR541026	1602	R.	R.	expressed protein [Arabidopsis lyrata subsp. lyrata] >gi|297325671|gb|EFH56091.1| expressed protein [Arabidopsis lyrata subsp. lyrata]	Uncharacterized protein At2g39910 OS=Arabidopsis thaliana GN=At2g39910 PE=2 SV=2	--
318	Ahy.Unigene318	JR541027	1120	R.	R.	RecName: Full=DNA-directed RNA polymerase II subunit RPB7; Short=RNA polymerase II subunit B7 >gi|170052|gb|AAA34005.1| RNA polymerase II [Glycine max]	DNA-directed RNA polymerase II subunit RPB7 OS=Glycine max PE=2 SV=1	DNA-directed RNA polymerase, subunit E'
319	Ahy.Unigene319	JR541028	1638	R.	R.	glucosyltransferase-10 [Vigna angularis]	Cytokinin-O-glucosyltransferase 2 OS=Arabidopsis thaliana GN=UGT85A1 PE=1 SV=1	--
320	Ahy.Unigene320	JR541029	1258	R.	R.	non-cell-autonomous protein pathway2 [Nicotiana tabacum]	Aldose 1-epimerase OS=Bos taurus GN=GALM PE=2 SV=1	Galactose mutarotase and related enzymes
321	Ahy.Unigene321	JR541030	1560	R.	nonR.	EMB1967 [Arabidopsis lyrata subsp. lyrata] >gi|297323809|gb|EFH54230.1| EMB1967 [Arabidopsis lyrata subsp. lyrata]	Zinc finger CCCH domain-containing protein 13 OS=Homo sapiens GN=ZC3H13 PE=1 SV=1	--
322	Ahy.Unigene322	JR541031	2589	R.	nonR.	emb1967 (embryo defective 1967) [Arabidopsis thaliana] >gi|30694043|ref|NP_850702.1| emb1967 (embryo defective 1967) [Arabidopsis thaliana] >gi|145332837|ref|NP_001078284.1| emb1967 (embryo defective 1967) [Arabidopsis thaliana]	RNA-binding protein 25 OS=Homo sapiens GN=RBM25 PE=1 SV=3	--
323	Ahy.Unigene323	JR541032	1321	R.	R.	FAD-dependent pyridine nucleotide-disulphide oxidoreductase; Calcium-binding EF-hand [Medicago truncatula]	External NADH-ubiquinone oxidoreductase 1, mitochondrial OS=Saccharomyces cerevisiae GN=NDE1 PE=1 SV=1	NADH dehydrogenase, FAD-containing subunit
324	Ahy.Unigene324	JR541033	2597	R.	R.	phosphatidylinositol 3- and 4-kinase family protein [Arabidopsis thaliana] >gi|16648787|gb|AAL25584.1| At1g26270/F28B23_7 [Arabidopsis thaliana] >gi|18700159|gb|AAL77691.1| At1g26270/F28B23_7 [Arabidopsis thaliana]	Phosphatidylinositol 4-kinase type 2-beta OS=Homo sapiens GN=PI4K2B PE=1 SV=1	--
325	Ahy.Unigene325	JR541034	1681	R.	R.	zinc finger (C3HC4-type RING finger) family protein [Arabidopsis thaliana]	E3 ubiquitin-protein ligase At1g12760 OS=Arabidopsis thaliana GN=At1g12760 PE=2 SV=1	RING-finger-containing ubiquitin ligase
326	Ahy.Unigene326	JR541035	1486	R.	R.	chloroplast biogenesis protein [Lotus japonicus]	Thiol:disulfide interchange protein dsbD OS=Neisseria meningitidis serogroup B GN=dsbD PE=1 SV=1	Cytochrome c biogenesis protein
327	Ahy.Unigene327	JR541036	1096	R.	R.	zinc finger (B-box type) family protein [Arabidopsis thaliana] >gi|28950769|gb|AAO63308.1| At3g21150 [Arabidopsis thaliana]	Zinc finger protein CONSTANS OS=Arabidopsis thaliana GN=CO PE=1 SV=1	--
328	Ahy.Unigene328	JR541037	1567	R.	R.	binding [Arabidopsis thaliana]	Small subunit processome component 20 homolog OS=Homo sapiens GN=UTP20 PE=1 SV=2	--
329	Ahy.Unigene329	JR541038	1392	R.	R.	lipase family protein [Arabidopsis thaliana]	Lipase member K OS=Homo sapiens GN=LIPK PE=2 SV=2	Predicted hydrolases or acyltransferases (alpha/beta hydrolase superfamily)
330	Ahy.Unigene330	-	2811	R.	R.	plasma membrane Ca2+-ATPase [Glycine max]	Calcium-transporting ATPase 1, chloroplastic OS=Arabidopsis thaliana GN=ACA1 PE=1 SV=3	Cation transport ATPase
331	Ahy.Unigene331	JR541039	1174	R.	R.	C33G8.2 , related [Medicago truncatula]	DNA ligase 1 OS=Dictyostelium discoideum GN=lig1 PE=3 SV=1	AAA ATPase containing von Willebrand factor type A (vWA) domain
332	Ahy.Unigene332	JR541040	1161	R.	R.	esterase/lipase/thioesterase family protein [Arabidopsis lyrata subsp. lyrata] >gi|297328164|gb|EFH58583.1| esterase/lipase/thioesterase family protein [Arabidopsis lyrata subsp. lyrata]	Sigma factor sigB regulation protein rsbQ OS=Bacillus subtilis GN=rsbQ PE=1 SV=1	Predicted hydrolases or acyltransferases (alpha/beta hydrolase superfamily)
333	Ahy.Unigene333	JR541041	1121	R.	R.	esterase/lipase/thioesterase family protein [Arabidopsis lyrata subsp. lyrata] >gi|297328164|gb|EFH58583.1| esterase/lipase/thioesterase family protein [Arabidopsis lyrata subsp. lyrata]	Sigma factor sigB regulation protein rsbQ OS=Bacillus subtilis GN=rsbQ PE=1 SV=1	Predicted hydrolases or acyltransferases (alpha/beta hydrolase superfamily)
334	Ahy.Unigene334	JR541042	1533	R.	R.	phosphatidylinositol-4-phosphate 5-kinase family protein [Arabidopsis thaliana]	1-phosphatidylinositol-3-phosphate 5-kinase FAB1 OS=Saccharomyces cerevisiae GN=FAB1 PE=1 SV=1	Phosphatidylinositol-4-phosphate 5-kinase
335	Ahy.Unigene335	-	1938	R.	R.	BRASSINOSTEROID INSENSITIVE 1-associated receptor kinase 1 precursor [Zea mays]	Probable receptor-like protein kinase At2g42960 OS=Arabidopsis thaliana GN=At2g42960 PE=2 SV=1	Serine/threonine protein kinase
336	Ahy.Unigene336	JR541043	1139	R.	R.	phytocyanin-like arabinogalactan-protein [Gossypium hirsutum] >gi|115393870|gb|ABI96984.1| phytocyanin-like arabinogalactan-protein [Gossypium hirsutum]	Early nodulin-like protein 3 OS=Arabidopsis thaliana GN=At5g25090 PE=1 SV=2	--
337	Ahy.Unigene337	JR541044	1803	R.	R.	endo-1,4-beta-glucanase [Pisum sativum]	Endoglucanase 17 OS=Arabidopsis thaliana GN=At4g02290 PE=2 SV=1	--
338	Ahy.Unigene338	JR541045	1930	R.	R.	Os12g0583500 [Oryza sativa Japonica Group] >gi|113649654|dbj|BAF30166.1| Os12g0583500 [Oryza sativa Japonica Group]	Coleoptile phototropism protein 1 OS=Oryza sativa subsp. japonica GN=CPT1 PE=2 SV=1	--
339	Ahy.Unigene339	JR541046	2060	R.	R.	protein binding protein [Arabidopsis lyrata subsp. lyrata] >gi|297316932|gb|EFH47354.1| protein binding protein [Arabidopsis lyrata subsp. lyrata]	Uncharacterized protein DDB_G0287625 OS=Dictyostelium discoideum GN=DDB_G0287625 PE=4 SV=1	--
340	Ahy.Unigene340	JR541047	1240	R.	R.	zinc finger protein LSD2 [Brassica oleracea]	--	--
341	Ahy.Unigene341	JR541048	1352	nonR.	nonR.	aspartyl protease family protein [Arabidopsis thaliana] >gi|7770346|gb|AAF69716.1|AC016041_21 F27J15.15 [Arabidopsis thaliana]	Aspartic proteinase Asp1 OS=Oryza sativa subsp. japonica GN=ASP1 PE=2 SV=1	--
342	Ahy.Unigene342	JR541049	1645	nonR.	nonR.	Os06g0731700 [Oryza sativa Japonica Group] >gi|255677431|dbj|BAF20579.2| Os06g0731700 [Oryza sativa Japonica Group]	--	--
343	Ahy.Unigene343	JR541050	1615	R.	R.	glycosyltransferase [Populus trichocarpa] >gi|222871269|gb|EEF08400.1| glycosyltransferase [Populus trichocarpa]	Probable galacturonosyltransferase 11 OS=Arabidopsis thaliana GN=GAUT11 PE=2 SV=1	--
344	Ahy.Unigene344	JR541051	1909	R.	R.	oxidoreductase, 2OG-Fe(II) oxygenase family protein [Arabidopsis thaliana] >gi|34365749|gb|AAQ65186.1| At2g17970 [Arabidopsis thaliana]	Alkylated DNA repair protein alkB homolog 5 OS=Mus musculus GN=Alkbh5 PE=1 SV=2	--
345	Ahy.Unigene345	JR541052	2592	R.	R.	armadillo/beta-catenin repeat family protein [Arabidopsis thaliana] >gi|30725506|gb|AAP37775.1| At1g51350 [Arabidopsis thaliana]	Armadillo repeat-containing protein 8 OS=Danio rerio GN=armc8 PE=2 SV=1	Uncharacterized conserved protein
346	Ahy.Unigene346	JR541053	1861	R.	R.	BON1 (BONZAI 1); calcium-dependent phospholipid binding [Arabidopsis thaliana] >gi|42573762|ref|NP_974977.1| BON1 (BONZAI 1); calcium-dependent phospholipid binding [Arabidopsis thaliana] >gi|9758389|dbj|BAB08876.1| copine-like protein [Arabidopsis thaliana] >gi|17065496|gb|AAL32902.1| copine-like protein [Arabidopsis thaliana] >gi|21553477|gb|AAM62570.1| copine-like protein [Arabidopsis thaliana…	Copine-8 OS=Homo sapiens GN=CPNE8 PE=1 SV=2	--
347	Ahy.Unigene347	JR541054	4068	R.	R.	OSIGBa0137O04.8 [Oryza sativa (indica cultivar-group)]	Probable importin-7 homolog OS=Dictyostelium discoideum GN=DDB_G0269860 PE=3 SV=1	Importin, protein involved in nuclear import
348	Ahy.Unigene348	JR541055	3793	R.	R.	SET domain protein [Populus trichocarpa] >gi|222853378|gb|EEE90925.1| SET domain protein [Populus trichocarpa]	Probable histone-lysine N-methyltransferase ATXR3 OS=Arabidopsis thaliana GN=ATXR3 PE=1 SV=2	Proteins containing SET domain
349	Ahy.Unigene349	JR541056	1649	R.	R.	RecName: Full=3-isopropylmalate dehydrogenase, chloroplastic; Short=3-IPM-DH; Short=IMDH; AltName: Full=Beta-IPM dehydrogenase; Flags: Precursor >gi|17827|emb|CAA42596.1| 3-isopropylmalate dehydrogenase [Brassica napus]	3-isopropylmalate dehydrogenase, chloroplastic OS=Brassica napus PE=2 SV=1	Isocitrate/isopropylmalate dehydrogenase
350	Ahy.Unigene350	JR541057	1291	R.	R.	PREDICTED: similar to ribosomal protein L2 [Vitis vinifera]	Ribosomal protein S19, mitochondrial OS=Petunia hybrida GN=RPS19 PE=2 SV=2	--
351	Ahy.Unigene351	JR541058	4255	R.	R.	GSL1 (GLUCAN SYNTHASE-LIKE 1); 1,3-beta-glucan synthase/ transferase, transferring glycosyl groups [Arabidopsis thaliana] >gi|75199658|sp|Q9S9U0.1|CALSB_ARATH RecName: Full=Callose synthase 11; AltName: Full=1,3-beta-glucan synthase; AltName: Full=Protein GLUCAN SYNTHASE-LIKE 1 >gi|5732072|gb|AAD48971.1|AF162444_3 contains similarity to glucan synthases [Arabidopsis thaliana] >gi|7267256|emb|CAB8…	Callose synthase 11 OS=Arabidopsis thaliana GN=CALS11 PE=2 SV=1	--
352	Ahy.Unigene352	JR541059	2276	R.	R.	transcription factor [Glycine max]	Probable WRKY transcription factor 20 OS=Arabidopsis thaliana GN=WRKY20 PE=2 SV=1	--
353	Ahy.Unigene353	JR541060	1225	R.	R.	glutathione S-transferase GST 23 [Glycine max]	Glutathione S-transferase theta-1 OS=Mus musculus GN=Gstt1 PE=1 SV=3	Glutathione S-transferase
354	Ahy.Unigene354	JR541061	2440	R.	R.	HSP91; ATP binding [Arabidopsis thaliana]	97 kDa heat shock protein OS=Strongylocentrotus franciscanus GN=HSP110 PE=2 SV=1	Molecular chaperone
355	Ahy.Unigene355	JR541062	2430	R.	R.	granule-bound glycogen (starch) synthase [Astragalus membranaceus]	Granule-bound starch synthase 1, chloroplastic/amyloplastic OS=Pisum sativum PE=1 SV=1	Glycogen synthase
356	Ahy.Unigene356	JR541063	2001	R.	R.	AT5g49830/K21G20_4 [Arabidopsis thaliana] >gi|20334792|gb|AAM16257.1| AT5g49830/K21G20_4 [Arabidopsis thaliana]	Exocyst complex component 8 OS=Xenopus laevis GN=exoc8 PE=2 SV=1	--
357	Ahy.Unigene357	JR541064	1613	nonR.	nonR.	Contains similarity to ANK repeat region of Fowlpox virus BamHI-orf7 protein homolog C18F10.7 gi|485107 from Caenorhabditis elegans cosmid gb|U00049. This gene is continued from unannotated gene on BAC F19K23 gb|AC000375 [Arabidopsis thaliana]	Ankyrin repeat domain-containing protein 13C-B OS=Xenopus laevis GN=ankrd13c-b PE=2 SV=1	--
358	Ahy.Unigene358	JR541065	1764	R.	R.	DNA-directed RNA polymerase alpha subunit [Spinacia oleracea]	Protein DCL, chloroplastic OS=Solanum lycopersicum GN=DCL PE=2 SV=1	--
359	Ahy.Unigene359	JR541066	1428	R.	R.	transcription factor IIA large subunit [Arabidopsis lyrata subsp. lyrata] >gi|297338244|gb|EFH68661.1| transcription factor IIA large subunit [Arabidopsis lyrata subsp. lyrata]	Transcription initiation factor IIA large subunit OS=Schizosaccharomyces pombe GN=toa1 PE=1 SV=1	Transcription initiation factor IIA, large chain
360	Ahy.Unigene360	-	1587	R.	R.	kcbp-interacting protein kinase [Arabidopsis lyrata subsp. lyrata] >gi|297322009|gb|EFH52430.1| kcbp-interacting protein kinase [Arabidopsis lyrata subsp. lyrata]	Protein kinase G11A OS=Oryza sativa subsp. japonica GN=Os06g0291600 PE=2 SV=1	Serine/threonine protein kinase
361	Ahy.Unigene361	JR541067	1104	R.	R.	RNase P subunit p30 family protein [Arabidopsis thaliana]	--	--
362	Ahy.Unigene362	JR541068	3794	R.	R.	NEF1 (NO EXINE FORMATION 1) [Arabidopsis thaliana] >gi|49614761|dbj|BAD26730.1| no exine formation-1 [Arabidopsis thaliana]	Mucin-2 OS=Homo sapiens GN=MUC2 PE=1 SV=2	DNA-directed RNA polymerase, beta' subunit/160 kD subunit
363	Ahy.Unigene363	JR541069	941	nonR.	nonR.	PTAC2 (PLASTID TRANSCRIPTIONALLY ACTIVE2) [Arabidopsis thaliana] >gi|75194055|sp|Q9S7Q2.1|PP124_ARATH RecName: Full=Pentatricopeptide repeat-containing protein At1g74850, chloroplastic; AltName: Full=Protein PLASTID TRANSCRIPTIONALLY ACTIVE 2; Flags: Precursor >gi|5882738|gb|AAD55291.1|AC008263_22 Contains 3 PF|01535 DUF17 domains [Arabidopsis thaliana]	Pentatricopeptide repeat-containing protein At1g74850, chloroplastic OS=Arabidopsis thaliana GN=PTAC2 PE=2 SV=1	--
364	Ahy.Unigene364	JR541070	1105	R.	R.	Os04g0545700 [Oryza sativa Japonica Group] >gi|70663966|emb|CAD41464.3| OSJNBa0079A21.8 [Oryza sativa (japonica cultivar-group)] >gi|255675662|dbj|BAF15383.2| Os04g0545700 [Oryza sativa Japonica Group]	--	--
365	Ahy.Unigene365	JR541071	1480	R.	R.	transferase family protein [Arabidopsis thaliana] >gi|34098861|gb|AAQ56813.1| At5g02890 [Arabidopsis thaliana]	Taxadien-5-alpha-ol O-acetyltransferase OS=Taxus cuspidata GN=TAT PE=1 SV=1	--
366	Ahy.Unigene366	JR541072	2667	R.	R.	FG-GAP repeat-containing protein [Arabidopsis lyrata subsp. lyrata] >gi|297321903|gb|EFH52324.1| FG-GAP repeat-containing protein [Arabidopsis lyrata subsp. lyrata]	--	--
367	Ahy.Unigene367	JR541073	1863	R.	R.	AT4G23490 [Arabidopsis thaliana]	Extensin OS=Nicotiana tabacum GN=HRGPNT3 PE=2 SV=1	Molecular chaperone
368	Ahy.Unigene368	JR541074	1504	R.	R.	protein kinase MK6 [Mesembryanthemum crystallinum]	Serine/threonine-protein kinase 38 OS=Pongo abelii GN=STK38 PE=1 SV=1	Serine/threonine protein kinase
369	Ahy.Unigene369	JR541075	1084	R.	R.	Os10g0470900 [Oryza sativa Japonica Group] >gi|31432618|gb|AAP54226.1| RNA recognition motif family protein, expressed [Oryza sativa (japonica cultivar-group)] >gi|113639433|dbj|BAF26738.1| Os10g0470900 [Oryza sativa Japonica Group]	Glycine-rich cell wall structural protein 1.8 OS=Phaseolus vulgaris PE=2 SV=1	Endoglucanase
370	Ahy.Unigene370	JR541076	1392	nonR.	nonR.	proteophosphoglycan-related [Arabidopsis thaliana] >gi|21703103|gb|AAM74494.1| AT3g54680/T5N23_40 [Arabidopsis thaliana] >gi|24111325|gb|AAN46786.1| At3g54680/T5N23_40 [Arabidopsis thaliana]	Extensin OS=Sorghum bicolor GN=HRGP PE=3 SV=1	Serine/threonine protein kinase
371	Ahy.Unigene371	JR541077	2025	R.	R.	RecName: Full=Probable protein phosphatase 2C 35; Short=AtPP2C35 >gi|32815977|gb|AAP88366.1| At3g06270 [Arabidopsis thaliana]	Probable protein phosphatase 2C 35 OS=Arabidopsis thaliana GN=At3g06270 PE=2 SV=1	Serine/threonine protein phosphatase
372	Ahy.Unigene372	JR541078	1882	R.	R.	stomatal cytokinesis-defective 1 [Arabidopsis lyrata subsp. lyrata] >gi|297339996|gb|EFH70413.1| stomatal cytokinesis-defective 1 [Arabidopsis lyrata subsp. lyrata]	Uncharacterized WD repeat-containing protein alr3466 OS=Anabaena sp. (strain PCC 7120) GN=alr3466 PE=4 SV=1	FOG: WD40 repeat
373	Ahy.Unigene373	JR541079	3534	R.	R.	stomatal cytokinesis-defective 1 [Arabidopsis lyrata subsp. lyrata] >gi|297339996|gb|EFH70413.1| stomatal cytokinesis-defective 1 [Arabidopsis lyrata subsp. lyrata]	F-box/WD repeat-containing protein 7 OS=Mus musculus GN=Fbxw7 PE=1 SV=1	FOG: WD40 repeat
374	Ahy.Unigene374	JR541080	1434	R.	R.	myc-like regulatory protein [Lotus uliginosus]	Transcription factor EGL1 OS=Arabidopsis thaliana GN=BHLH2 PE=1 SV=1	--
375	Ahy.Unigene375	JR541081	2629	R.	R.	PPase [Hevea brasiliensis]	Pyrophosphate-energized vacuolar membrane proton pump OS=Phaseolus aureus PE=1 SV=3	Inorganic pyrophosphatase
376	Ahy.Unigene376	JR541082	1437	R.	R.	DNA binding [Arabidopsis thaliana] >gi|186478156|ref|NP_001117233.1| DNA binding [Arabidopsis thaliana] >gi|8778713|gb|AAF79721.1|AC005106_2 T25N20.3 [Arabidopsis thaliana]	Histone-lysine N-methyltransferase, H3 lysine-36 and H4 lysine-20 specific OS=Mus musculus GN=Nsd1 PE=1 SV=1	--
377	Ahy.Unigene377	-	3248	R.	R.	nucleic acid binding [Arabidopsis thaliana]	Vegetative cell wall protein gp1 OS=Chlamydomonas reinhardtii GN=GP1 PE=2 SV=1	Endoglucanase
378	Ahy.Unigene378	JR541083	1172	R.	R.	hydroxyproline-rich glycoprotein VSP-3 [Chlamydomonas incerta]	Vegetative cell wall protein gp1 OS=Chlamydomonas reinhardtii GN=GP1 PE=2 SV=1	DNA-directed RNA polymerase, beta' subunit/160 kD subunit
379	Ahy.Unigene379	JR541084	1535	R.	R.	monosaccharide transporter [Glycine max]	Sugar carrier protein C OS=Ricinus communis GN=STC PE=2 SV=1	Permeases of the major facilitator superfamily
380	Ahy.Unigene380	JR541085	1101	R.	R.	aspartic-type endopeptidase/ peptidase [Arabidopsis thaliana]	Signal peptide peptidase-like 2A OS=Mus musculus GN=Sppl2a PE=2 SV=1	--
381	Ahy.Unigene381	JR541086	1793	R.	R.	RNA-binding protein AKIP1-like [Solanum tuberosum]	Nuclear polyadenylated RNA-binding protein 4 OS=Saccharomyces cerevisiae GN=HRP1 PE=1 SV=1	RNA-binding proteins (RRM domain)
382	Ahy.Unigene382	JR541087	1353	R.	R.	type 2A protein phosphatase-1 [Vicia faba]	Serine/threonine-protein phosphatase PP2A-2 catalytic subunit OS=Arabidopsis thaliana GN=PP2A2 PE=1 SV=1	Diadenosine tetraphosphatase and related serine/threonine protein phosphatases
383	Ahy.Unigene383	JR541088	1342	R.	R.	T27G7.12 [Arabidopsis thaliana]	--	--
384	Ahy.Unigene384	JR541089	1551	R.	R.	ATP binding protein [Arabidopsis lyrata subsp. lyrata] >gi|297311771|gb|EFH42195.1| ATP binding protein [Arabidopsis lyrata subsp. lyrata]	Spastin OS=Danio rerio GN=spast PE=2 SV=2	ATPases of the AAA+ class
385	Ahy.Unigene385	JR541090	1957	R.	R.	tetratricopeptide repeat-containing protein [Arabidopsis lyrata subsp. lyrata] >gi|297328864|gb|EFH59283.1| tetratricopeptide repeat-containing protein [Arabidopsis lyrata subsp. lyrata]	Uncharacterized protein DDB_G0271670 OS=Dictyostelium discoideum GN=DDB_G0271670 PE=4 SV=1	ATPases involved in chromosome partitioning
386	Ahy.Unigene386	JR541091	2296	R.	R.	GmCK3p [Glycine max]	Choline/ethanolamine kinase OS=Homo sapiens GN=CHKB PE=1 SV=3	Predicted choline kinase involved in LPS biosynthesis
387	Ahy.Unigene387	JR541092	978	R.	R.	UCH3 (UBIQUITIN C-TERMINAL HYDROLASE 3); ubiquitin thiolesterase [Arabidopsis thaliana]	Ubiquitin carboxyl-terminal hydrolase isozyme L3 OS=Mus musculus GN=Uchl3 PE=1 SV=2	--
388	Ahy.Unigene388	-	1779	R.	R.	At4g16144 [Arabidopsis lyrata subsp. lyrata] >gi|297313994|gb|EFH44417.1| At4g16144 [Arabidopsis lyrata subsp. lyrata]	AMSH-like protease sst2 OS=Schizosaccharomyces pombe GN=sst2 PE=1 SV=1	Predicted metal-dependent protease of the PAD1/JAB1 superfamily
389	Ahy.Unigene389	-	1828	R.	R.	expressed protein [Arabidopsis thaliana] >gi|95147312|gb|ABF57291.1| At2g25010 [Arabidopsis thaliana]	Serine/threonine-protein phosphatase 7 long form homolog OS=Arabidopsis thaliana GN=At1g48120 PE=2 SV=1	--
390	Ahy.Unigene390	JR541093	1790	R.	R.	leucine-rich repeat transmembrane protein kinase [Glycine max]	Phytosulfokine receptor 2 OS=Arabidopsis thaliana GN=PSKR2 PE=2 SV=1	Leucine-rich repeat (LRR) protein
391	Ahy.Unigene391	JR541094	2291	nonR.	nonR.	Ran GTPase binding / chromatin binding / zinc ion binding [Arabidopsis thaliana]	Probable E3 ubiquitin-protein ligase HERC2 OS=Drosophila melanogaster GN=HERC2 PE=1 SV=3	Alpha-tubulin suppressor and related RCC1 domain-containing proteins
392	Ahy.Unigene392	JR541095	2199	R.	R.	Similar to gb|U70015 lysosomal trafficking regulator from Mus musculus and contains 2 PF|00400 WD40, G-beta repeats. ESTs gb|T43386 and gb|AA395236 come from this gene [Arabidopsis thaliana]	BEACH domain-containing protein lvsA OS=Dictyostelium discoideum GN=lvsA PE=4 SV=2	FOG: WD40 repeat
393	Ahy.Unigene393	JR541096	1547	R.	R.	PUX2 (PLANT UBX DOMAIN-CONTAINING PROTEIN 2); nucleic acid binding / zinc ion binding [Arabidopsis thaliana] >gi|20197545|gb|AAD12706.2| expressed protein [Arabidopsis thaliana] >gi|45862324|gb|AAS78924.1| CDC48-interacting UBX-domain protein [Arabidopsis thaliana]	UBX domain-containing protein 6 OS=Homo sapiens GN=UBXN6 PE=1 SV=1	--
394	Ahy.Unigene394	JR541097	1563	R.	R.	leucine-rich repeat receptor-like protein kinase [Arabidopsis thaliana]	Probable LRR receptor-like serine/threonine-protein kinase At2g02780 OS=Arabidopsis thaliana GN=At2g02780 PE=2 SV=1	--
395	Ahy.Unigene395	JR541098	2149	nonR.	nonR.	copper P1B-ATPase [Glycine max]	Probable copper-transporting ATPase synA OS=Synechococcus elongatus (strain PCC 7942) GN=synA PE=3 SV=1	Cation transport ATPase
396	Ahy.Unigene396	JR541099	2166	R.	R.	Os01g0498200 [Oryza sativa Japonica Group] >gi|113532655|dbj|BAF05038.1| Os01g0498200 [Oryza sativa Japonica Group]	--	--
397	Ahy.Unigene397	JR541100	2766	R.	R.	ATCUL3/ATCUL3A/CUL3/CUL3A [Arabidopsis lyrata subsp. lyrata] >gi|297336469|gb|EFH66886.1| ATCUL3/ATCUL3A/CUL3/CUL3A [Arabidopsis lyrata subsp. lyrata]	Cullin-3 OS=Dictyostelium discoideum GN=culC PE=3 SV=1	Cullin, a subunit of E3 ubiquitin ligase
398	Ahy.Unigene398	JR541101	994	R.	R.	Os07g0693500 [Oryza sativa Japonica Group] >gi|75242756|sp|Q84NP7.1|AMPD_ORYSJ RecName: Full=Probable AMP deaminase >gi|113612266|dbj|BAF22644.1| Os07g0693500 [Oryza sativa Japonica Group]	Probable AMP deaminase OS=Oryza sativa subsp. japonica GN=AMPD PE=2 SV=1	Adenosine deaminase
399	Ahy.Unigene399	JR541102	2166	R.	R.	Ftsh-like protease [Pisum sativum]	Cell division protease ftsH homolog 11, chloroplastic/mitochondrial OS=Arabidopsis thaliana GN=FTSH11 PE=1 SV=1	ATP-dependent Zn proteases
400	Ahy.Unigene400	JR541103	2203	R.	R.	ATMPK20; MAP kinase [Arabidopsis thaliana] >gi|75337308|sp|Q9SJG9.2|MPK20_ARATH RecName: Full=Mitogen-activated protein kinase 20; Short=MAP kinase 20; Short=AtMPK20 >gi|15724284|gb|AAL06535.1|AF412082_1 At2g42880/F7D19.12 [Arabidopsis thaliana] >gi|24111303|gb|AAN46775.1| At2g42880/F7D19.12 [Arabidopsis thaliana]	Mitogen-activated protein kinase 20 OS=Arabidopsis thaliana GN=MPK20 PE=1 SV=2	Serine/threonine protein kinase
401	Ahy.Unigene401	-	2430	R.	R.	N-ethylmaleimide sensitive fusion protein [Nicotiana tabacum]	Vesicle-fusing ATPase OS=Arabidopsis thaliana GN=NSF PE=2 SV=2	ATPases of the AAA+ class
402	Ahy.Unigene402	JR541104	1981	R.	R.	SDL-1 protein [Nicotiana plumbaginifolia]	--	--
403	Ahy.Unigene403	JR541105	1029	R.	R.	GTP binding [Arabidopsis thaliana]	Uncharacterized protein yqeH OS=Bacillus subtilis GN=yqeH PE=4 SV=1	Predicted GTPases
404	Ahy.Unigene404	JR541106	1420	R.	R.	RecName: Full=Pantoate--beta-alanine ligase; AltName: Full=Pantothenate synthetase; AltName: Full=Pantoate-activating enzyme; Flags: Precursor >gi|2292921|emb|CAA71302.1| pantoate--beta-alanine ligase [Lotus japonicus]	Pantoate--beta-alanine ligase OS=Lotus japonicus GN=PANC PE=1 SV=3	Panthothenate synthetase
405	Ahy.Unigene405	JR541107	1210	R.	R.	NFD1 (NUCLEAR FUSION DEFECTIVE 1); RNA binding / structural constituent of ribosome [Arabidopsis thaliana] >gi|29839556|sp|Q8L9A0.1|RM21_ARATH RecName: Full=50S ribosomal protein L21, mitochondrial; Flags: Precursor >gi|29028852|gb|AAO64805.1| At4g30930 [Arabidopsis thaliana]	50S ribosomal protein L21, mitochondrial OS=Arabidopsis thaliana GN=RPL21M PE=2 SV=1	Ribosomal protein L21
406	Ahy.Unigene406	JR541108	3006	R.	R.	heavy metal ATPase [Populus trichocarpa] >gi|222846492|gb|EEE84039.1| heavy metal ATPase [Populus trichocarpa]	Copper-transporting ATPase RAN1 OS=Arabidopsis thaliana GN=RAN1 PE=1 SV=1	Cation transport ATPase
407	Ahy.Unigene407	JR541109	975	R.	R.	MYB transcription factor MYB133 [Glycine max]	Myb-like protein G OS=Dictyostelium discoideum GN=mybG PE=3 SV=1	--
408	Ahy.Unigene408	JR541110	1601	R.	R.	patellin 1 [Cucurbita pepo]	Patellin-3 OS=Arabidopsis thaliana GN=PATL3 PE=1 SV=2	Putative archaeal flagellar protein D/E
409	Ahy.Unigene409	JR541111	2186	R.	R.	CM0216.390.nc [Lotus japonicus]	Bifunctional dihydrofolate reductase-thymidylate synthase OS=Glycine max PE=1 SV=1	Thymidylate synthase
410	Ahy.Unigene410	JR541112	1719	R.	R.	RecName: Full=Uridine kinase-like protein 3; Includes: RecName: Full=Uridine kinase; Short=UK; Includes: RecName: Full=Putative uracil phosphoribosyltransferase; Short=UPRTase; AltName: Full=UMP pyrophosphorylase >gi|222423899|dbj|BAH19913.1| AT1G55810 [Arabidopsis thaliana]	Uridine-cytidine kinase-like 1 OS=Mus musculus GN=Uckl1 PE=1 SV=1	Uracil phosphoribosyltransferase
411	Ahy.Unigene411	JR541113	1106	R.	R.	--	--	--
412	Ahy.Unigene412	JR541114	1083	R.	R.	GTP-binding protein [Pisum sativum] >gi|738936|prf||2001457D GTP-binding protein	Ras-related protein Rab11B OS=Nicotiana tabacum GN=RAB11B PE=2 SV=1	GTPase SAR1 and related small G proteins
413	Ahy.Unigene413	JR541115	1286	R.	R.	expansin [Pyrus communis]	Expansin-A4 OS=Arabidopsis thaliana GN=EXPA4 PE=1 SV=1	--
414	Ahy.Unigene414	JR541116	1722	R.	R.	mechanosensitive ion channel domain-containing protein [Arabidopsis lyrata subsp. lyrata] >gi|297335042|gb|EFH65460.1| mechanosensitive ion channel domain-containing protein [Arabidopsis lyrata subsp. lyrata]	Uncharacterized mscS family protein At1g78610 OS=Arabidopsis thaliana GN=At1g78610 PE=1 SV=1	Small-conductance mechanosensitive channel
415	Ahy.Unigene415	JR541117	1332	R.	R.	chalcone reductase [Sesbania rostrata]	Probable NAD(P)H-dependent oxidoreductase 1 OS=Oryza sativa subsp. japonica GN=Os10g0113000 PE=1 SV=1	Aldo/keto reductases, related to diketogulonate reductase
416	Ahy.Unigene416	JR541118	1474	R.	R.	DELLA protein [Phaseolus vulgaris]	DELLA protein GAI OS=Solanum lycopersicum GN=GAI PE=2 SV=1	--
417	Ahy.Unigene417	JR541119	1809	R.	R.	beta-galactosidase [Cicer arietinum]	Beta-galactosidase OS=Malus domestica PE=1 SV=1	Beta-galactosidase
418	Ahy.Unigene418	JR541120	1903	R.	R.	CMT-type DNA-methyltransferase [Elaeis guineensis]	DNA (cytosine-5)-methyltransferase 1 OS=Zea mays GN=MET2A PE=1 SV=1	Site-specific DNA methylase
419	Ahy.Unigene419	JR541121	1992	R.	R.	CBL-interacting protein kinase 6 [Cicer arietinum]	CBL-interacting serine/threonine-protein kinase 6 OS=Arabidopsis thaliana GN=CIPK6 PE=1 SV=1	Serine/threonine protein kinase
420	Ahy.Unigene420	JR541122	1292	R.	R.	beta-1,3-galactosyltransferase sqv-2 [Zea mays]	--	--
421	Ahy.Unigene421	JR541123	974	R.	R.	multidrug/pheromone exporter, MDR family, ABC transporter family [Populus trichocarpa] >gi|222868115|gb|EEF05246.1| multidrug/pheromone exporter, MDR family, ABC transporter family [Populus trichocarpa]	ABC transporter B family member 1 OS=Arabidopsis thaliana GN=ABCB1 PE=1 SV=1	ABC-type multidrug transport system, ATPase and permease components
422	Ahy.Unigene422	JR541124	1300	R.	R.	argonaute protein group [Populus trichocarpa] >gi|222850776|gb|EEE88323.1| argonaute protein group [Populus trichocarpa]	Protein argonaute 4B OS=Oryza sativa subsp. japonica GN=AGO4B PE=2 SV=1	--
423	Ahy.Unigene423	JR541125	1252	R.	R.	GAPC-2 [Arabidopsis lyrata subsp. lyrata] >gi|297338591|gb|EFH69008.1| GAPC-2 [Arabidopsis lyrata subsp. lyrata]	Glyceraldehyde-3-phosphate dehydrogenase, cytosolic OS=Sinapis alba GN=GAPC PE=2 SV=2	Glyceraldehyde-3-phosphate dehydrogenase/erythrose-4-phosphate dehydrogenase
424	Ahy.Unigene424	JR541126	918	R.	R.	--	--	--
425	Ahy.Unigene425	JR541127	1452	R.	R.	Os01g0262700 [Oryza sativa Japonica Group] >gi|113532185|dbj|BAF04568.1| Os01g0262700 [Oryza sativa Japonica Group]	--	--
426	Ahy.Unigene426	JR541128	1384	nonR.	nonR.	auxin efflux carrier family protein [Arabidopsis thaliana] >gi|30680004|ref|NP_849964.1| auxin efflux carrier family protein [Arabidopsis thaliana] >gi|42570811|ref|NP_973479.1| auxin efflux carrier family protein [Arabidopsis thaliana] >gi|79322403|ref|NP_001031363.1| auxin efflux carrier family protein [Arabidopsis thaliana] >gi|4914371|gb|AAD32907.1| expressed protein [Arabidopsis thaliana]	Uncharacterized transporter YBR287W OS=Saccharomyces cerevisiae GN=YBR287W PE=1 SV=1	Predicted permeases
427	Ahy.Unigene427	JR541129	748	R.	R.	Unknown protein [Arabidopsis thaliana] >gi|15809884|gb|AAL06870.1| At1g18720/F6A14_17 [Arabidopsis thaliana] >gi|17978859|gb|AAL47401.1| At1g18720/F6A14_17 [Arabidopsis thaliana]	Uncharacterized endoplasmic reticulum membrane protein C16E8.02 OS=Schizosaccharomyces pombe GN=SPAC16E8.02 PE=2 SV=2	Predicted membrane protein
428	Ahy.Unigene428	JR541130	1111	R.	R.	At1g68440/T2E12_1 [Arabidopsis thaliana] >gi|21700823|gb|AAM70535.1| At1g68440/T2E12_1 [Arabidopsis thaliana]	Flocculation protein FLO11 OS=Saccharomyces cerevisiae GN=MUC1 PE=1 SV=2	--
429	Ahy.Unigene429	JR541131	1189	R.	R.	SINA1 [Medicago truncatula]	E3 ubiquitin-protein ligase SINAT3 OS=Arabidopsis thaliana GN=SINAT3 PE=2 SV=1	--
430	Ahy.Unigene430	JR541132	1858	R.	R.	acyl-ACP thioesterase [Glycine max]	Myristoyl-acyl carrier protein thioesterase, chloroplastic OS=Gossypium hirsutum GN=FATB1 PE=1 SV=1	Acyl-ACP thioesterase
431	Ahy.Unigene431	JR541133	779	R.	R.	galactose oxidase [Trifolium repens]	F-box/kelch-repeat protein At3g23880 OS=Arabidopsis thaliana GN=At3g23880 PE=2 SV=1	--
432	Ahy.Unigene432	-	2385	R.	R.	histone acetyltransferase [Populus trichocarpa] >gi|222866742|gb|EEF03873.1| histone acetyltransferase [Populus trichocarpa]	Transcription initiation factor TFIID subunit 1-A OS=Arabidopsis thaliana GN=HAF1 PE=2 SV=1	Transcription factor involved in chromatin remodeling, contains bromodomain
433	Ahy.Unigene433	JR541134	1931	R.	R.	cytochrome P450 [Populus trichocarpa] >gi|222871008|gb|EEF08139.1| cytochrome P450 [Populus trichocarpa]	Secologanin synthase OS=Catharanthus roseus GN=CYP72A1 PE=2 SV=1	Cytochrome P450
434	Ahy.Unigene434	JR541135	1015	R.	R.	galactose binding lectin [Arachis hypogaea]	Galactose-binding lectin OS=Arachis hypogaea PE=1 SV=3	--
435	Ahy.Unigene435	JR541136	1150	nonR.	nonR.	predicted protein [Populus trichocarpa] >gi|222854002|gb|EEE91549.1| predicted protein [Populus trichocarpa]	Serine/arginine repetitive matrix protein 2 OS=Mus musculus GN=Srrm2 PE=1 SV=2	--
436	Ahy.Unigene436	JR541137	1358	R.	R.	OAS-TL3 cysteine synthase [Glycine max] >gi|148562454|gb|ABQ88338.1| OAS-TL3 cysteine synthase [Glycine max]	Cysteine synthase, chloroplastic/chromoplastic OS=Spinacia oleracea GN=CYSK PE=1 SV=2	Cysteine synthase
437	Ahy.Unigene437	JR541138	989	R.	R.	cinnamoyl-CoA reductase [Acacia auriculiformis x Acacia mangium]	Dihydroflavonol-4-reductase OS=Dianthus caryophyllus GN=A PE=2 SV=1	Nucleoside-diphosphate-sugar epimerases
438	Ahy.Unigene438	JR541139	1668	R.	R.	CI51 (51 kDa subunit of complex I); 4 iron, 4 sulfur cluster binding / FMN binding / NAD or NADH binding / NADH dehydrogenase (ubiquinone)/ oxidoreductase, acting on NADH or NADPH [Arabidopsis thaliana] >gi|9759347|dbj|BAB10002.1| NADH dehydrogenase [Arabidopsis thaliana] >gi|20260144|gb|AAM12970.1| NADH dehydrogenase [Arabidopsis thaliana] >gi|30387597|gb|AAP31964.1| At5g08530 [Arabidopsis thali…	NADH dehydrogenase [ubiquinone] flavoprotein 1, mitochondrial OS=Dictyostelium discoideum GN=ndufv1 PE=2 SV=1	NADH:ubiquinone oxidoreductase, NADH-binding (51 kD) subunit
439	Ahy.Unigene439	JR541140	1201	R.	R.	oleate desaturase [Caragana korshinskii var. intermedia]	Omega-6 fatty acid desaturase, endoplasmic reticulum isozyme 2 OS=Glycine max GN=FAD2-2 PE=2 SV=1	Fatty acid desaturase
440	Ahy.Unigene440	JR541141	2653	R.	R.	AT3G14870 [Arabidopsis thaliana]	--	--
441	Ahy.Unigene441	JR541142	1241	R.	R.	At3g14910 [Arabidopsis thaliana] >gi|115646783|gb|ABJ17116.1| At3g14910 [Arabidopsis thaliana]	Rab3 GTPase-activating protein non-catalytic subunit OS=Rattus norvegicus GN=Rab3gap2 PE=1 SV=2	--
442	Ahy.Unigene442	JR541143	1563	R.	R.	iron ion binding / oxidoreductase, acting on paired donors, with incorporation or reduction of molecular oxygen, 2-oxoglutarate as one donor, and incorporation of one atom each of oxygen into both donors [Arabidopsis thaliana] >gi|56236062|gb|AAV84487.1| At1g68080 [Arabidopsis thaliana] >gi|58531340|gb|AAW78592.1| At1g68080 [Arabidopsis thaliana] >gi|71905461|gb|AAZ52708.1| expressed protein [Ara…	Prolyl 3-hydroxylase 1 OS=Gallus gallus GN=LEPRE1 PE=1 SV=1	--
443	Ahy.Unigene443	JR541144	1727	R.	R.	cellulose synthase [Populus tremuloides]	Probable cellulose synthase A catalytic subunit 9 [UDP-forming] OS=Arabidopsis thaliana GN=CESA9 PE=2 SV=1	Glycosyltransferases, probably involved in cell wall biogenesis
444	Ahy.Unigene444	JR541145	2734	R.	R.	HEAT [Medicago truncatula]	Importin-5 OS=Homo sapiens GN=IPO5 PE=1 SV=4	--
445	Ahy.Unigene445	JR541146	1478	R.	R.	auxin response factor-like protein [Mangifera indica]	Auxin response factor 2 OS=Arabidopsis thaliana GN=ARF2 PE=1 SV=2	--
446	Ahy.Unigene446	JR541147	1959	R.	R.	cdc2MsE [Medicago sativa]	Cyclin-dependent kinase E-1 OS=Arabidopsis thaliana GN=CDKE-1 PE=2 SV=2	Serine/threonine protein kinase
447	Ahy.Unigene447	-	1362	R.	R.	hydroxyproline-rich glycoprotein family protein [Arabidopsis thaliana] >gi|29294058|gb|AAO73895.1| proline-rich protein family [Arabidopsis thaliana] >gi|38454174|gb|AAR20781.1| At5g21280 [Arabidopsis thaliana] >gi|38604048|gb|AAR24767.1| At5g21280 [Arabidopsis thaliana]	--	--
448	Ahy.Unigene448	JR541148	1075	R.	R.	Os01g0265000 [Oryza sativa Japonica Group] >gi|113532198|dbj|BAF04581.1| Os01g0265000 [Oryza sativa Japonica Group]	Geranylgeranyl diphosphate reductase, chloroplastic OS=Nicotiana tabacum GN=CHLP PE=2 SV=1	Dehydrogenases (flavoproteins)
449	Ahy.Unigene449	JR541149	894	R.	R.	General substrate transporter [Medicago truncatula]	Probable inositol transporter 1 OS=Arabidopsis thaliana GN=INT1 PE=2 SV=1	Permeases of the major facilitator superfamily
450	Ahy.Unigene450	JR541150	1696	R.	R.	sulphate transporter [Astragalus racemosus]	Probable sulfate transporter 3.4 OS=Arabidopsis thaliana GN=SULTR3;4 PE=2 SV=1	Sulfate permease and related transporters (MFS superfamily)
451	Ahy.Unigene451	JR541151	985	R.	R.	--	--	--
452	Ahy.Unigene452	JR541152	2198	R.	R.	respiratory burst oxidase 1 [Medicago truncatula]	Respiratory burst oxidase homolog protein C OS=Solanum tuberosum GN=RBOHC PE=1 SV=2	--
453	Ahy.Unigene453	JR541153	1652	R.	R.	Os10g0370800 [Oryza sativa Japonica Group] >gi|19920188|gb|AAM08620.1|AC107314_11 Putative Glucan 1,3-beta-glucosidase precursor [Oryza sativa Japonica Group] >gi|31431641|gb|AAP53385.1| Cellulase containing protein, expressed [Oryza sativa (japonica cultivar-group)] >gi|113639070|dbj|BAF26375.1| Os10g0370800 [Oryza sativa Japonica Group]	Probable glucan 1,3-beta-glucosidase A OS=Emericella nidulans GN=exgA PE=3 SV=2	Endoglucanase
454	Ahy.Unigene454	JR541154	1633	R.	R.	RecName: Full=Acetylornithine aminotransferase, mitochondrial; Short=ACOAT; AltName: Full=Acetylornithine transaminase; Short=AOTA; Flags: Precursor >gi|1944511|emb|CAA69936.1| acetylornithine aminotransferase [Alnus glutinosa]	Acetylornithine aminotransferase, mitochondrial OS=Alnus glutinosa GN=AG118 PE=2 SV=1	Ornithine/acetylornithine aminotransferase
455	Ahy.Unigene455	JR541155	1419	R.	R.	Similar to gb|X80301 auxin-independent growth promoter (axi 1) from Nicotiana tabacum. EST gb|AA605466 comes from this gene [Arabidopsis thaliana]	DUF246 domain-containing protein At1g04910 OS=Arabidopsis thaliana GN=At1g04910 PE=1 SV=1	--
456	Ahy.Unigene456	JR541156	1237	R.	R.	glycoside hydrolase family 28 protein / polygalacturonase (pectinase) family protein [Arabidopsis thaliana]	Probable polygalacturonase OS=Vitis vinifera GN=GSVIVT00026920001 PE=1 SV=1	Endopolygalacturonase
457	Ahy.Unigene457	JR541157	1190	R.	R.	Os08g0119000 [Oryza sativa Japonica Group] >gi|113622839|dbj|BAF22784.1| Os08g0119000 [Oryza sativa Japonica Group]	COP9 signalosome complex subunit 3 OS=Arabidopsis thaliana GN=CSN3 PE=1 SV=2	--
458	Ahy.Unigene458	JR541158	1734	R.	R.	abscisic acid-activated protein kinase [Vicia faba]	Serine/threonine-protein kinase SRK2I OS=Arabidopsis thaliana GN=SRK2I PE=1 SV=1	Serine/threonine protein kinase
459	Ahy.Unigene459	JR541159	1302	R.	R.	Os12g0560600 [Oryza sativa Japonica Group] >gi|77556135|gb|ABA98931.1| expressed protein [Oryza sativa (japonica cultivar-group)] >gi|113649526|dbj|BAF30038.1| Os12g0560600 [Oryza sativa Japonica Group]	RNA pseudourine synthase 1 OS=Arabidopsis thaliana GN=At1g56345 PE=2 SV=1	--
460	Ahy.Unigene460	JR541160	1253	nonR.	nonR.	T3P18.8 [Arabidopsis thaliana]	Serine/arginine repetitive matrix protein 1 OS=Pongo abelii GN=SRRM1 PE=2 SV=1	--
461	Ahy.Unigene461	JR541161	1583	nonR.	nonR.	At3g50340 [Arabidopsis thaliana]	Serine/arginine repetitive matrix protein 2 OS=Mus musculus GN=Srrm2 PE=1 SV=2	ATPases involved in chromosome partitioning
462	Ahy.Unigene462	JR541162	831	nonR.	nonR.	wus-interacting protein 1 [Arabidopsis lyrata subsp. lyrata] >gi|297338719|gb|EFH69136.1| wus-interacting protein 1 [Arabidopsis lyrata subsp. lyrata]	WD40 repeat-containing protein smu1 OS=Dictyostelium discoideum GN=smu1 PE=3 SV=2	--
463	Ahy.Unigene463	JR541163	1611	R.	R.	calcium-binding EF hand family protein [Arabidopsis thaliana]	Calcium-binding atopy-related autoantigen 1 OS=Mus musculus GN=Cbara1 PE=2 SV=1	--
464	Ahy.Unigene464	JR541164	1303	R.	R.	alpha-galactosidase 1 [Pisum sativum]	Alpha-galactosidase OS=Coffea arabica PE=1 SV=1	--
465	Ahy.Unigene465	JR541165	1832	R.	R.	hexose transporter [Solanum lycopersicum]	Sugar transport protein 13 OS=Arabidopsis thaliana GN=STP13 PE=1 SV=2	Permeases of the major facilitator superfamily
466	Ahy.Unigene466	JR541166	1041	nonR.	R.	f-box family protein [Populus trichocarpa] >gi|222849780|gb|EEE87327.1| f-box family protein [Populus trichocarpa]	F-box protein At1g30200 OS=Arabidopsis thaliana GN=At1g30200 PE=2 SV=1	--
467	Ahy.Unigene467	JR541167	1437	R.	R.	dihydropterin pyrophosphokinase /dihydropteroate synthase [Pisum sativum]	Folic acid synthesis protein fol1 OS=Pneumocystis carinii GN=fol1 PE=1 SV=1	Dihydropteroate synthase and related enzymes
468	Ahy.Unigene468	JR541168	1242	R.	R.	senescence-inducible chloroplast stay-green protein 2 [Glycine max]	--	--
469	Ahy.Unigene469	-	2014	R.	R.	armadillo/beta-catenin repeat family protein [Arabidopsis lyrata subsp. lyrata] >gi|297323328|gb|EFH53749.1| armadillo/beta-catenin repeat family protein [Arabidopsis lyrata subsp. lyrata]	U-box domain-containing protein 13 OS=Arabidopsis thaliana GN=PUB13 PE=2 SV=1	Karyopherin (importin) alpha
470	Ahy.Unigene470	JR541169	1388	nonR.	nonR.	SET domain protein [Populus trichocarpa] >gi|222853378|gb|EEE90925.1| SET domain protein [Populus trichocarpa]	Probable histone-lysine N-methyltransferase ATXR3 OS=Arabidopsis thaliana GN=ATXR3 PE=1 SV=2	--
471	Ahy.Unigene471	JR541170	1585	R.	R.	RecName: Full=Protochlorophyllide reductase, chloroplastic; Short=PCR; AltName: Full=NADPH-protochlorophyllide oxidoreductase; Short=POR; Flags: Precursor >gi|20830|emb|CAA44786.1| protochlorophyllide reductase [Pisum sativum]	Protochlorophyllide reductase, chloroplastic OS=Pisum sativum GN=3PCR PE=1 SV=1	Dehydrogenases with different specificities (related to short-chain alcohol dehydrogenases)
472	Ahy.Unigene472	JR541171	1148	R.	R.	rhomboid protein-related [Arabidopsis thaliana] >gi|25083369|gb|AAN72066.1| expressed protein [Arabidopsis thaliana] >gi|31711794|gb|AAP68253.1| At3g07950 [Arabidopsis thaliana]	Transmembrane protein 115 OS=Homo sapiens GN=TMEM115 PE=1 SV=1	Uncharacterized membrane protein (homolog of Drosophila rhomboid)
473	Ahy.Unigene473	JR541172	1122	R.	R.	At4g19950 [Arabidopsis thaliana] >gi|51972070|gb|AAU15139.1| At4g19950 [Arabidopsis thaliana]	TBC1 domain family member 5 homolog B OS=Dictyostelium discoideum GN=tbc1d5B PE=3 SV=1	--
474	Ahy.Unigene474	JR541173	1529	R.	R.	ATP-binding region, ATPase-like domain-containing protein-related [Arabidopsis thaliana]	MORC family CW-type zinc finger protein 3 OS=Homo sapiens GN=MORC3 PE=1 SV=3	--
475	Ahy.Unigene475	JR541174	1208	R.	R.	3-beta hydroxysteroid dehydrogenase/isomerase family protein [Zea mays]	Uncharacterized protein At1g32220, chloroplastic OS=Arabidopsis thaliana GN=At1g32220 PE=1 SV=1	Predicted nucleoside-diphosphate-sugar epimerases
476	Ahy.Unigene476	JR541175	972	nonR.	nonR.	pentatricopeptide (PPR) repeat-containing protein [Arabidopsis thaliana] >gi|75206903|sp|Q9SNB7.1|PP264_ARATH RecName: Full=Pentatricopeptide repeat-containing protein At3g46610	Pentatricopeptide repeat-containing protein At3g46610 OS=Arabidopsis thaliana GN=At3g46610 PE=2 SV=1	--
477	Ahy.Unigene477	JR541176	2246	R.	R.	calmodulin-binding protein [Arabidopsis thaliana] >gi|79332100|ref|NP_001032135.1| calmodulin-binding protein [Arabidopsis thaliana] >gi|75324343|sp|Q6NPP4.1|CMTA2_ARATH RecName: Full=Calmodulin-binding transcription activator 2; AltName: Full=Signal-responsive protein 4; AltName: Full=Ethylene-induced calmodulin-binding protein c; Short=EICBP.c; Short=AtER66 >gi|38603814|gb|AAR24652.1| At5g64220…	Calmodulin-binding transcription activator 2 OS=Arabidopsis thaliana GN=CMTA2 PE=1 SV=1	FOG: Ankyrin repeat
478	Ahy.Unigene478	JR541177	945	R.	R.	ESTs gb|N96028, gb|F14286, gb|T20680, gb|F14443, gb|AA657300 and gb|N65244 come from this gene [Arabidopsis thaliana]	--	--
479	Ahy.Unigene479	JR541178	983	R.	R.	ATPase, E1-E2 type [Medicago truncatula]	Calcium-transporting ATPase 10, plasma membrane-type OS=Arabidopsis thaliana GN=ACA10 PE=1 SV=2	--
480	Ahy.Unigene480	JR541179	1577	R.	nonR.	armadillo/beta-catenin repeat family protein [Arabidopsis thaliana]	U-box domain-containing protein 4 OS=Arabidopsis thaliana GN=PUB4 PE=1 SV=2	--
481	Ahy.Unigene481	JR541180	1432	R.	R.	chloroplast outer membrane protein-related [Arabidopsis thaliana] >gi|56121918|gb|AAV74240.1| At3g44160 [Arabidopsis thaliana] >gi|60543353|gb|AAX22274.1| At3g44160 [Arabidopsis thaliana]	Outer envelope protein of 80 kDa OS=Arabidopsis thaliana GN=OEP80 PE=1 SV=1	Outer membrane protein/protective antigen OMA87
482	Ahy.Unigene482	JR541181	1715	nonR.	R.	LON2 (LON PROTEASE 2); ATP binding / ATP-dependent peptidase/ nucleoside-triphosphatase/ nucleotide binding / serine-type endopeptidase/ serine-type peptidase [Arabidopsis thaliana] >gi|3914002|sp|O64948.1|LONP2_ARATH RecName: Full=Lon protease homolog 2, peroxisomal >gi|2935279|gb|AAC05085.1| Lon protease [Arabidopsis thaliana] >gi|9759446|dbj|BAB10243.1| mitochondrial Lon protease homolog 1 pre…	Lon protease homolog 1, mitochondrial OS=Arabidopsis thaliana GN=LON PE=2 SV=1	ATP-dependent Lon protease, bacterial type
483	Ahy.Unigene483	JR541182	953	R.	R.	Os05g0244500 [Oryza sativa Japonica Group] >gi|113578562|dbj|BAF16925.1| Os05g0244500 [Oryza sativa Japonica Group]	Glucan 1,3-beta-glucosidase OS=Yarrowia lipolytica GN=EXG1 PE=3 SV=2	Endoglucanase
484	Ahy.Unigene484	JR541183	1976	R.	R.	calmodulin-binding protein-related [Arabidopsis thaliana]	Muscle M-line assembly protein unc-89 OS=Caenorhabditis elegans GN=unc-89 PE=1 SV=3	RNA-binding proteins (RRM domain)
485	Ahy.Unigene485	JR541184	1582	R.	R.	cdk-activating kinase 1at [Arabidopsis lyrata subsp. lyrata] >gi|297315297|gb|EFH45720.1| cdk-activating kinase 1at [Arabidopsis lyrata subsp. lyrata]	Cyclin-dependent kinase F-1 OS=Arabidopsis thaliana GN=CDKF-1 PE=1 SV=1	Serine/threonine protein kinase
486	Ahy.Unigene486	-	1103	nonR.	nonR.	homeodomain protein [Malus x domestica]	BEL1-like homeodomain protein 2 OS=Arabidopsis thaliana GN=BLH2 PE=1 SV=2	--
487	Ahy.Unigene487	JR541185	1514	nonR.	nonR.	RecName: Full=Probable LRR receptor-like serine/threonine-protein kinase At1g63430; Flags: Precursor >gi|224589459|gb|ACN59263.1| leucine-rich repeat receptor-like protein kinase [Arabidopsis thaliana]	Probable LRR receptor-like serine/threonine-protein kinase At1g63430 OS=Arabidopsis thaliana GN=At1g63430 PE=1 SV=1	Leucine-rich repeat (LRR) protein
488	Ahy.Unigene488	JR541186	1587	R.	R.	At3g45900 [Arabidopsis thaliana]	--	--
489	Ahy.Unigene489	JR541187	1859	R.	R.	VTC2-like protein [Actinidia chinensis]	UPF0580 protein C15orf58 OS=Homo sapiens GN=C15orf58 PE=2 SV=1	--
490	Ahy.Unigene490	JR541188	2036	nonR.	nonR.	MYB-like DNA-binding protein [Catharanthus roseus]	Telomere-binding protein 1 OS=Oryza sativa subsp. japonica GN=TBP1 PE=1 SV=2	--
491	Ahy.Unigene491	JR541189	1547	R.	R.	nucleic acid binding protein [Arabidopsis lyrata subsp. lyrata] >gi|297328827|gb|EFH59246.1| nucleic acid binding protein [Arabidopsis lyrata subsp. lyrata]	Activating signal cointegrator 1 complex subunit 1 OS=Mus musculus GN=Ascc1 PE=2 SV=1	--
492	Ahy.Unigene492	JR541190	2068	R.	R.	NRT1.5 (NITRATE TRANSPORTER 1.5); nitrate transmembrane transporter/ transporter [Arabidopsis thaliana]	Peptide transporter PTR1 OS=Arabidopsis thaliana GN=PTR1 PE=2 SV=1	Dipeptide/tripeptide permease
493	Ahy.Unigene493	JR541191	1055	R.	R.	MADF; Homeodomain-like [Medicago truncatula]	Mucin-5AC (Fragments) OS=Homo sapiens GN=MUC5AC PE=1 SV=3	--
494	Ahy.Unigene494	JR541192	1246	R.	R.	G protein beta subunit [Pisum sativum]	Guanine nucleotide-binding protein subunit beta OS=Solanum tuberosum GN=GB1 PE=2 SV=1	FOG: WD40 repeat
495	Ahy.Unigene495	JR541193	1608	R.	R.	Os05g0511300 [Oryza sativa Japonica Group] >gi|113579565|dbj|BAF17928.1| Os05g0511300 [Oryza sativa Japonica Group]	UPF0586 protein C9orf41 homolog OS=Rattus norvegicus PE=2 SV=1	--
496	Ahy.Unigene496	JR541194	1319	R.	R.	AtIDD5 (Arabidopsis thaliana Indeterminate(ID)-Domain 5); nucleic acid binding / transcription factor/ zinc ion binding >gi|41059987|emb|CAF18564.1| ID1-like zinc finger protein 2 [Arabidopsis thaliana]	Zinc finger protein JACKDAW OS=Arabidopsis thaliana GN=JKD PE=1 SV=1	--
497	Ahy.Unigene497	JR541195	1218	R.	R.	SINA2 [Medicago truncatula]	E3 ubiquitin-protein ligase SINAT3 OS=Arabidopsis thaliana GN=SINAT3 PE=2 SV=1	--
498	Ahy.Unigene498	JR541196	1318	R.	R.	Os01g0810000 [Oryza sativa Japonica Group] >gi|73621302|sp|Q8S1Z1.2|UTP11_ORYSJ RecName: Full=Probable U3 small nucleolar RNA-associated protein 11; Short=U3 snoRNA-associated protein 11 >gi|113534111|dbj|BAF06494.1| Os01g0810000 [Oryza sativa Japonica Group]	Probable U3 small nucleolar RNA-associated protein 11 OS=Oryza sativa subsp. japonica GN=Os01g0810000 PE=2 SV=2	Uncharacterized conserved protein
499	Ahy.Unigene499	JR541197	1169	nonR.	R.	jumonji domain protein [Populus trichocarpa] >gi|222858030|gb|EEE95577.1| jumonji domain protein [Populus trichocarpa]	--	--
500	Ahy.Unigene500	JR541198	1394	R.	R.	At2g30460 [Arabidopsis thaliana] >gi|51970474|dbj|BAD43929.1| integral membrane protein -like [Arabidopsis thaliana] >gi|51970498|dbj|BAD43941.1| integral membrane protein -like [Arabidopsis thaliana] >gi|51970690|dbj|BAD44037.1| integral membrane protein -like [Arabidopsis thaliana] >gi|62319792|dbj|BAD93797.1| integral membrane protein -like [Arabidopsis thaliana]	Uncharacterized membrane protein At1g06890 OS=Arabidopsis thaliana GN=At1g06890 PE=1 SV=1	Permeases of the drug/metabolite transporter (DMT) superfamily
501	Ahy.Unigene501	JR541199	1677	nonR.	nonR.	Zinc finger, ZZ-type; Zinc finger, C2H2-type [Medicago truncatula]	Probable E3 ubiquitin-protein ligase DDB_G0283893 OS=Dictyostelium discoideum GN=DDB_G0283893 PE=3 SV=2	--
502	Ahy.Unigene502	JR541200	871	R.	R.	14-3-3 protein [Vigna angularis]	14-3-3-like protein B (Fragment) OS=Glycine max GN=GF14B PE=2 SV=1	14-3-3 family protein
503	Ahy.Unigene503	JR541201	1568	R.	R.	SEC14 cytosolic factor family protein [Arabidopsis lyrata subsp. lyrata] >gi|297339057|gb|EFH69474.1| SEC14 cytosolic factor family protein [Arabidopsis lyrata subsp. lyrata]	Random slug protein 5 OS=Dictyostelium discoideum GN=rsc5 PE=2 SV=1	--
504	Ahy.Unigene504	JR541202	1844	R.	R.	zinc knuckle (CCHC-type) family protein [Arabidopsis thaliana] >gi|75248513|sp|Q8VZ67.1|Y4919_ARATH RecName: Full=Uncharacterized zinc finger CCHC domain-containing protein At4g19190	Uncharacterized zinc finger CCHC domain-containing protein At4g19190 OS=Arabidopsis thaliana GN=At4g19190 PE=2 SV=1	RNA-binding proteins (RRM domain)
505	Ahy.Unigene505	JR541203	1264	R.	R.	T12C24.2 [Arabidopsis lyrata subsp. lyrata] >gi|297335779|gb|EFH66196.1| T12C24.2 [Arabidopsis lyrata subsp. lyrata]	Vacuolar protein sorting-associated protein 18 homolog OS=Danio rerio GN=vps18 PE=2 SV=2	--
506	Ahy.Unigene506	JR541204	2037	R.	R.	T7N9.26 [Arabidopsis thaliana]	Mucin-2 OS=Homo sapiens GN=MUC2 PE=1 SV=2	Glycosyltransferases involved in cell wall biogenesis
507	Ahy.Unigene507	JR541205	1868	R.	R.	ATP binding / catalytic/ protein serine/threonine kinase [Arabidopsis thaliana]	Serine/threonine-protein kinase rio2 OS=Dictyostelium discoideum GN=rio2 PE=3 SV=1	RIO-like serine/threonine protein kinase fused to N-terminal HTH domain
508	Ahy.Unigene508	JR541206	1400	R.	R.	Transferase [Medicago truncatula]	Anthranilate N-benzoyltransferase protein 2 OS=Dianthus caryophyllus GN=HCBT2 PE=1 SV=1	--
509	Ahy.Unigene509	JR541207	1448	R.	R.	HUB2 (HISTONE MONO-UBIQUITINATION 2); protein binding / zinc ion binding [Arabidopsis thaliana] >gi|257051000|sp|Q9C895.2|BRE1B_ARATH RecName: Full=E3 ubiquitin-protein ligase BRE1-like 2; AltName: Full=Protein HISTONE MONOUBIQUITINATION 2; Short=AtHUB2	E3 ubiquitin-protein ligase BRE1-like 2 OS=Arabidopsis thaliana GN=HUB2 PE=1 SV=2	ATPase involved in DNA repair
510	Ahy.Unigene510	JR541208	1292	R.	R.	Os06g0676600 [Oryza sativa Japonica Group] >gi|52076614|dbj|BAD45515.1| receptor protein kinase PERK-like [Oryza sativa Japonica Group] >gi|52076900|dbj|BAD45912.1| receptor protein kinase PERK-like [Oryza sativa Japonica Group] >gi|113596392|dbj|BAF20266.1| Os06g0676600 [Oryza sativa Japonica Group]	Probable LRR receptor-like serine/threonine-protein kinase At1g56130 OS=Arabidopsis thaliana GN=At1g56130 PE=1 SV=2	Serine/threonine protein kinase
511	Ahy.Unigene511	JR541209	1067	R.	R.	protein kinase [Arabidopsis thaliana]	Serine/threonine-protein kinase HT1 OS=Arabidopsis thaliana GN=HT1 PE=1 SV=1	Serine/threonine protein kinase
512	Ahy.Unigene512	JR541210	1278	R.	R.	zinc finger family protein [Arabidopsis lyrata subsp. lyrata] >gi|297328059|gb|EFH58478.1| zinc finger family protein [Arabidopsis lyrata subsp. lyrata]	E3 ubiquitin-protein ligase At3g02290 OS=Arabidopsis thaliana GN=At3g02290 PE=2 SV=1	--
513	Ahy.Unigene513	JR541211	1547	R.	R.	AT4g35110/M4E13_160 [Arabidopsis thaliana] >gi|22137306|gb|AAM91498.1| AT4g35110/M4E13_160 [Arabidopsis thaliana]	--	--
514	Ahy.Unigene514	JR541212	1531	R.	R.	Ran-binding protein 1 domain-containing protein / RanBP1 domain-containing protein [Arabidopsis thaliana] >gi|15982860|gb|AAL09777.1| AT4g11790/T5C23_220 [Arabidopsis thaliana] >gi|20334758|gb|AAM16240.1| AT4g11790/T5C23_220 [Arabidopsis thaliana]	Nuclear pore complex protein Nup50 OS=Mus musculus GN=Nup50 PE=1 SV=1	--
515	Ahy.Unigene515	JR541213	1211	R.	R.	casein kinase I isoform delta-like [Zea mays] >gi|195648226|gb|ACG43581.1| casein kinase I isoform delta-like [Zea mays]	Casein kinase I isoform delta-like OS=Arabidopsis thaliana GN=At4g26100 PE=2 SV=2	Serine/threonine protein kinase
516	Ahy.Unigene516	JR541214	1070	nonR.	nonR.	PAS protein ZEITLUPE 1 [Glycine max]	Adagio protein 1 OS=Arabidopsis thaliana GN=ADO1 PE=1 SV=2	FOG: PAS/PAC domain
517	Ahy.Unigene517	JR541215	1430	R.	R.	Epoxide hydrolase [Medicago truncatula]	Epoxide hydrolase 2 OS=Sus scrofa GN=EPHX2 PE=2 SV=1	Predicted hydrolases or acyltransferases (alpha/beta hydrolase superfamily)
518	Ahy.Unigene518	JR541216	2084	R.	R.	transcription factor [Glycine max]	Probable WRKY transcription factor 4 OS=Arabidopsis thaliana GN=WRKY4 PE=1 SV=2	--
519	Ahy.Unigene519	JR541217	1154	R.	R.	transducin family protein / WD-40 repeat family protein [Arabidopsis thaliana]	WD repeat-containing protein 75 OS=Danio rerio GN=wdr75 PE=2 SV=2	FOG: WD40 repeat
520	Ahy.Unigene520	JR541218	1420	R.	R.	auxin response factor-like protein [Mangifera indica]	Auxin response factor 2 OS=Arabidopsis thaliana GN=ARF2 PE=1 SV=2	--
521	Ahy.Unigene521	JR541219	1112	R.	R.	At4g04630 [Arabidopsis thaliana]	--	--
522	Ahy.Unigene522	JR541220	636	R.	R.	Hypothetical protein [Arabidopsis thaliana]	--	--
523	Ahy.Unigene523	JR541221	565	R.	R.	Hypothetical protein [Arabidopsis thaliana]	--	--
524	Ahy.Unigene524	JR541222	1640	R.	R.	At3g59670 [Arabidopsis thaliana]	--	--
525	Ahy.Unigene525	JR541223	1425	nonR.	R.	S-locus receptor kinase [Olea europaea]	Cysteine-rich receptor-like protein kinase 10 OS=Arabidopsis thaliana GN=CRK10 PE=1 SV=2	Serine/threonine protein kinase
526	Ahy.Unigene526	JR541224	1195	R.	R.	GroEL-like chaperone, ATPase [Medicago truncatula]	Chaperonin CPN60-2, mitochondrial OS=Cucurbita maxima GN=CPN60-2 PE=1 SV=1	Chaperonin GroEL (HSP60 family)
527	Ahy.Unigene527	JR541225	1795	R.	R.	calcium-binding EF hand family protein [Arabidopsis lyrata subsp. lyrata] >gi|297336290|gb|EFH66707.1| calcium-binding EF hand family protein [Arabidopsis lyrata subsp. lyrata]	Uncharacterized calcium-binding protein C800.10c OS=Schizosaccharomyces pombe GN=SPBC800.10c PE=2 SV=1	--
528	Ahy.Unigene528	JR541226	1493	R.	R.	zinc finger family protein [Arabidopsis lyrata subsp. lyrata] >gi|297328982|gb|EFH59401.1| zinc finger family protein [Arabidopsis lyrata subsp. lyrata]	Probable S-acyltransferase At3g18620 OS=Arabidopsis thaliana GN=At3g18620 PE=2 SV=1	Uncharacterized protein containing DHHC-type Zn finger
529	Ahy.Unigene529	JR541227	1472	nonR.	nonR.	emb2458 (embryo defective 2458); ATP binding / ATPase/ metalloendopeptidase/ nucleoside-triphosphatase/ nucleotide binding [Arabidopsis thaliana]	Formin-like protein 14 OS=Arabidopsis thaliana GN=FH14 PE=2 SV=3	DNA-directed RNA polymerase, beta' subunit/160 kD subunit
530	Ahy.Unigene530	JR541228	1013	nonR.	nonR.	stress-induced receptor-like kinase [Glycine max]	--	--
531	Ahy.Unigene531	JR541229	1148	R.	R.	KAP-2 [Medicago truncatula]	X-ray repair cross-complementing protein 5 OS=Dictyostelium discoideum GN=ku80 PE=3 SV=1	--
532	Ahy.Unigene532	-	2174	nonR.	R.	OBP3-responsive gene 1 [Arabidopsis lyrata subsp. lyrata] >gi|297310078|gb|EFH40502.1| OBP3-responsive gene 1 [Arabidopsis lyrata subsp. lyrata]	--	--
533	Ahy.Unigene533	JR541230	864	R.	R.	At3g51100 [Arabidopsis thaliana] >gi|45773864|gb|AAS76736.1| At3g51100 [Arabidopsis thaliana]	--	--
534	Ahy.Unigene534	JR541231	1084	R.	R.	sugar transporter family protein [Arabidopsis lyrata subsp. lyrata] >gi|297319641|gb|EFH50063.1| sugar transporter family protein [Arabidopsis lyrata subsp. lyrata]	D-xylose-proton symporter-like 2 OS=Arabidopsis thaliana GN=At5g17010 PE=1 SV=1	Permeases of the major facilitator superfamily
535	Ahy.Unigene535	JR541232	1091	R.	R.	plastid lipoamide dehydrogenase [Trifolium repens]	Dihydrolipoyl dehydrogenase OS=Synechocystis sp. (strain PCC 6803) GN=lpdA PE=1 SV=3	Pyruvate/2-oxoglutarate dehydrogenase complex, dihydrolipoamide dehydrogenase (E3) component, and related enzymes
536	Ahy.Unigene536	JR541233	967	R.	R.	Os02g0170200 [Oryza sativa Japonica Group] >gi|113535558|dbj|BAF07941.1| Os02g0170200 [Oryza sativa Japonica Group]	Nucleolar protein 58 OS=Dictyostelium discoideum GN=nop58 PE=3 SV=1	Protein implicated in ribosomal biogenesis, Nop56p homolog
537	Ahy.Unigene537	JR541234	1448	R.	R.	RNA-directed DNA polymerase (Reverse transcriptase) [Medicago truncatula]	Retrovirus-related Pol polyprotein LINE-1 OS=Mus musculus GN=Pol PE=1 SV=2	Retron-type reverse transcriptase
538	Ahy.Unigene538	-	1846	nonR.	nonR.	protein kinase family protein [Arabidopsis thaliana]	--	--
539	Ahy.Unigene539	JR541235	1938	R.	R.	rac GTPase activating protein 3 [Lotus japonicus]	Rho GTPase-activating protein gacA OS=Dictyostelium discoideum GN=gacA PE=3 SV=1	--
540	Ahy.Unigene540	JR541236	1276	R.	R.	CTD phosphatase-like protein [Oryza glaberrima]	CTD small phosphatase-like protein 2 OS=Dictyostelium discoideum GN=ctdspl2 PE=3 SV=1	--
541	Ahy.Unigene541	JR541237	1662	R.	R.	integral membrane single C2 domain protein [Populus trichocarpa] >gi|222847695|gb|EEE85242.1| integral membrane single C2 domain protein [Populus trichocarpa]	C2 domain-containing protein At1g53590 OS=Arabidopsis thaliana GN=NTMC2T6.1 PE=1 SV=1	Ca2+-dependent lipid-binding protein, contains C2 domain
542	Ahy.Unigene542	JR541238	851	R.	R.	isopentenyl pyrophosphate isomerase [Pueraria montana var. lobata]	Isopentenyl-diphosphate Delta-isomerase II OS=Camptotheca acuminata GN=IPI2 PE=2 SV=1	Isopentenyldiphosphate isomerase
543	Ahy.Unigene543	JR541239	1279	nonR.	nonR.	translational activator family protein [Arabidopsis lyrata subsp. lyrata] >gi|297334128|gb|EFH64546.1| translational activator family protein [Arabidopsis lyrata subsp. lyrata]	Translational activator GCN1 OS=Homo sapiens GN=GCN1L1 PE=1 SV=5	--
544	Ahy.Unigene544	-	1221	nonR.	R.	Os11g0497350 [Oryza sativa Japonica Group] >gi|77550981|gb|ABA93778.1| expressed protein [Oryza sativa (japonica cultivar-group)] >gi|255680113|dbj|BAH95282.1| Os11g0497350 [Oryza sativa Japonica Group]	--	--
545	Ahy.Unigene545	JR541240	1577	R.	R.	AFP2 (ABI FIVE BINDING PROTEIN 2) [Arabidopsis thaliana] >gi|75174856|sp|Q9LMX5.1|AFP2_ARATH RecName: Full=Ninja-family protein AFP2; AltName: Full=ABI five-binding protein 2; Short=ABI5-binding protein 2 >gi|90093290|gb|ABD85158.1| At1g13740 [Arabidopsis thaliana]	UPF0737 protein AFP2 OS=Arabidopsis thaliana GN=AFP2 PE=1 SV=1	--
546	Ahy.Unigene546	JR541241	1307	R.	R.	transketolase family protein [Arabidopsis thaliana] >gi|109134117|gb|ABG25057.1| At2g34590 [Arabidopsis thaliana]	Pyruvate dehydrogenase E1 component subunit beta OS=Staurastrum punctulatum GN=pdhB PE=3 SV=1	Pyruvate/2-oxoglutarate dehydrogenase complex, dehydrogenase (E1) component, eukaryotic type, beta subunit
547	Ahy.Unigene547	JR541242	1045	R.	R.	AT4g03420/F9H3_4 [Arabidopsis thaliana] >gi|20453247|gb|AAM19862.1| AT4g03420/F9H3_4 [Arabidopsis thaliana]	--	--
548	Ahy.Unigene548	JR541243	1318	R.	R.	AT5g35460/MOK9_4 [Arabidopsis thaliana] >gi|27764924|gb|AAO23583.1| At5g35460/MOK9_4 [Arabidopsis thaliana]	Uncharacterized membrane protein C776.05 OS=Schizosaccharomyces pombe GN=SPBC776.05 PE=2 SV=1	--
549	Ahy.Unigene549	JR541244	1647	R.	R.	Met-10+ like family protein [Arabidopsis thaliana]	tRNA (guanine-N(1)-)-methyltransferase OS=Saccharomyces cerevisiae GN=TRM5 PE=1 SV=1	Predicted methyltransferase
550	Ahy.Unigene550	JR541245	1320	R.	R.	elongation factor P [Zea mays]	Elongation factor P OS=Bradyrhizobium sp. (strain ORS278) GN=efp PE=3 SV=1	Translation elongation factor P (EF-P)/translation initiation factor 5A (eIF-5A)
551	Ahy.Unigene551	-	1335	R.	R.	SRG1 (SENESCENCE-RELATED GENE 1); oxidoreductase, acting on diphenols and related substances as donors, oxygen as acceptor / oxidoreductase, acting on paired donors, with incorporation or reduction of molecular oxygen, 2-oxoglutarate as one donor, and incorporation of one atom each of oxygen into both donors [Arabidopsis thaliana] >gi|75220747|sp|Q39224.1|SRG1_ARATH RecName: Full=Protein SRG1; Sh…	Protein SRG1 OS=Arabidopsis thaliana GN=SRG1 PE=2 SV=1	Isopenicillin N synthase and related dioxygenases
552	Ahy.Unigene552	JR541246	1381	R.	R.	SETH2; transferase, transferring glycosyl groups [Arabidopsis thaliana] >gi|30692535|ref|NP_850658.1| SETH2; transferase, transferring glycosyl groups [Arabidopsis thaliana] >gi|14517534|gb|AAK62657.1| AT3g45100/T14D3_40 [Arabidopsis thaliana] >gi|19548031|gb|AAL87379.1| AT3g45100/T14D3_40 [Arabidopsis thaliana]	Phosphatidylinositol N-acetylglucosaminyltransferase subunit A OS=Homo sapiens GN=PIGA PE=1 SV=1	Glycosyltransferase
553	Ahy.Unigene553	JR541247	1029	R.	R.	DREB2 [Glycine max]	Ethylene-responsive transcription factor ERF060 OS=Arabidopsis thaliana GN=ERF060 PE=2 SV=1	--
554	Ahy.Unigene554	JR541248	2122	R.	R.	glutamic acid-rich protein [Arabidopsis thaliana]	Myosin-9 OS=Mus musculus GN=Myh9 PE=1 SV=4	ATPase involved in DNA repair
555	Ahy.Unigene555	JR541249	1784	nonR.	nonR.	Os01g0885200 [Oryza sativa Japonica Group] >gi|113534553|dbj|BAF06936.1| Os01g0885200 [Oryza sativa Japonica Group]	Uncharacterized protein DDB_G0271670 OS=Dictyostelium discoideum GN=DDB_G0271670 PE=4 SV=1	Cellobiohydrolase A (1,4-beta-cellobiosidase A)
556	Ahy.Unigene556	JR541250	1151	nonR.	nonR.	zinc finger family protein [Arabidopsis lyrata subsp. lyrata] >gi|297313865|gb|EFH44288.1| zinc finger family protein [Arabidopsis lyrata subsp. lyrata]	RING-H2 finger protein ATL3B OS=Arabidopsis thaliana GN=ATL3B PE=1 SV=2	DNA-directed RNA polymerase, beta' subunit/160 kD subunit
557	Ahy.Unigene557	JR541251	1024	R.	R.	RecName: Full=26S protease regulatory subunit 6A homolog; AltName: Full=Tat-binding protein homolog 1; Short=TBP-1; AltName: Full=Mg(2+)-dependent ATPase 1; AltName: Full=LEMA-1 >gi|732815|emb|CAA52445.1| Mg-dependent ATPase 1 [Solanum lycopersicum]	26S protease regulatory subunit 6A homolog OS=Solanum lycopersicum GN=TBP1 PE=2 SV=1	ATP-dependent 26S proteasome regulatory subunit
558	Ahy.Unigene558	JR541252	940	R.	R.	Ubiquitin-conjugating enzyme, E2 [Medicago truncatula]	--	--
559	Ahy.Unigene559	JR541253	1820	R.	R.	Ubiquitin-conjugating enzyme, E2 [Medicago truncatula]	Probable ubiquitin carrier protein E2 25 OS=Arabidopsis thaliana GN=UBC25 PE=2 SV=1	Ubiquitin-protein ligase
560	Ahy.Unigene560	JR541254	1390	R.	R.	double-stranded RNA-binding (DsRBD) domain-containing protein [Musa acuminata]	Ribonuclease 3 OS=Leifsonia xyli subsp. xyli GN=rnc PE=3 SV=1	dsRNA-specific ribonuclease
561	Ahy.Unigene561	JR541255	1531	R.	R.	AT5G55920 [Arabidopsis thaliana]	Ribosomal RNA small subunit methyltransferase F OS=Shewanella piezotolerans (strain WP3 / JCM 13877) GN=rsmF PE=3 SV=2	tRNA and rRNA cytosine-C5-methylases
562	Ahy.Unigene562	JR541256	1972	R.	R.	GTP binding / RNA binding [Arabidopsis thaliana] >gi|17473914|gb|AAL38371.1| GTP-binding protein-like [Arabidopsis thaliana] >gi|20259794|gb|AAM13244.1| GTP-binding protein-like [Arabidopsis thaliana]	GTP-binding protein era homolog OS=Amoebophilus asiaticus (strain 5a2) GN=era PE=3 SV=1	GTPase
563	Ahy.Unigene563	JR541257	236	R.	R.	sucrose transporter [Glycine max]	Sucrose transport protein SUC1 OS=Arabidopsis thaliana GN=SUC1 PE=1 SV=1	--
564	Ahy.Unigene564	JR541258	1121	R.	R.	sucrose transporter [Glycine max]	Sucrose transport protein OS=Spinacia oleracea PE=2 SV=1	--
565	Ahy.Unigene565	JR541259	1221	nonR.	R.	DNA binding / protein dimerization [Arabidopsis thaliana]	Putative AC transposase OS=Zea mays PE=2 SV=2	--
566	Ahy.Unigene566	JR541260	1423	R.	R.	pyruvate orthophosphate dikinase regulatory protein [Glycine max]	Probable pyruvate, phosphate dikinase regulatory protein, chloroplastic OS=Oryza sativa subsp. japonica GN=PDRP1 PE=2 SV=2	Uncharacterized protein conserved in bacteria
567	Ahy.Unigene567	JR541261	1278	nonR.	nonR.	heavy metal ATPase [Populus trichocarpa] >gi|222841012|gb|EEE78559.1| heavy metal ATPase [Populus trichocarpa]	Copper-transporting ATPase RAN1 OS=Arabidopsis thaliana GN=RAN1 PE=1 SV=1	Cation transport ATPase
568	Ahy.Unigene568	JR541262	1462	R.	R.	At5g57910 [Arabidopsis thaliana]	--	--
569	Ahy.Unigene569	JR541263	2556	R.	R.	VLN3 (VILLIN 3); actin binding [Arabidopsis thaliana] >gi|227202536|dbj|BAH56741.1| AT3G57410 [Arabidopsis thaliana]	Villin-3 OS=Arabidopsis thaliana GN=VLN3 PE=1 SV=1	--
570	Ahy.Unigene570	JR541264	1365	R.	R.	AP2/ERF domain-containing transcription factor [Populus trichocarpa] >gi|222851276|gb|EEE88823.1| AP2/ERF domain-containing transcription factor [Populus trichocarpa]	Ethylene-responsive transcription factor ERF119 OS=Arabidopsis thaliana GN=ERF119 PE=2 SV=1	--
571	Ahy.Unigene571	JR541265	1045	R.	R.	Os08g0558100 [Oryza sativa Japonica Group] >gi|113624460|dbj|BAF24405.1| Os08g0558100 [Oryza sativa Japonica Group]	Probable calcium-binding protein CML48 OS=Arabidopsis thaliana GN=CML48 PE=2 SV=2	--
572	Ahy.Unigene572	JR541266	1026	R.	R.	Tic21 [Pisum sativum]	--	--
573	Ahy.Unigene573	JR541267	1369	R.	R.	SMO1-1 (STEROL-4ALPHA-METHYL OXIDASE 1-1); 4,4-dimethyl-9beta,19-cyclopropylsterol-4alpha-methyl oxidase/ C-4 methylsterol oxidase/ catalytic [Arabidopsis thaliana] >gi|21928127|gb|AAM78091.1| AT4g12110/F16J13_180 [Arabidopsis thaliana] >gi|23308291|gb|AAN18115.1| At4g12110/F16J13_180 [Arabidopsis thaliana]	C-4 methylsterol oxidase OS=Candida albicans GN=ERG25 PE=3 SV=1	Sterol desaturase
574	Ahy.Unigene574	JR541268	1349	R.	R.	LOC100283189 [Zea mays] >gi|195628028|gb|ACG35844.1| NADP-dependent oxidoreductase P1 [Zea mays]	Probable NADP-dependent oxidoreductase P2 OS=Arabidopsis thaliana GN=P2 PE=2 SV=2	Putative NADP-dependent oxidoreductases
575	Ahy.Unigene575	JR541269	1095	R.	R.	Os01g0121200 [Oryza sativa Japonica Group] >gi|113531405|dbj|BAF03788.1| Os01g0121200 [Oryza sativa Japonica Group]	E3 ubiquitin-protein ligase MARCH2 OS=Rattus norvegicus GN=March2 PE=1 SV=1	Protein involved in mRNA turnover and stability
576	Ahy.Unigene576	JR541270	1379	R.	R.	proline-rich spliceosome-associated (PSP) family protein [Arabidopsis thaliana] >gi|25082966|gb|AAN72024.1| spliceosome associated protein - like [Arabidopsis thaliana] >gi|34365737|gb|AAQ65180.1| At4g21660 [Arabidopsis thaliana]	Splicing factor 3B subunit 2 OS=Homo sapiens GN=SF3B2 PE=1 SV=1	Splicing factor 3b, subunit 2
577	Ahy.Unigene577	JR541271	1114	R.	R.	metalloendopeptidase [Arabidopsis lyrata subsp. lyrata] >gi|297338206|gb|EFH68623.1| metalloendopeptidase [Arabidopsis lyrata subsp. lyrata]	Insulin-degrading enzyme OS=Homo sapiens GN=IDE PE=1 SV=4	Secreted/periplasmic Zn-dependent peptidases, insulinase-like
578	Ahy.Unigene578	JR541272	1154	R.	R.	Os01g0915600 [Oryza sativa Japonica Group] >gi|113534719|dbj|BAF07102.1| Os01g0915600 [Oryza sativa Japonica Group]	Transcription factor bHLH62 OS=Arabidopsis thaliana GN=BHLH62 PE=2 SV=1	--
579	Ahy.Unigene579	JR541273	2342	R.	R.	mitochondrial transcription termination factor-related / mTERF-related [Arabidopsis thaliana] >gi|3212859|gb|AAC23410.1| expressed protein [Arabidopsis thaliana]	Dynamin-related protein 1C OS=Arabidopsis thaliana GN=DRP1C PE=1 SV=2	Predicted GTPases (dynamin-related)
580	Ahy.Unigene580	JR541274	924	nonR.	R.	DDT; Homeodomain-related [Medicago truncatula]	--	--
581	Ahy.Unigene581	JR541275	2109	R.	R.	Os03g0804800 [Oryza sativa Japonica Group] >gi|113550094|dbj|BAF13537.1| Os03g0804800 [Oryza sativa Japonica Group]	T-complex protein 1 subunit theta OS=Dictyostelium discoideum GN=cct8 PE=3 SV=1	Chaperonin GroEL (HSP60 family)
582	Ahy.Unigene582	JR541276	2895	R.	R.	EMB1006 [Arabidopsis lyrata subsp. lyrata] >gi|297309885|gb|EFH40309.1| EMB1006 [Arabidopsis lyrata subsp. lyrata]	Pentatricopeptide repeat-containing protein At5g50280, chloroplastic OS=Arabidopsis thaliana GN=EMB1006 PE=2 SV=1	--
583	Ahy.Unigene583	JR541277	1917	R.	R.	At5g59830 [Arabidopsis thaliana]	--	--
584	Ahy.Unigene584	JR541278	767	nonR.	nonR.	cytochrome P450 [Populus trichocarpa] >gi|222832858|gb|EEE71335.1| cytochrome P450 [Populus trichocarpa]	Cytochrome P450 76A1 (Fragment) OS=Solanum melongena GN=CYP76A1 PE=2 SV=1	Cytochrome P450
585	Ahy.Unigene585	JR541279	2065	nonR.	nonR.	histone acetyltransferase [Populus trichocarpa] >gi|222856261|gb|EEE93808.1| histone acetyltransferase [Populus trichocarpa]	Histone acetyltransferase GCN5 OS=Arabidopsis thaliana GN=HAG1 PE=1 SV=1	Transcription factor involved in chromatin remodeling, contains bromodomain
586	Ahy.Unigene586	JR541280	1841	nonR.	nonR.	tetratricopeptide repeat (TPR)-containing protein [Arabidopsis thaliana]	Protein KIAA0664 homolog OS=Danio rerio GN=zgc:152873 PE=2 SV=1	--
587	Ahy.Unigene587	JR541281	1510	R.	R.	ROPGEF14; Rho guanyl-nucleotide exchange factor [Arabidopsis thaliana]	Rop guanine nucleotide exchange factor 1 OS=Arabidopsis thaliana GN=ROPGEF1 PE=1 SV=2	--
588	Ahy.Unigene588	JR541282	1156	R.	R.	gamma-tocopherol methyltransferase [Glycine max]	Tocopherol O-methyltransferase, chloroplastic OS=Arabidopsis thaliana GN=G-TMT PE=2 SV=2	SAM-dependent methyltransferases
589	Ahy.Unigene589	JR541283	2064	R.	R.	At2g15560 [Arabidopsis thaliana]	--	--
590	Ahy.Unigene590	JR541284	925	R.	R.	ribosomal protein L22 family protein [Arabidopsis thaliana] >gi|79319746|ref|NP_001031174.1| ribosomal protein L22 family protein [Arabidopsis thaliana] >gi|186490375|ref|NP_001117473.1| ribosomal protein L22 family protein [Arabidopsis thaliana] >gi|62321786|dbj|BAD95410.1| chloroplast 50S ribosomal protein L22 [Arabidopsis thaliana] >gi|109946433|gb|ABG48395.1| At1g52370 [Arabidopsis thaliana] …	50S ribosomal protein L22 OS=Sinorhizobium medicae (strain WSM419) GN=rplV PE=3 SV=1	Ribosomal protein L22
591	Ahy.Unigene591	JR541285	1106	R.	R.	TrkA-N [Medicago truncatula]	Glutathione-regulated potassium-efflux system protein kefC OS=Enterobacter sakazakii (strain ATCC BAA-894) GN=kefC PE=3 SV=1	Kef-type K+ transport systems, predicted NAD-binding component
592	Ahy.Unigene592	JR541286	1988	R.	R.	RecName: Full=Dihydrolipoyl dehydrogenase, mitochondrial; AltName: Full=Dihydrolipoamide dehydrogenase; AltName: Full=Pyruvate dehydrogenase complex E3 subunit; Short=PDC-E3; Short=E3; AltName: Full=Glycine cleavage system L protein; Flags: Precursor >gi|984678|emb|CAA44729.1| lipoamide dehydrogenase [Pisum sativum] >gi|6723874|emb|CAA45066.2| dihydrolipoamide dehydrogenase [Pisum sativum]	Dihydrolipoyl dehydrogenase, mitochondrial OS=Pisum sativum GN=LPD PE=1 SV=2	Pyruvate/2-oxoglutarate dehydrogenase complex, dihydrolipoamide dehydrogenase (E3) component, and related enzymes
593	Ahy.Unigene593	JR541287	1793	nonR.	nonR.	transferase, transferring glycosyl groups / transferase, transferring hexosyl groups [Arabidopsis thaliana]	Probable dolichyl pyrophosphate Glc1Man9GlcNAc2 alpha-1,3-glucosyltransferase OS=Arabidopsis thaliana GN=At2g44660 PE=2 SV=2	--
594	Ahy.Unigene594	JR541288	703	R.	R.	type 3 metallothionein [Arachis hypogaea]	Metallothionein-like protein type 3 OS=Carica papaya PE=3 SV=1	--
595	Ahy.Unigene595	JR541289	989	R.	R.	pleckstrin homology (PH) domain-containing protein / lipid-binding START domain-containing protein [Arabidopsis thaliana]	--	--
596	Ahy.Unigene596	JR541290	952	R.	R.	AT5g16110 [Arabidopsis thaliana] >gi|15809952|gb|AAL06903.1| AT5g16110/T21H19_30 [Arabidopsis thaliana]	--	--
597	Ahy.Unigene597	JR541291	2209	R.	R.	ubiquitin family protein [Arabidopsis lyrata subsp. lyrata] >gi|297331943|gb|EFH62362.1| ubiquitin family protein [Arabidopsis lyrata subsp. lyrata]	Ubiquilin OS=Dictyostelium discoideum GN=ubqln PE=1 SV=1	Ubiquitin
598	Ahy.Unigene598	JR541292	883	R.	R.	AT1G20030 [Arabidopsis thaliana]	Glucan endo-1,3-beta-glucosidase OS=Prunus avium PE=1 SV=1	--
599	Ahy.Unigene599	JR541293	2438	R.	R.	DNA mismatch repair protein [Petunia x hybrida]	DNA mismatch repair protein Msh2 OS=Arabidopsis thaliana GN=MSH2 PE=2 SV=1	Mismatch repair ATPase (MutS family)
600	Ahy.Unigene600	JR541294	1842	R.	R.	armadillo/beta-catenin repeat family protein [Arabidopsis lyrata subsp. lyrata] >gi|297333930|gb|EFH64348.1| armadillo/beta-catenin repeat family protein [Arabidopsis lyrata subsp. lyrata]	Protein ARABIDILLO 2 OS=Arabidopsis thaliana GN=At3g60350 PE=2 SV=1	--
601	Ahy.Unigene601	JR541295	1759	R.	R.	chloroplast glucose-6-phosphate/phosphate translocator [Pisum sativum]	Glucose-6-phosphate/phosphate translocator 1, chloroplastic OS=Arabidopsis thaliana GN=GPT1 PE=2 SV=1	--
602	Ahy.Unigene602	JR541296	1275	R.	R.	EF-Hand containing protein [Zea mays]	--	--
603	Ahy.Unigene603	JR541297	1703	R.	R.	Unknown Protein [Arabidopsis thaliana]	Protein IQ-DOMAIN 32 OS=Arabidopsis thaliana GN=IQD32 PE=1 SV=2	--
604	Ahy.Unigene604	JR541298	2449	R.	R.	f-box family protein [Populus trichocarpa] >gi|222842565|gb|EEE80112.1| f-box family protein [Populus trichocarpa]	F-box protein At4g02760 OS=Arabidopsis thaliana GN=At4g02760 PE=2 SV=2	--
605	Ahy.Unigene605	JR541299	1100	R.	R.	Transcription factor IIA, helical [Medicago truncatula]	--	--
606	Ahy.Unigene606	JR541300	868	R.	R.	UDP-glucose glucosyltransferase [Fragaria x ananassa]	Anthocyanidin 3-O-glucosyltransferase 1 OS=Manihot esculenta GN=GT1 PE=2 SV=1	DNA-directed RNA polymerase, beta' subunit/160 kD subunit
607	Ahy.Unigene607	JR541301	1562	R.	R.	auxin conjugate hydrolase [Medicago truncatula]	IAA-amino acid hydrolase ILR1-like 5 OS=Oryza sativa subsp. japonica GN=ILL5 PE=2 SV=1	Metal-dependent amidase/aminoacylase/carboxypeptidase
608	Ahy.Unigene608	JR541302	2533	R.	R.	alpha-ADR (alpha-adaptin); binding / protein binding / protein transporter [Arabidopsis thaliana] >gi|30688634|ref|NP_851057.1| alpha-ADR (alpha-adaptin); binding / protein binding / protein transporter [Arabidopsis thaliana] >gi|30688640|ref|NP_851058.1| alpha-ADR (alpha-adaptin); binding / protein binding / protein transporter [Arabidopsis thaliana] >gi|20466205|gb|AAM20420.1| alpha-adaptin [Ar…	AP-2 complex subunit alpha-2 OS=Dictyostelium discoideum GN=ap2a1-1 PE=3 SV=1	--
609	Ahy.Unigene609	JR541303	1220	R.	R.	AtGRF1 (GROWTH-REGULATING FACTOR 1); transcription activator [Arabidopsis thaliana] >gi|21539880|gb|AAM52876.1| transcription activator [Arabidopsis thaliana]	--	--
610	Ahy.Unigene610	JR541304	1608	R.	R.	SUF4 (suppressor of FRIGIDA4); DNA binding / protein heterodimerization/ protein homodimerization/ transcription factor [Arabidopsis thaliana]	Zinc finger protein 207 OS=Homo sapiens GN=ZNF207 PE=1 SV=1	ATPases involved in chromosome partitioning
611	Ahy.Unigene611	JR541305	1192	R.	R.	AGP19 (ARABINOGALACTAN-PROTEIN 19) [Arabidopsis thaliana]	Lysine-rich arabinogalactan protein 19 OS=Arabidopsis thaliana GN=AGP19 PE=2 SV=1	Uncharacterized protein conserved in bacteria
612	Ahy.Unigene612	JR541306	1074	R.	R.	OSIGBa0099L20.5 [Oryza sativa (indica cultivar-group)]	U11/U12 small nuclear ribonucleoprotein 25 kDa protein OS=Homo sapiens GN=SNRNP25 PE=1 SV=1	--
613	Ahy.Unigene613	JR541307	1122	R.	R.	nucleic acid binding protein [Arabidopsis lyrata subsp. lyrata] >gi|297331884|gb|EFH62303.1| nucleic acid binding protein [Arabidopsis lyrata subsp. lyrata]	Uncharacterized protein C16C10.8 OS=Caenorhabditis elegans GN=C16C10.8 PE=2 SV=1	--
614	Ahy.Unigene614	JR541308	2102	nonR.	nonR.	P70 protein [Nicotiana tabacum]	Interactor of constitutive active ROPs 3 OS=Arabidopsis thaliana GN=ICR3 PE=2 SV=1	ATPase involved in DNA repair
615	Ahy.Unigene615	JR541309	960	nonR.	nonR.	mitochondrial transcription termination factor-related / mTERF-related [Arabidopsis thaliana]	--	--
616	Ahy.Unigene616	JR541310	762	R.	R.	RNA recognition motif-containing protein [Arabidopsis lyrata subsp. lyrata] >gi|297326746|gb|EFH57166.1| RNA recognition motif-containing protein [Arabidopsis lyrata subsp. lyrata]	Cold-inducible RNA-binding protein OS=Xenopus tropicalis GN=cirbp PE=2 SV=1	RNA-binding proteins (RRM domain)
617	Ahy.Unigene617	JR541311	1661	R.	R.	calcium calmodulin-dependent protein kinase [Arachis hypogaea]	Calcium and calcium/calmodulin-dependent serine/threonine-protein kinase DMI-3 OS=Medicago truncatula GN=DMI3 PE=2 SV=1	Serine/threonine protein kinase
618	Ahy.Unigene618	JR541312	1244	R.	R.	f-box family protein [Populus trichocarpa] >gi|222857044|gb|EEE94591.1| f-box family protein [Populus trichocarpa]	F-box/kelch-repeat protein SKIP30 OS=Arabidopsis thaliana GN=SKIP30 PE=1 SV=2	--
619	Ahy.Unigene619	JR541313	4557	R.	R.	Os03g0226600 [Oryza sativa Japonica Group] >gi|24421679|gb|AAN60986.1| Hypothetical protein [Oryza sativa Japonica Group] >gi|108706952|gb|ABF94747.1| expressed protein [Oryza sativa (japonica cultivar-group)] >gi|113547911|dbj|BAF11354.1| Os03g0226600 [Oryza sativa Japonica Group]	Uncharacterized protein DDB_G0283697 OS=Dictyostelium discoideum GN=DDB_G0283697 PE=4 SV=1	--
620	Ahy.Unigene620	JR541314	746	R.	R.	hypersensitive response protein [Triticum aestivum]	Protein PPLZ12 OS=Lupinus polyphyllus GN=PPLZ12 PE=2 SV=1	Membrane protease subunits, stomatin/prohibitin homologs
621	Ahy.Unigene621	JR541315	1765	R.	R.	iqd2 (IQ-domain 2); calmodulin binding [Arabidopsis thaliana] >gi|238481199|ref|NP_001154693.1| iqd2 (IQ-domain 2); calmodulin binding [Arabidopsis thaliana] >gi|15982840|gb|AAL09767.1| AT5g03040/F15A17_70 [Arabidopsis thaliana] >gi|23506103|gb|AAN28911.1| At5g03040/F15A17_70 [Arabidopsis thaliana]	Protein IQ-DOMAIN 1 OS=Arabidopsis thaliana GN=IQD1 PE=1 SV=1	--
622	Ahy.Unigene622	JR541316	1675	nonR.	nonR.	AAA-type ATPase family protein [Arabidopsis thaliana]	Mitochondrial chaperone BCS1 OS=Homo sapiens GN=BCS1L PE=1 SV=1	ATP-dependent Zn proteases
623	Ahy.Unigene623	JR541317	2069	R.	R.	AT-hook protein 1 [Zea mays] >gi|195619414|gb|ACG31537.1| AT-hook protein 1 [Zea mays]	Mucin-2 OS=Homo sapiens GN=MUC2 PE=1 SV=2	Uncharacterized protein conserved in bacteria
624	Ahy.Unigene624	JR541318	3203	R.	R.	binding [Arabidopsis thaliana]	Proteasome activator complex subunit 4 OS=Xenopus laevis GN=psme4 PE=2 SV=1	--
625	Ahy.Unigene625	JR541319	2122	R.	R.	hydrolase, acting on ester bonds [Arabidopsis thaliana] >gi|21703147|gb|AAM74513.1| At1g07230/F10K1_4 [Arabidopsis thaliana] >gi|24417127|dbj|BAC22506.1| phosphatidylglycerol specific phospholipase C [Arabidopsis thaliana] >gi|58652062|gb|AAW80856.1| At1g07230 [Arabidopsis thaliana]	Phospholipase C 4 OS=Mycobacterium tuberculosis GN=plcD PE=3 SV=1	Phospholipase C
626	Ahy.Unigene626	JR541320	1926	R.	R.	amino acid transporter family protein [Arabidopsis thaliana] >gi|20197120|gb|AAD11993.2| expressed protein [Arabidopsis thaliana]	Vacuolar amino acid transporter 1 OS=Saccharomyces cerevisiae GN=AVT1 PE=1 SV=1	Amino acid permeases
627	Ahy.Unigene627	JR541321	1497	R.	R.	methylputrescine oxidase [Nicotiana tabacum] >gi|134048906|dbj|BAF49519.1| N-methylputrescine oxidase [Nicotiana tabacum]	Copper methylamine oxidase OS=Arthrobacter sp. (strain P1) GN=maoII PE=1 SV=1	Cu2+-containing amine oxidase
628	Ahy.Unigene628	JR541322	1084	R.	R.	CXE carboxylesterase [Malus pumila]	Probable gibberellin receptor GID1L3 OS=Arabidopsis thaliana GN=GID1L3 PE=1 SV=1	Esterase/lipase
629	Ahy.Unigene629	JR541323	993	R.	R.	Os12g0594300 [Oryza sativa Japonica Group] >gi|255670446|dbj|BAF30197.2| Os12g0594300 [Oryza sativa Japonica Group]	--	--
630	Ahy.Unigene630	JR541324	921	R.	R.	--	--	--
631	Ahy.Unigene631	JR541325	2022	R.	R.	AT4G30310 [Arabidopsis thaliana]	FGGY carbohydrate kinase domain-containing protein OS=Mus musculus GN=Fggy PE=2 SV=1	Ribulose kinase
632	Ahy.Unigene632	JR541326	1231	R.	R.	plastid RNA-binding protein 1 [Nicotiana benthamiana]	Histidine-rich glycoprotein OS=Plasmodium lophurae PE=4 SV=1	--
633	Ahy.Unigene633	JR541327	1063	R.	R.	RecName: Full=Probable isoaspartyl peptidase/L-asparaginase 3; AltName: Full=L-asparagine amidohydrolase 3; Contains: RecName: Full=Isoaspartyl peptidase/L-asparaginase 3 subunit alpha; Contains: RecName: Full=Isoaspartyl peptidase/L-asparaginase 3 subunit beta; Flags: Precursor >gi|62321690|dbj|BAD95316.1| glycosylasparaginase - like protein [Arabidopsis thaliana]	Probable isoaspartyl peptidase/L-asparaginase 3 OS=Arabidopsis thaliana GN=At5g61540 PE=2 SV=1	Asparaginase
634	Ahy.Unigene634	-	814	R.	R.	--	--	--
635	Ahy.Unigene635	JR541328	2415	R.	R.	MEE12 (maternal effect embryo arrest 12) [Arabidopsis thaliana]	--	Uncharacterized protein conserved in bacteria
636	Ahy.Unigene636	JR541329	1133	R.	R.	phi-1 [Nicotiana tabacum]	--	--
637	Ahy.Unigene637	JR541330	2073	R.	R.	delta-1-pyrroline-5-carboxylate dehydrogenase 1 protein [Malus x domestica]	Delta-1-pyrroline-5-carboxylate dehydrogenase 12A1, mitochondrial OS=Arabidopsis thaliana GN=ALDH12A1 PE=2 SV=1	Delta 1-pyrroline-5-carboxylate dehydrogenase
638	Ahy.Unigene638	-	1950	R.	R.	transducin family protein / WD-40 repeat family protein [Arabidopsis thaliana]	Glutamate-rich WD repeat-containing protein 1 OS=Dictyostelium discoideum GN=grwd1 PE=3 SV=1	FOG: WD40 repeat
639	Ahy.Unigene639	JR541331	1266	R.	R.	quinolizidine alkaloid O-tigloyltransferase [Lupinus albus]	Omega-hydroxypalmitate O-feruloyl transferase OS=Arabidopsis thaliana GN=HHT1 PE=1 SV=1	--
640	Ahy.Unigene640	JR541332	2126	R.	R.	cellulose synthase-like protein CslG [Nicotiana tabacum]	Cellulose synthase-like protein G2 OS=Arabidopsis thaliana GN=CSLG2 PE=2 SV=1	Glycosyltransferases, probably involved in cell wall biogenesis
641	Ahy.Unigene641	JR541333	990	nonR.	R.	Os05g0397650 [Oryza sativa Japonica Group] >gi|255676344|dbj|BAH93142.1| Os05g0397650 [Oryza sativa Japonica Group]	Serine/arginine repetitive matrix protein 1 OS=Homo sapiens GN=SRRM1 PE=1 SV=2	--
642	Ahy.Unigene642	JR541334	2613	R.	R.	ATCUL1 [Arabidopsis lyrata subsp. lyrata] >gi|297320746|gb|EFH51168.1| ATCUL1 [Arabidopsis lyrata subsp. lyrata]	Cullin-1 OS=Arabidopsis thaliana GN=CUL1 PE=1 SV=1	Cullin, a subunit of E3 ubiquitin ligase
643	Ahy.Unigene643	JR541335	1895	R.	R.	TGD2 (TRIGALACTOSYLDIACYLGLYCEROL2); lipid transporter/ phospholipid binding [Arabidopsis thaliana] >gi|75274119|sp|Q9LTR2.1|TGD2_ARATH RecName: Full=Protein TRIGALACTOSYLDIACYLGLYCEROL 2, chloroplastic; AltName: Full=ABC transporter I family member 15; Short=ABC transporter ABCI.15; Short=AtABCI15; Flags: Precursor >gi|15081676|gb|AAK82493.1| AT3g20320/MQC12_7 [Arabidopsis thaliana] >gi|20334840…	Protein TRIGALACTOSYLDIACYLGLYCEROL 2, chloroplastic OS=Arabidopsis thaliana GN=TGD2 PE=1 SV=1	ABC-type transport system involved in resistance to organic solvents, periplasmic component
644	Ahy.Unigene644	JR541336	975	R.	R.	transport protein particle subunit trs31 [Zea mays]	Trafficking protein particle complex subunit 5 OS=Dictyostelium discoideum GN=trappc5 PE=3 SV=1	Transport protein particle (TRAPP) complex subunit
645	Ahy.Unigene645	JR541337	1490	R.	R.	Os08g0328300 [Oryza sativa Japonica Group] >gi|113623528|dbj|BAF23473.1| Os08g0328300 [Oryza sativa Japonica Group]	DNA mismatch repair protein Msh6-1 OS=Arabidopsis thaliana GN=MSH6-1 PE=2 SV=2	--
646	Ahy.Unigene646	-	1379	R.	R.	ATNADK-3/NADK3 kinase 3 [Arabidopsis lyrata subsp. lyrata] >gi|297333587|gb|EFH64005.1| ATNADK-3/NADK3 kinase 3 [Arabidopsis lyrata subsp. lyrata]	NADH kinase OS=Arabidopsis thaliana GN=NADK3 PE=1 SV=1	Predicted sugar kinase
647	Ahy.Unigene647	JR541338	1933	R.	R.	histone deacetylase [Populus trichocarpa] >gi|222849972|gb|EEE87519.1| histone deacetylase [Populus trichocarpa]	Histone deacetylase 19 OS=Arabidopsis thaliana GN=HDA19 PE=1 SV=2	Deacetylases, including yeast histone deacetylase and acetoin utilization protein
648	Ahy.Unigene648	JR541339	1131	R.	R.	Tyrosine protein kinase, active site [Medicago truncatula]	Serine/threonine-protein kinase rio1 OS=Dictyostelium discoideum GN=rio1 PE=3 SV=1	Serine/threonine protein kinase involved in cell cycle control
649	Ahy.Unigene649	JR541340	1279	R.	R.	Os07g0296200 [Oryza sativa Japonica Group] >gi|34394336|dbj|BAC84891.1| RRM-containing RNA-binding protein-like [Oryza sativa Japonica Group] >gi|113610947|dbj|BAF21325.1| Os07g0296200 [Oryza sativa Japonica Group]	RNA-binding protein cabeza OS=Drosophila melanogaster GN=caz PE=2 SV=2	--
650	Ahy.Unigene650	JR541341	2264	R.	R.	At5g13950 [Arabidopsis thaliana]	Uncharacterized serine-rich protein C215.13 OS=Schizosaccharomyces pombe GN=SPBC215.13 PE=1 SV=1	AAA ATPase containing von Willebrand factor type A (vWA) domain
651	Ahy.Unigene651	JR541342	1775	R.	R.	coronatine-insensitive 1 [Glycine max]	Coronatine-insensitive protein 1 OS=Arabidopsis thaliana GN=COI1 PE=1 SV=1	--
652	Ahy.Unigene652	JR541343	1616	R.	R.	Os06g0153600 [Oryza sativa Japonica Group] >gi|113594881|dbj|BAF18755.1| Os06g0153600 [Oryza sativa Japonica Group]	--	--
653	Ahy.Unigene653	JR541344	1402	R.	R.	VIP2 [Nicotiana benthamiana]	CCR4-NOT transcription complex subunit 2 OS=Mus musculus GN=Cnot2 PE=2 SV=2	General negative regulator of transcription subunit
654	Ahy.Unigene654	JR541345	2895	R.	R.	phosphoenolpyruvate carboxylase [Arachis hypogaea]	Phosphoenolpyruvate carboxylase, housekeeping isozyme OS=Glycine max GN=PPC16 PE=2 SV=1	Phosphoenolpyruvate carboxylase
655	Ahy.Unigene655	JR541346	1786	R.	R.	transcription elongation factor-related [Arabidopsis thaliana]	Uncharacterized protein C1orf83 OS=Homo sapiens GN=C1orf83 PE=1 SV=1	--
656	Ahy.Unigene656	JR541347	857	R.	R.	At3g19810 [Arabidopsis thaliana]	--	--
657	Ahy.Unigene657	JR541348	1041	R.	R.	senescence-associated gene 101 [Arabidopsis lyrata subsp. lyrata] >gi|297317475|gb|EFH47897.1| senescence-associated gene 101 [Arabidopsis lyrata subsp. lyrata]	--	--
658	Ahy.Unigene658	JR541349	1066	R.	R.	protein kinase CK2 alpha subunit [Nicotiana tabacum]	Casein kinase II subunit alpha-2 OS=Arabidopsis thaliana GN=CKA2 PE=2 SV=2	Serine/threonine protein kinase
659	Ahy.Unigene659	JR541350	2252	R.	R.	HYP1 (HYPOTHETICAL PROTEIN 1) [Arabidopsis thaliana] >gi|27311785|gb|AAO00858.1| Unknown protein [Arabidopsis thaliana] >gi|30725512|gb|AAP37778.1| At3g01100 [Arabidopsis thaliana]	Uncharacterized membrane protein YLR241W OS=Saccharomyces cerevisiae GN=YLR241W PE=1 SV=1	Uncharacterized integral membrane protein
660	Ahy.Unigene660	JR541351	1463	R.	R.	Os03g0253800 [Oryza sativa Japonica Group] >gi|108707218|gb|ABF95013.1| expressed protein [Oryza sativa (japonica cultivar-group)] >gi|255674378|dbj|BAH92082.1| Os03g0253800 [Oryza sativa Japonica Group]	TIM21-like protein, mitochondrial OS=Bos taurus PE=2 SV=1	--
661	Ahy.Unigene661	JR541352	762	R.	R.	phosphoesterase [Arabidopsis thaliana]	Poly [ADP-ribose] polymerase 1 (Fragment) OS=Xenopus laevis GN=parp1 PE=2 SV=1	--
662	Ahy.Unigene662	JR541353	1278	R.	R.	CM0216.520.nc [Lotus japonicus]	--	--
663	Ahy.Unigene663	JR541354	2123	R.	R.	pentatricopeptide repeat-containing protein [Arabidopsis lyrata subsp. lyrata] >gi|297311376|gb|EFH41800.1| pentatricopeptide repeat-containing protein [Arabidopsis lyrata subsp. lyrata]	Pentatricopeptide repeat-containing protein At5g42310, mitochondrial OS=Arabidopsis thaliana GN=At5g42310 PE=2 SV=1	--
664	Ahy.Unigene664	JR541355	1014	R.	R.	Os08g0566900 [Oryza sativa Japonica Group] >gi|113624513|dbj|BAF24458.1| Os08g0566900 [Oryza sativa Japonica Group]	Peroxisomal membrane protein PMP22 OS=Arabidopsis thaliana GN=PMP22 PE=1 SV=1	--
665	Ahy.Unigene665	JR541356	1480	R.	R.	inner membrane protein [Populus trichocarpa] >gi|222845234|gb|EEE82781.1| inner membrane protein [Populus trichocarpa]	Mitochondrial inner membrane protein OXA1 OS=Arabidopsis thaliana GN=OXA1 PE=2 SV=2	Preprotein translocase subunit YidC
666	Ahy.Unigene666	JR541357	973	R.	R.	Os01g0679600 [Oryza sativa Japonica Group] >gi|255673554|dbj|BAF05781.2| Os01g0679600 [Oryza sativa Japonica Group]	UPF0678 fatty acid-binding protein-like protein At1g79260 OS=Arabidopsis thaliana GN=At1g79260 PE=1 SV=1	--
667	Ahy.Unigene667	JR541358	1370	R.	R.	ATP-dependent Clp protease proteolytic subunit [Glycine max] >gi|122202485|sp|Q2PMR0.1|CLPP_SOYBN RecName: Full=ATP-dependent Clp protease proteolytic subunit; AltName: Full=Endopeptidase Clp >gi|83595767|gb|ABC25148.1| clp protease proteolytic subunit [Glycine max]	ATP-dependent Clp protease proteolytic subunit OS=Glycine max GN=clpP PE=3 SV=1	Protease subunit of ATP-dependent Clp proteases
668	Ahy.Unigene668	JR541359	1990	R.	R.	nodulin MtN21 family protein [Arabidopsis thaliana] >gi|4056506|gb|AAC98072.1| nodulin-like protein [Arabidopsis thaliana] >gi|14994253|gb|AAK73261.1| nodulin-like protein [Arabidopsis thaliana]	Auxin-induced protein 5NG4 OS=Pinus taeda PE=2 SV=1	Permeases of the drug/metabolite transporter (DMT) superfamily
669	Ahy.Unigene669	JR541360	1302	nonR.	nonR.	phospholipase - like protein [Arabidopsis thaliana]	JmjC domain-containing protein 7 OS=Homo sapiens GN=JMJD7 PE=2 SV=1	Molecular chaperone
670	Ahy.Unigene670	JR541361	2909	R.	R.	ethylene receptor 2 [Populus trichocarpa] >gi|222864757|gb|EEF01888.1| ethylene receptor 2 [Populus trichocarpa]	Ethylene receptor 2 OS=Arabidopsis thaliana GN=ETR2 PE=1 SV=1	Signal transduction histidine kinase
671	Ahy.Unigene671	JR541362	1093	R.	R.	At5g62770 [Arabidopsis thaliana] >gi|57222200|gb|AAW39007.1| At5g62770 [Arabidopsis thaliana]	Rho GTPase-activating protein gacK OS=Dictyostelium discoideum GN=gacK PE=3 SV=1	--
672	Ahy.Unigene672	JR541363	2832	R.	R.	ethylene receptor [Glycine max]	Ethylene receptor OS=Malus domestica GN=ETR1 PE=2 SV=1	Signal transduction histidine kinase
673	Ahy.Unigene673	JR541364	886	R.	R.	60S ribosomal protein L15 [Zea mays]	60S ribosomal protein L15-1 OS=Arabidopsis thaliana GN=RPL15A PE=2 SV=1	Ribosomal protein L15E
674	Ahy.Unigene674	JR541365	901	R.	R.	Cyclin-like F-box; F-box protein interaction domain [Medicago truncatula]	F-box/kelch-repeat protein At3g23880 OS=Arabidopsis thaliana GN=At3g23880 PE=2 SV=1	--
675	Ahy.Unigene675	JR541366	630	nonR.	nonR.	C2 domain-containing protein [Arabidopsis lyrata subsp. lyrata] >gi|297324015|gb|EFH54436.1| C2 domain-containing protein [Arabidopsis lyrata subsp. lyrata]	--	--
676	Ahy.Unigene676	JR541367	1704	R.	R.	Protein kinase [Medicago truncatula]	Probable inactive receptor kinase At2g26730 OS=Arabidopsis thaliana GN=At2g26730 PE=1 SV=1	Serine/threonine protein kinase
677	Ahy.Unigene677	JR541368	2513	R.	R.	EIF3A (EUKARYOTIC TRANSLATION INITIATION FACTOR 3A); translation initiation factor [Arabidopsis thaliana] >gi|23396624|sp|Q9LD55.1|EIF3A_ARATH RecName: Full=Eukaryotic translation initiation factor 3 subunit A; Short=eIF3a; AltName: Full=Eukaryotic translation initiation factor 3 subunit 10; AltName: Full=eIF-3-theta; AltName: Full=Eukaryotic translation initiation factor 3 large subunit; AltName…	Eukaryotic translation initiation factor 3 subunit A OS=Arabidopsis thaliana GN=TIF3A1 PE=1 SV=1	Chromosome segregation ATPases
678	Ahy.Unigene678	JR541369	1691	R.	R.	pseudouridine synthase family protein [Arabidopsis lyrata subsp. lyrata] >gi|297325625|gb|EFH56045.1| pseudouridine synthase family protein [Arabidopsis lyrata subsp. lyrata]	Uncharacterized RNA pseudouridine synthase aq_1464 OS=Aquifex aeolicus GN=aq_1464 PE=3 SV=1	16S rRNA uridine-516 pseudouridylate synthase and related pseudouridylate synthases
679	Ahy.Unigene679	JR541370	1224	R.	R.	AT3G04240 [Arabidopsis thaliana]	Probable UDP-N-acetylglucosamine--peptide N-acetylglucosaminyltransferase SEC OS=Arabidopsis thaliana GN=SEC PE=2 SV=1	FOG: TPR repeat
680	Ahy.Unigene680	JR541371	3019	R.	R.	xanthine dehydrogenase [Populus trichocarpa] >gi|222850475|gb|EEE88022.1| xanthine dehydrogenase [Populus trichocarpa]	Xanthine dehydrogenase OS=Dictyostelium discoideum GN=xdh PE=3 SV=1	Xanthine dehydrogenase, molybdopterin-binding subunit B
681	Ahy.Unigene681	JR541372	1000	R.	R.	peptidyl-prolyl cis-trans isomerase cyclophilin-type family protein [Arabidopsis thaliana] >gi|7573323|emb|CAB87793.1| cyclophylin-like protein [Arabidopsis thaliana]	Serine/arginine repetitive matrix protein 2 OS=Homo sapiens GN=SRRM2 PE=1 SV=2	--
682	Ahy.Unigene682	JR541373	1514	R.	R.	cytochrome P450 88D6 [Glycyrrhiza uralensis]	Ent-kaurenoic acid oxidase 2 OS=Arabidopsis thaliana GN=KAO2 PE=2 SV=2	Cytochrome P450
683	Ahy.Unigene683	JR541374	1210	R.	R.	AHL (ARABIDOPSIS HAL2-LIKE); 3'(2'),5'-bisphosphate nucleotidase/ inositol or phosphatidylinositol phosphatase [Arabidopsis thaliana] >gi|34395629|sp|Q38945.1|DPNPH_ARATH RecName: Full=PAP-specific phosphatase HAL2-like; AltName: Full=3'(2'),5'-bisphosphate nucleotidase; AltName: Full=3'(2'),5-bisphosphonucleoside 3'(2')-phosphohydrolase; AltName: Full=DPNPase; AltName: Full=Halotolerance protein…	PAP-specific phosphatase HAL2-like OS=Arabidopsis thaliana GN=AHL PE=2 SV=1	3'-Phosphoadenosine 5'-phosphosulfate (PAPS) 3'-phosphatase
684	Ahy.Unigene684	JR541375	3253	R.	R.	AT3g53540/F4P12_240 [Arabidopsis thaliana] >gi|23308447|gb|AAN18193.1| At3g53540/F4P12_240 [Arabidopsis thaliana]	Uro-adherence factor A OS=Staphylococcus saprophyticus subsp. saprophyticus (strain ATCC 15305 / DSM 20229) GN=uafA PE=4 SV=1	--
685	Ahy.Unigene685	JR541376	1628	R.	R.	Os02g0745600 [Oryza sativa Japonica Group] >gi|113537642|dbj|BAF10025.1| Os02g0745600 [Oryza sativa Japonica Group]	B2 protein OS=Daucus carota PE=2 SV=1	--
686	Ahy.Unigene686	JR541377	3231	R.	R.	minichromosome maintenance 2 protein [Pisum sativum]	DNA replication licensing factor mcm2 OS=Xenopus laevis GN=mcm2 PE=1 SV=2	Predicted ATPase involved in replication control, Cdc46/Mcm family
687	Ahy.Unigene687	-	2978	R.	R.	RXF12; endo-1,4-beta-xylanase/ hydrolase, hydrolyzing O-glycosyl compounds [Arabidopsis thaliana] >gi|8979937|gb|AAF82251.1|AC008051_2 Identical to gene RXF12 from Arabidopsis thaliana gb|AB008015 and contains three Cellulose binding PF|02018 domains and is a member of Glycosyl hydrolase PF|00331 family >gi|6566263|dbj|BAA88262.1| RXF12 [Arabidopsis thaliana] >gi|18181931|dbj|BAB83869.1| xylan en…	Endo-1,4-beta-xylanase A OS=Thermoanaerobacter saccharolyticum GN=xynA PE=1 SV=1	Beta-1,4-xylanase
688	Ahy.Unigene688	JR541378	1436	R.	R.	cytochrome b [Vitis vinifera]	Cytochrome b OS=Arabidopsis thaliana GN=MT-CYB PE=2 SV=2	Cytochrome b subunit of the bc complex
689	Ahy.Unigene689	JR541379	4656	R.	R.	formylglycinamide ribonucleotide amidotransferase [Vigna unguiculata]	Probable phosphoribosylformylglycinamidine synthase, chloroplastic OS=Arabidopsis thaliana GN=At1g74260 PE=1 SV=1	Phosphoribosylformylglycinamidine (FGAM) synthase, synthetase domain
690	Ahy.Unigene690	JR541380	1039	R.	R.	KAP-2 [Medicago truncatula]	X-ray repair cross-complementing protein 5 OS=Dictyostelium discoideum GN=ku80 PE=3 SV=1	--
691	Ahy.Unigene691	JR541381	822	nonR.	nonR.	zinc finger (AN1-like) family protein [Arabidopsis thaliana] >gi|30682006|ref|NP_849364.1| zinc finger (AN1-like) family protein [Arabidopsis thaliana] >gi|73921296|sp|Q9SZ69.1|SAP7_ARATH RecName: Full=Zinc finger A20 and AN1 domain-containing stress-associated protein 7; Short=AtSAP7 >gi|13605499|gb|AAK32743.1|AF361575_1 AT4g12040/F16J13_110 [Arabidopsis thaliana] >gi|19548019|gb|AAL87373.1| AT4…	Zinc finger A20 and AN1 domain-containing stress-associated protein 7 OS=Arabidopsis thaliana GN=SAP7 PE=1 SV=1	--
692	Ahy.Unigene692	JR541382	3177	R.	R.	autoinhibited H+ ATPase [Populus trichocarpa] >gi|222859287|gb|EEE96834.1| autoinhibited H+ ATPase [Populus trichocarpa]	ATPase 11, plasma membrane-type OS=Arabidopsis thaliana GN=AHA11 PE=1 SV=1	Cation transport ATPase
693	Ahy.Unigene693	JR541383	1513	R.	R.	hydrolase, acting on glycosyl bonds / mannosyl-glycoprotein endo-beta-N-acetylglucosaminidase [Arabidopsis thaliana]	Cytosolic endo-beta-N-acetylglucosaminidase OS=Mus musculus GN=Engase PE=2 SV=1	Endo-beta-N-acetylglucosaminidase D
694	Ahy.Unigene694	JR541384	925	R.	R.	phosphate translocator-related [Arabidopsis thaliana] >gi|42571363|ref|NP_973772.1| phosphate translocator-related [Arabidopsis thaliana]	Uncharacterized transporter C22E12.01 OS=Schizosaccharomyces pombe GN=SPAC22E12.01 PE=2 SV=2	Permeases of the drug/metabolite transporter (DMT) superfamily
695	Ahy.Unigene695	JR541385	1638	R.	R.	ATTPS6; alpha,alpha-trehalose-phosphate synthase (UDP-forming)/ transferase, transferring glycosyl groups / trehalose-phosphatase [Arabidopsis thaliana] >gi|172045841|sp|Q94AH8.2|TPS6_ARATH RecName: Full=Alpha,alpha-trehalose-phosphate synthase [UDP-forming] 6; AltName: Full=Trehalose-6-phosphate synthase 6; Short=AtTPS6	Alpha,alpha-trehalose-phosphate synthase [UDP-forming] 6 OS=Arabidopsis thaliana GN=TPS6 PE=1 SV=2	Trehalose-6-phosphatase
696	Ahy.Unigene696	JR541386	723	nonR.	nonR.	Apple; Protein kinase; EGF-like, subtype 2; Curculin-like (mannose-binding) lectin [Medicago truncatula]	--	--
697	Ahy.Unigene697	JR541387	998	R.	R.	leucine-rich repeat family protein [Arabidopsis lyrata subsp. lyrata] >gi|297319286|gb|EFH49708.1| leucine-rich repeat family protein [Arabidopsis lyrata subsp. lyrata]	Probable LRR receptor-like serine/threonine-protein kinase At5g10290 OS=Arabidopsis thaliana GN=At5g10290 PE=1 SV=1	Serine/threonine protein kinase
698	Ahy.Unigene698	JR541388	1428	R.	R.	mRNA capping enzyme family protein [Arabidopsis lyrata subsp. lyrata] >gi|297321968|gb|EFH52389.1| mRNA capping enzyme family protein [Arabidopsis lyrata subsp. lyrata]	mRNA cap guanine-N7 methyltransferase 2 OS=Arabidopsis thaliana GN=At3g52210 PE=2 SV=1	SAM-dependent methyltransferases
699	Ahy.Unigene699	JR541389	2827	R.	R.	TPLATE; binding [Arabidopsis thaliana]	--	--
700	Ahy.Unigene700	JR541390	2518	R.	R.	RecName: Full=Phenylalanine ammonia-lyase >gi|556424|gb|AAA99500.1| phenylalanine ammonia lyase [Stylosanthes humilis]	Phenylalanine ammonia-lyase OS=Stylosanthes humilis GN=PAL17.1 PE=2 SV=1	Histidine ammonia-lyase
701	Ahy.Unigene701	JR541391	1320	R.	R.	DnaJ-like protein [Nicotiana tabacum]	Chaperone protein dnaJ OS=Neisseria meningitidis serogroup C / serotype 2a (strain ATCC 700532 / FAM18) GN=dnaJ PE=3 SV=1	DnaJ-class molecular chaperone with C-terminal Zn finger domain
702	Ahy.Unigene702	JR541392	1036	R.	R.	GPI-anchored protein [Vigna radiata]	GPI-anchored protein LORELEI OS=Arabidopsis thaliana GN=LRE PE=2 SV=1	--
703	Ahy.Unigene703	JR541393	724	nonR.	nonR.	glycyl-tRNA synthetase [Arabidopsis thaliana]	Glycyl-tRNA synthetase 1, mitochondrial OS=Arabidopsis thaliana GN=GLYRS-1 PE=2 SV=1	Glycyl-tRNA synthetase (class II)
704	Ahy.Unigene704	JR541394	1878	R.	R.	At5g11730 [Arabidopsis thaliana]	--	--
705	Ahy.Unigene705	JR541395	3189	R.	R.	At2g27090 [Arabidopsis thaliana]	--	--
706	Ahy.Unigene706	JR541396	903	R.	R.	At2g36720 [Arabidopsis thaliana]	--	--
707	Ahy.Unigene707	JR541397	1080	R.	R.	ubiquitin-associated /TS-N domain-containing protein [Arabidopsis lyrata subsp. lyrata] >gi|297324858|gb|EFH55278.1| ubiquitin-associated /TS-N domain-containing protein [Arabidopsis lyrata subsp. lyrata]	--	--
708	Ahy.Unigene708	JR541398	968	R.	R.	MYB transcription factor MYB61 [Medicago truncatula]	Myb-related protein 340 OS=Antirrhinum majus GN=MYB340 PE=2 SV=1	Myb superfamily proteins, including transcription factors and mRNA splicing factors
709	Ahy.Unigene709	JR541399	1622	R.	R.	DNA binding protein [Arabidopsis lyrata subsp. lyrata] >gi|297330838|gb|EFH61257.1| DNA binding protein [Arabidopsis lyrata subsp. lyrata]	DNA-directed RNA polymerase I subunit rpa49 OS=Schizosaccharomyces pombe GN=rpa49 PE=2 SV=1	--
710	Ahy.Unigene710	-	787	R.	R.	Peptidase S8 and S53, subtilisin, kexin, sedolisin [Medicago truncatula]	Subtilisin-like protease OS=Arabidopsis thaliana GN=ARA12 PE=1 SV=1	Subtilisin-like serine proteases
711	Ahy.Unigene711	JR541400	1022	R.	R.	At4g26550 [Arabidopsis thaliana]	Protein transport protein SFT2 OS=Saccharomyces cerevisiae GN=SFT2 PE=1 SV=1	Membrane protein involved in ER to Golgi transport
712	Ahy.Unigene712	JR541401	1379	R.	R.	PREDICTED: similar to DEAD/DEAH box helicase family protein [Vitis vinifera]	DEAD-box ATP-dependent RNA helicase 41 OS=Arabidopsis thaliana GN=RH41 PE=2 SV=1	Superfamily II DNA and RNA helicases
713	Ahy.Unigene713	JR541402	1632	R.	R.	RecName: Full=Putative membrane protein ycf1; Short=RF1	Uncharacterized mitochondrial protein AtMg00370 OS=Arabidopsis thaliana GN=AtMg00370 PE=3 SV=1	--
714	Ahy.Unigene714	JR541403	2000	R.	R.	PREDICTED: similar to cdc2MsC [Vitis vinifera]	Cyclin-dependent kinase C-2 OS=Oryza sativa subsp. japonica GN=CDKC-2 PE=2 SV=1	Serine/threonine protein kinase
715	Ahy.Unigene715	JR541404	1044	R.	R.	CLPX; ATP binding / ATPase/ nucleoside-triphosphatase/ nucleotide binding / protein binding [Arabidopsis thaliana] >gi|9759182|dbj|BAB09797.1| ATP-dependent Clp protease regulatory subunit CLPX [Arabidopsis thaliana]	ATP-dependent Clp protease ATP-binding subunit clpX OS=Burkholderia pseudomallei GN=clpX PE=3 SV=2	ATP-dependent protease Clp, ATPase subunit
716	Ahy.Unigene716	JR541405	968	R.	R.	Homeodomain-related [Medicago truncatula]	Transcription factor MYB86 OS=Arabidopsis thaliana GN=MYB86 PE=2 SV=1	Myb superfamily proteins, including transcription factors and mRNA splicing factors
717	Ahy.Unigene717	JR541406	884	R.	R.	ubiquitin-specific protease 16 [Arabidopsis lyrata subsp. lyrata] >gi|297313495|gb|EFH43918.1| ubiquitin-specific protease 16 [Arabidopsis lyrata subsp. lyrata]	Ubiquitin carboxyl-terminal hydrolase 16 OS=Arabidopsis thaliana GN=UBP16 PE=2 SV=1	Ubiquitin C-terminal hydrolase
718	Ahy.Unigene718	JR541407	1056	R.	R.	EMB1873 [Arabidopsis lyrata subsp. lyrata] >gi|297319182|gb|EFH49604.1| EMB1873 [Arabidopsis lyrata subsp. lyrata]	Agmatine deiminase OS=Arabidopsis thaliana GN=AIH PE=1 SV=2	Peptidylarginine deiminase and related enzymes
719	Ahy.Unigene719	JR541408	1979	nonR.	nonR.	pentatricopeptide repeat-containing protein [Arabidopsis lyrata subsp. lyrata] >gi|297309183|gb|EFH39607.1| pentatricopeptide repeat-containing protein [Arabidopsis lyrata subsp. lyrata]	Pentatricopeptide repeat-containing protein At5g47360 OS=Arabidopsis thaliana GN=At5g47360 PE=2 SV=1	--
720	Ahy.Unigene720	JR541409	1767	nonR.	nonR.	KH domain-containing protein [Micromonas pusilla CCMP1545]	Splicing factor, arginine/serine-rich 12 OS=Homo sapiens GN=SFRS12 PE=1 SV=1	--
721	Ahy.Unigene721	JR541410	1615	R.	R.	RNA-binding region RNP-1 (RNA recognition motif) [Medicago truncatula]	Hornerin OS=Homo sapiens GN=HRNR PE=1 SV=2	--
722	Ahy.Unigene722	JR541411	2150	R.	R.	Phosphatidylinositol 3- and 4-kinase, catalytic [Medicago truncatula]	Phosphatidylinositol 4-kinase type 2-beta OS=Rattus norvegicus GN=Pi4k2b PE=2 SV=1	--
723	Ahy.Unigene723	JR541412	1294	R.	R.	At1g09280/T12M4_1 [Arabidopsis thaliana] >gi|133778874|gb|ABO38777.1| At1g09280 [Arabidopsis thaliana]	Ovarian cancer-associated gene 2 protein homolog OS=Danio rerio GN=ovca2 PE=2 SV=1	--
724	Ahy.Unigene724	JR541413	2121	R.	R.	katanin [Gossypium hirsutum]	Katanin p60 ATPase-containing subunit OS=Arabidopsis thaliana GN=AAA1 PE=1 SV=1	ATPases of the AAA+ class
725	Ahy.Unigene725	JR541414	834	R.	R.	Os01g0158100 [Oryza sativa Japonica Group] >gi|15528644|dbj|BAB64665.1| Tha8 -like [Oryza sativa Japonica Group] >gi|113531606|dbj|BAF03989.1| Os01g0158100 [Oryza sativa Japonica Group]	Pentatricopeptide repeat-containing protein At3g46870 OS=Arabidopsis thaliana GN=At3g46870 PE=2 SV=1	--
726	Ahy.Unigene726	JR541415	1080	R.	R.	ferredoxin hydrogenase [Trifolium repens]	Cytosolic Fe-S cluster assembly factor narfl OS=Danio rerio GN=narfl PE=2 SV=1	Iron only hydrogenase large subunit, C-terminal domain
727	Ahy.Unigene727	JR541416	1719	R.	R.	RNA recognition motif (RRM)-containing protein [Arabidopsis thaliana]	Heterogeneous nuclear ribonucleoprotein A3 OS=Rattus norvegicus GN=Hnrnpa3 PE=1 SV=1	Endoglucanase
728	Ahy.Unigene728	JR541417	1115	R.	R.	AP2/EREBP transcription factor [Arabidopsis thaliana]	AP2-like ethylene-responsive transcription factor AIL5 OS=Arabidopsis thaliana GN=AIL5 PE=2 SV=2	--
729	Ahy.Unigene729	JR541418	1015	R.	R.	Peptidase M50, mammalian sterol-regulatory element binding protein [Medicago truncatula]	--	Predicted membrane-associated Zn-dependent proteases 1
730	Ahy.Unigene730	-	1856	R.	R.	binding protein [Arabidopsis lyrata subsp. lyrata] >gi|297339195|gb|EFH69612.1| binding protein [Arabidopsis lyrata subsp. lyrata]	Tetratricopeptide repeat protein 38 OS=Xenopus laevis GN=ttc38 PE=2 SV=1	--
731	Ahy.Unigene731	JR541419	1161	R.	R.	Os05g0150700 [Oryza sativa Japonica Group] >gi|255676028|dbj|BAH92947.1| Os05g0150700 [Oryza sativa Japonica Group]	Hyphally-regulated protein OS=Candida albicans GN=HYR1 PE=2 SV=1	--
732	Ahy.Unigene732	-	1818	R.	R.	At1g34630/F12K21.3 [Arabidopsis thaliana] >gi|22655322|gb|AAM98253.1| At1g34630/F12K21.3 [Arabidopsis thaliana]	--	--
733	Ahy.Unigene733	JR541420	1142	R.	R.	fiber expressed protein [Gossypium hirsutum]	--	--
734	Ahy.Unigene734	JR541421	1259	R.	R.	eukaryotic translation initiation factor 2B family protein / eIF-2B family protein [Arabidopsis thaliana] >gi|17064894|gb|AAL32601.1| Unknown protein [Arabidopsis thaliana] >gi|31711742|gb|AAP68227.1| At5g38640 [Arabidopsis thaliana]	Translation initiation factor eIF-2B subunit delta OS=Mus musculus GN=Eif2b4 PE=2 SV=1	Translation initiation factor 2B subunit, eIF-2B alpha/beta/delta family
735	Ahy.Unigene735	JR541422	1039	R.	R.	pentatricopeptide (PPR) repeat protein-like [Cucumis melo]	Pentatricopeptide repeat-containing protein At2g17033 OS=Arabidopsis thaliana GN=At2g17033 PE=2 SV=1	--
736	Ahy.Unigene736	JR541423	980	R.	R.	--	--	--
737	Ahy.Unigene737	JR541424	965	R.	R.	senescence-associated nodulin 1A [Glycine max]	Gibberellin 20 oxidase 2 OS=Oryza sativa subsp. japonica GN=20ox2 PE=1 SV=1	Isopenicillin N synthase and related dioxygenases
738	Ahy.Unigene738	JR541425	614	R.	R.	YT521-B-like family protein [Arabidopsis thaliana] >gi|50198805|gb|AAT70436.1| At4g11970 [Arabidopsis thaliana] >gi|52421293|gb|AAU45216.1| At4g11970 [Arabidopsis thaliana]	Cleavage and polyadenylation specificity factor CPSF30 OS=Arabidopsis thaliana GN=CPSF30 PE=1 SV=1	--
739	Ahy.Unigene739	JR541426	665	R.	R.	Terpene synthase-like; Terpenoid synthase [Medicago truncatula]	Ent-copalyl diphosphate synthase, chloroplastic OS=Pisum sativum PE=2 SV=1	--
740	Ahy.Unigene740	JR541427	1123	R.	R.	Epoxide hydrolase [Medicago truncatula]	Epoxide hydrolase 2 OS=Homo sapiens GN=EPHX2 PE=1 SV=2	Predicted hydrolases or acyltransferases (alpha/beta hydrolase superfamily)
741	Ahy.Unigene741	JR541428	1641	R.	R.	AT3g01490/F4P13_4 [Arabidopsis thaliana] >gi|110742522|dbj|BAE99178.1| protein kinase like protein [Arabidopsis thaliana]	Serine/threonine-protein kinase HT1 OS=Arabidopsis thaliana GN=HT1 PE=1 SV=1	Serine/threonine protein kinase
742	Ahy.Unigene742	JR541429	1304	R.	R.	GDSL-motif lipase/hydrolase family protein [Arabidopsis lyrata subsp. lyrata] >gi|297314232|gb|EFH44655.1| GDSL-motif lipase/hydrolase family protein [Arabidopsis lyrata subsp. lyrata]	GDSL esterase/lipase At5g33370 OS=Arabidopsis thaliana GN=At5g33370 PE=2 SV=1	Phospholipase/lecithinase/hemolysin
743	Ahy.Unigene743	JR541430	1144	R.	R.	strictosidine synthase [Arabidopsis thaliana] >gi|1754985|gb|AAB40594.1| strictosidine synthase [Arabidopsis thaliana]	Strictosidine synthase 3 OS=Arabidopsis thaliana GN=SS3 PE=2 SV=2	Gluconolactonase
744	Ahy.Unigene744	JR541431	1252	R.	R.	beta-galactosidase [Mangifera indica]	Beta-galactosidase OS=Brassica oleracea PE=2 SV=1	Beta-galactosidase
745	Ahy.Unigene745	JR541432	922	R.	R.	steroid hormone receptor/ transcription factor [Arabidopsis lyrata subsp. lyrata] >gi|297330669|gb|EFH61088.1| steroid hormone receptor/ transcription factor [Arabidopsis lyrata subsp. lyrata]	--	--
746	Ahy.Unigene746	JR541433	1017	R.	R.	MdFBX17 [Malus x domestica]	F-box protein At4g12560 OS=Arabidopsis thaliana GN=At4g12560 PE=2 SV=2	--
747	Ahy.Unigene747	JR541434	813	R.	R.	At5g59830 [Arabidopsis thaliana]	--	--
748	Ahy.Unigene748	JR541435	952	R.	R.	mitochondrial substrate carrier family protein [Arabidopsis thaliana] >gi|30984592|gb|AAP42759.1| At1g25380 [Arabidopsis thaliana] >gi|283482332|emb|CAR70089.1| mitochondrial nicotinamide adenine dinucleotide transporter 2 [Arabidopsis thaliana]	Mitochondrial substrate carrier family protein W OS=Dictyostelium discoideum GN=mcfW PE=3 SV=1	--
749	Ahy.Unigene749	JR541436	1452	R.	R.	D111/G-patch domain-containing protein [Arabidopsis thaliana] >gi|46931310|gb|AAT06459.1| At3g57910 [Arabidopsis thaliana]	Coiled-coil domain-containing protein 75 OS=Danio rerio GN=ccdc75 PE=2 SV=1	--
750	Ahy.Unigene750	JR541437	683	nonR.	nonR.	RecName: Full=Putative disease resistance protein At3g14460 >gi|11994216|dbj|BAB01338.1| disease resistance comples protein [Arabidopsis thaliana]	Disease resistance protein RGA2 OS=Solanum bulbocastanum GN=RGA2 PE=1 SV=1	--
751	Ahy.Unigene751	JR541438	948	R.	R.	epoxide hydrolase 3 [Prunus persica]	Epoxide hydrolase 2 OS=Rattus norvegicus GN=Ephx2 PE=1 SV=1	Predicted hydrolases or acyltransferases (alpha/beta hydrolase superfamily)
752	Ahy.Unigene752	JR541439	1135	nonR.	nonR.	PREDICTED: similar to Os09g0515500 [Vitis vinifera]	Translation initiation factor IF-2 OS=Gluconacetobacter diazotrophicus (strain ATCC 49037 / DSM 5601 / PAl5) GN=infB PE=3 SV=1	Translation initiation factor 2 (IF-2; GTPase)
753	Ahy.Unigene753	JR541440	1109	R.	R.	chloroplast HSP70 [Cucumis sativus]	Stromal 70 kDa heat shock-related protein, chloroplastic OS=Pisum sativum GN=HSP70 PE=2 SV=1	Molecular chaperone
754	Ahy.Unigene754	JR541441	856	R.	R.	phosphatidate cytidylyltransferase family protein [Arabidopsis lyrata subsp. lyrata] >gi|297323216|gb|EFH53637.1| phosphatidate cytidylyltransferase family protein [Arabidopsis lyrata subsp. lyrata]	Dolichol kinase OS=Homo sapiens GN=DOLK PE=1 SV=1	Dolichol kinase
755	Ahy.Unigene755	JR541442	1051	R.	R.	Os01g0125700 [Oryza sativa Japonica Group] >gi|113531423|dbj|BAF03806.1| Os01g0125700 [Oryza sativa Japonica Group]	--	--
756	Ahy.Unigene756	-	1766	R.	R.	AT3g13990/MDC16_11 [Arabidopsis thaliana] >gi|23308471|gb|AAN18205.1| At3g13990/MDC16_11 [Arabidopsis thaliana]	--	--
757	Ahy.Unigene757	-	2675	R.	R.	AT3g13990/MDC16_11 [Arabidopsis thaliana] >gi|23308471|gb|AAN18205.1| At3g13990/MDC16_11 [Arabidopsis thaliana]	Flocculation protein FLO11 OS=Saccharomyces cerevisiae GN=MUC1 PE=1 SV=2	--
758	Ahy.Unigene758	JR541443	800	R.	R.	At2g45480/F4L23.1 [Arabidopsis thaliana]	--	--
759	Ahy.Unigene759	JR541444	678	nonR.	nonR.	leucine-rich repeat protein kinase [Glycine max]	Probable LRR receptor-like serine/threonine-protein kinase At4g29180 OS=Arabidopsis thaliana GN=At4g29180 PE=2 SV=2	Serine/threonine protein kinase
760	Ahy.Unigene760	JR541445	809	nonR.	nonR.	--	--	--
761	Ahy.Unigene761	JR541446	969	nonR.	nonR.	--	--	--
762	Ahy.Unigene762	JR541447	2111	R.	R.	CTV.22 [Citrus trifoliata]	Bromodomain-containing protein DDB_G0280777 OS=Dictyostelium discoideum GN=DDB_G0280777 PE=4 SV=1	FOG: TPR repeat
763	Ahy.Unigene763	JR541448	953	R.	R.	expressed protein [Arabidopsis thaliana] >gi|20197205|gb|AAM14970.1| expressed protein [Arabidopsis thaliana] >gi|90568016|gb|ABD94078.1| At2g46000 [Arabidopsis thaliana]	--	--
764	Ahy.Unigene764	JR541449	1193	nonR.	nonR.	Strong similarity to F21B7.33 gi|2809264 from A. thaliana BAC gb|AC002560. EST gb|N65119 comes from this gene [Arabidopsis thaliana]	Breast carcinoma-amplified sequence 3 OS=Homo sapiens GN=BCAS3 PE=1 SV=2	--
765	Ahy.Unigene765	JR541450	1158	R.	R.	phosphatidylinositol 4-kinase [Arabidopsis lyrata subsp. lyrata] >gi|297312426|gb|EFH42850.1| phosphatidylinositol 4-kinase [Arabidopsis lyrata subsp. lyrata]	Phosphatidylinositol 4-kinase OS=Dictyostelium discoideum GN=pikD PE=3 SV=3	Phosphatidylinositol kinase and protein kinases of the PI-3 kinase family
766	Ahy.Unigene766	JR541451	720	R.	R.	At1g64350/F15H21_2 [Arabidopsis thaliana] >gi|88193800|gb|ABD42989.1| At1g64355 [Arabidopsis thaliana]	--	--
767	Ahy.Unigene767	JR541452	1211	R.	R.	CPRD49 [Arabidopsis lyrata subsp. lyrata] >gi|297330676|gb|EFH61095.1| CPRD49 [Arabidopsis lyrata subsp. lyrata]	GDSL esterase/lipase CPRD49 OS=Arabidopsis thaliana GN=CPRD49 PE=2 SV=1	Lysophospholipase L1 and related esterases
768	Ahy.Unigene768	JR541453	853	R.	R.	integral membrane Yip1 family protein [Arabidopsis thaliana]	Protein YIPF1 homolog OS=Dictyostelium discoideum GN=yipf1 PE=3 SV=1	--
769	Ahy.Unigene769	JR541454	992	R.	R.	NADPH quinone oxidoreductase-like protein [Solanum tuberosum]	Quinone oxidoreductase PIG3 OS=Homo sapiens GN=TP53I3 PE=1 SV=2	NADPH:quinone reductase and related Zn-dependent oxidoreductases
770	Ahy.Unigene770	JR541455	774	R.	R.	F9L1.16 [Arabidopsis thaliana]	--	--
771	Ahy.Unigene771	JR541456	891	R.	R.	RNA recognition motif (RRM)-containing protein [Arabidopsis thaliana]	RNA-binding protein 42 OS=Xenopus tropicalis GN=rbm42 PE=2 SV=1	RNA-binding proteins (RRM domain)
772	Ahy.Unigene772	JR541457	767	R.	R.	DnaJ-like protein [Medicago sativa] >gi|3202020|gb|AAC19391.1| DnaJ-like protein MsJ1 [Medicago sativa]	DnaJ protein homolog 2 OS=Allium porrum GN=LDJ2 PE=2 SV=1	--
773	Ahy.Unigene773	JR541458	1198	R.	R.	pfkB-type carbohydrate kinase family protein [Arabidopsis lyrata subsp. lyrata] >gi|297315317|gb|EFH45740.1| pfkB-type carbohydrate kinase family protein [Arabidopsis lyrata subsp. lyrata]	Ribokinase OS=Mus musculus GN=Rbks PE=1 SV=1	Sugar kinases, ribokinase family
774	Ahy.Unigene774	JR541459	1222	R.	R.	expressed protein [Oryza sativa (japonica cultivar-group)]	Methyltransferase-like protein 6 OS=Rattus norvegicus GN=Mettl6 PE=2 SV=1	Predicted methyltransferase
775	Ahy.Unigene775	JR541460	771	R.	R.	RNA recognition motif (RRM)-containing protein [Arabidopsis thaliana]	DAG protein, chloroplastic OS=Antirrhinum majus GN=DAG PE=2 SV=1	--
776	Ahy.Unigene776	JR541461	712	R.	R.	basic helix-loop-helix family protein [Arabidopsis lyrata subsp. lyrata] >gi|297340138|gb|EFH70555.1| basic helix-loop-helix family protein [Arabidopsis lyrata subsp. lyrata]	Transcription factor bHLH122 OS=Arabidopsis thaliana GN=BHLH122 PE=1 SV=1	--
777	Ahy.Unigene777	JR541462	2046	R.	R.	RNA-binding region RNP-1 (RNA recognition motif); Pyridoxal-dependent decarboxylase [Medicago truncatula]	Nucleolar protein 8 OS=Mus musculus GN=Nol8 PE=1 SV=2	--
778	Ahy.Unigene778	JR541463	2142	R.	R.	TGA-type basic leucine zipper protein TGA2.2 [Phaseolus vulgaris]	Transcription factor HBP-1b(c1) (Fragment) OS=Triticum aestivum PE=1 SV=2	--
779	Ahy.Unigene779	JR541464	936	R.	R.	HNH endonuclease domain-containing protein [Arabidopsis thaliana] >gi|117168237|gb|ABK32201.1| At3g47490 [Arabidopsis thaliana]	--	--
780	Ahy.Unigene780	JR541465	988	R.	R.	RNA recognition motif (RRM)-containing protein [Arabidopsis thaliana] >gi|14532532|gb|AAK63994.1| At1g33470/F10C21_14 [Arabidopsis thaliana] >gi|18655391|gb|AAL76151.1| At1g33470/F10C21_14 [Arabidopsis thaliana]	RNA-binding protein 24 OS=Homo sapiens GN=RBM24 PE=1 SV=1	RNA-binding proteins (RRM domain)
781	Ahy.Unigene781	JR541466	1048	nonR.	nonR.	pherophorin-C2 protein precursor [Chlamydomonas reinhardtii]	Formin-like protein 20 OS=Arabidopsis thaliana GN=FH20 PE=2 SV=2	Uncharacterized protein conserved in bacteria
782	Ahy.Unigene782	JR541467	1274	R.	R.	ADP-glucose pyrophosphorylase small subunit [Nicotiana tabacum]	Glucose-1-phosphate adenylyltransferase small subunit 1, chloroplastic OS=Vicia faba GN=AGPC PE=2 SV=1	ADP-glucose pyrophosphorylase
783	Ahy.Unigene783	-	1054	nonR.	nonR.	MOS1 [Arabidopsis thaliana]	Uncharacterized protein DDB_G0271670 OS=Dictyostelium discoideum GN=DDB_G0271670 PE=4 SV=1	Cellobiohydrolase A (1,4-beta-cellobiosidase A)
784	Ahy.Unigene784	JR541468	846	R.	R.	glycine rich protein-like [Solanum tuberosum] >gi|82623401|gb|ABB87115.1| glycine rich protein-like [Solanum tuberosum]	Probable U6 snRNA-associated Sm-like protein LSm4 OS=Nicotiana tabacum PE=2 SV=1	Small nuclear ribonucleoprotein (snRNP) homolog
785	Ahy.Unigene785	JR541469	875	R.	R.	digalactosyldiacylglycerol synthase 1 [Vigna unguiculata]	Digalactosyldiacylglycerol synthase 1, chloroplastic OS=Glycine max GN=DGD1 PE=2 SV=1	--
786	Ahy.Unigene786	JR541470	741	R.	R.	--	--	--
787	Ahy.Unigene787	JR541471	1550	nonR.	nonR.	ATCHX19 (CATION/H+ EXCHANGER 19); monovalent cation:proton antiporter/ sodium:hydrogen antiporter [Arabidopsis thaliana] >gi|75311599|sp|Q9LUN4.1|CHX19_ARATH RecName: Full=Cation/H(+) antiporter 19; AltName: Full=Protein CATION/H+ EXCHANGER 19; Short=AtCHX19 >gi|9294151|dbj|BAB02053.1| Na+/H+ exchangeing protein-like [Arabidopsis thaliana] >gi|61658327|gb|AAX49547.1| cation/H+ exchanger [Arabidop…	K(+)/H(+) antiporter 13 OS=Arabidopsis thaliana GN=CHX13 PE=1 SV=1	Kef-type K+ transport systems, membrane components
788	Ahy.Unigene788	-	835	nonR.	R.	kinase family protein [Arabidopsis lyrata subsp. lyrata] >gi|297330595|gb|EFH61014.1| kinase family protein [Arabidopsis lyrata subsp. lyrata]	Serine/threonine-protein kinase-like protein CCR1 OS=Arabidopsis thaliana GN=CCR1 PE=1 SV=1	--
789	Ahy.Unigene789	JR541472	1180	R.	R.	hydrolase, alpha/beta fold family protein [Arabidopsis thaliana] >gi|7573379|emb|CAB87683.1| lysophospholipase-like protein [Arabidopsis thaliana] >gi|110738402|dbj|BAF01127.1| lysophospholipase like protein [Arabidopsis thaliana] >gi|111074320|gb|ABH04533.1| At5g11650 [Arabidopsis thaliana]	Monoglyceride lipase OS=Homo sapiens GN=MGLL PE=1 SV=2	Lysophospholipase
790	Ahy.Unigene790	JR541473	1108	nonR.	nonR.	pentatricopeptide repeat-containing protein [Arabidopsis lyrata subsp. lyrata] >gi|297329915|gb|EFH60334.1| pentatricopeptide repeat-containing protein [Arabidopsis lyrata subsp. lyrata]	Pentatricopeptide repeat-containing protein At2g17670 OS=Arabidopsis thaliana GN=At2g17670 PE=2 SV=1	--
791	Ahy.Unigene791	JR541474	800	R.	R.	Os03g0180700 [Oryza sativa Japonica Group] >gi|108706513|gb|ABF94308.1| glycosyl transferase, group 1 family protein, expressed [Oryza sativa (japonica cultivar-group)] >gi|113547636|dbj|BAF11079.1| Os03g0180700 [Oryza sativa Japonica Group]	Chitobiosyldiphosphodolichol beta-mannosyltransferase OS=Mus musculus GN=Alg1 PE=2 SV=3	Glycosyltransferase
792	Ahy.Unigene792	JR541475	602	nonR.	nonR.	armadillo/beta-catenin repeat family protein / BTB/POZ domain-containing protein [Arabidopsis thaliana]	--	--
793	Ahy.Unigene793	JR541476	1027	R.	R.	non-green plastid inner envelope membrane protein precursor [Brassica oleracea var. botrytis]	--	--
794	Ahy.Unigene794	JR541477	800	R.	R.	mitochondrial carrier protein CGI-69 [Zea mays] >gi|195639200|gb|ACG39068.1| mitochondrial carrier protein CGI-69 [Zea mays]	Mitochondrial substrate carrier family protein H OS=Dictyostelium discoideum GN=mcfH PE=3 SV=1	--
795	Ahy.Unigene795	JR541478	983	R.	R.	10-formyltetrahydrofolate synthetase [Populus trichocarpa] >gi|222844912|gb|EEE82459.1| 10-formyltetrahydrofolate synthetase [Populus trichocarpa]	Formate--tetrahydrofolate ligase OS=Spinacia oleracea PE=1 SV=3	Formyltetrahydrofolate synthetase
796	Ahy.Unigene796	JR541479	1909	R.	R.	kinase family protein [Arabidopsis lyrata subsp. lyrata] >gi|297329115|gb|EFH59534.1| kinase family protein [Arabidopsis lyrata subsp. lyrata]	Serine/threonine-protein kinase Nek6 OS=Arabidopsis thaliana GN=NEK6 PE=2 SV=1	Serine/threonine protein kinase
797	Ahy.Unigene797	JR541480	708	R.	R.	DNA binding / protein dimerization [Arabidopsis thaliana]	Tyrosine-protein phosphatase non-receptor type 23 (Fragment) OS=Rattus norvegicus GN=Ptpn23 PE=1 SV=2	--
798	Ahy.Unigene798	JR541481	840	R.	R.	AT3g07470/F21O3_18 [Arabidopsis thaliana] >gi|27363316|gb|AAO11577.1| At3g07470/F21O3_18 [Arabidopsis thaliana]	--	--
799	Ahy.Unigene799	JR541482	1225	R.	R.	PREDICTED: similar to FIP2 (FH protein interacting protein 2); voltage-gated potassium channel [Vitis vinifera]	BTB/POZ domain-containing protein KCTD9 OS=Homo sapiens GN=KCTD9 PE=2 SV=1	Uncharacterized low-complexity proteins
800	Ahy.Unigene800	JR541483	901	R.	R.	quinone reductase family protein [Arabidopsis lyrata subsp. lyrata] >gi|297313352|gb|EFH43775.1| quinone reductase family protein [Arabidopsis lyrata subsp. lyrata]	Minor allergen Alt a 7 OS=Alternaria alternata GN=ALTA7 PE=1 SV=1	Multimeric flavodoxin WrbA
801	Ahy.Unigene801	JR541484	1015	R.	R.	long-chain acyl-CoA synthetase 4 [Ricinus communis]	Fatty acyl-CoA synthetase B OS=Dictyostelium discoideum GN=fcsB PE=2 SV=1	Long-chain acyl-CoA synthetases (AMP-forming)
802	Ahy.Unigene802	JR541485	650	R.	R.	casein kinase I-like [Oryza sativa Japonica Group]	Casein kinase I isoform delta-like OS=Arabidopsis thaliana GN=At4g26100 PE=2 SV=2	--
803	Ahy.Unigene803	JR541486	1149	R.	nonR.	inositol phosphate kinase [Glycine max]	Inositol-tetrakisphosphate 1-kinase 1 OS=Arabidopsis thaliana GN=ITPK1 PE=2 SV=1	--
804	Ahy.Unigene804	JR541487	738	R.	R.	ATP-binding region, ATPase-like domain-containing protein-related [Arabidopsis thaliana]	--	--
805	Ahy.Unigene805	JR541488	1053	R.	R.	somatic embryogenesis receptor-like kinase-like protein [Glycine max]	Somatic embryogenesis receptor kinase 1 OS=Arabidopsis thaliana GN=SERK1 PE=1 SV=2	Serine/threonine protein kinase
806	Ahy.Unigene806	JR541489	2413	R.	R.	Initiation factor eIF-4 gamma, middle [Medicago truncatula]	Nuclear cap-binding protein subunit 1 OS=Arabidopsis thaliana GN=ABH1 PE=1 SV=2	--
807	Ahy.Unigene807	JR541490	671	nonR.	nonR.	Unknown gene [Vitis vinifera]	UPF0706 protein At5g01750 OS=Arabidopsis thaliana GN=At5g01750 PE=1 SV=1	--
808	Ahy.Unigene808	JR541491	652	R.	R.	DREB [Glycine max]	Dehydration-responsive element-binding protein 2B OS=Arabidopsis thaliana GN=DREB2B PE=1 SV=1	--
809	Ahy.Unigene809	JR541492	549	R.	R.	RecName: Full=EPIDERMAL PATTERNING FACTOR-like protein 6; Short=EPF-like protein 6; Flags: Precursor >gi|91806295|gb|ABE65875.1| allergen-like [Arabidopsis thaliana]	EPIDERMAL PATTERNING FACTOR-like protein 6 OS=Arabidopsis thaliana GN=EPFL6 PE=2 SV=1	--
810	Ahy.Unigene810	JR541493	1358	R.	R.	RecName: Full=Probable plastid-lipid-associated protein 13, chloroplastic; AltName: Full=Fibrillin-13; Short=AtPGL30; Flags: Precursor	Probable plastid-lipid-associated protein 13, chloroplastic OS=Arabidopsis thaliana GN=PAP13 PE=1 SV=2	--
811	Ahy.Unigene811	JR541494	774	R.	R.	At1g32080/F3C3_12 [Arabidopsis thaliana] >gi|20855884|gb|AAM26636.1| At1g32080/F3C3_12 [Arabidopsis thaliana]	--	--
812	Ahy.Unigene812	JR541495	1103	R.	R.	Os03g0282800 [Oryza sativa Japonica Group] >gi|108707529|gb|ABF95324.1| expressed protein [Oryza sativa (japonica cultivar-group)] >gi|113548219|dbj|BAF11662.1| Os03g0282800 [Oryza sativa Japonica Group]	--	--
813	Ahy.Unigene813	JR541496	661	R.	R.	RecName: Full=Acetyl-coenzyme A carboxylase carboxyl transferase subunit alpha, chloroplastic; Short=Acetyl-CoA carboxylase carboxyltransferase subunit alpha; Short=ACCase subunit alpha; AltName: Full=pIEP96; Flags: Precursor >gi|599956|emb|CAA83434.1| chloroplast inner membrane protein [Pisum sativum]	Acetyl-coenzyme A carboxylase carboxyl transferase subunit alpha, chloroplastic OS=Pisum sativum GN=ACCA PE=1 SV=1	--
814	Ahy.Unigene814	JR541497	1175	R.	R.	Os12g0620600 [Oryza sativa Japonica Group] >gi|77557103|gb|ABA99899.1| expressed protein [Oryza sativa (japonica cultivar-group)] >gi|113649804|dbj|BAF30316.1| Os12g0620600 [Oryza sativa Japonica Group]	--	--
815	Ahy.Unigene815	JR541498	1057	R.	R.	ACR6; amino acid binding [Arabidopsis thaliana] >gi|22138102|gb|AAM93431.1| ACR6 [Arabidopsis thaliana]	--	--
816	Ahy.Unigene816	JR541499	557	R.	R.	SINA [Phyllostachys praecox]	E3 ubiquitin-protein ligase SINAT3 OS=Arabidopsis thaliana GN=SINAT3 PE=2 SV=1	--
817	Ahy.Unigene817	JR541500	1564	R.	R.	myosin XI-2 [Nicotiana benthamiana]	Myosin-J heavy chain OS=Dictyostelium discoideum GN=myoJ PE=4 SV=2	--
818	Ahy.Unigene818	JR541501	1260	R.	R.	Nrap protein, expressed [Oryza sativa (japonica cultivar-group)]	Nucleolar protein 6 OS=Xenopus laevis GN=nol6 PE=2 SV=2	--
819	Ahy.Unigene819	JR541502	593	R.	R.	phosphoenolpyruvate carboxylase [Arachis hypogaea]	Phosphoenolpyruvate carboxylase 4 OS=Arabidopsis thaliana GN=PPC4 PE=2 SV=1	Phosphoenolpyruvate carboxylase
820	Ahy.Unigene820	JR541503	940	R.	R.	histidine triad family protein [Arabidopsis lyrata subsp. lyrata] >gi|297309740|gb|EFH40164.1| histidine triad family protein [Arabidopsis lyrata subsp. lyrata]	Uncharacterized HIT-like protein Rv1262c/MT1300 OS=Mycobacterium tuberculosis GN=Rv1262c PE=4 SV=2	Diadenosine tetraphosphate (Ap4A) hydrolase and other HIT family hydrolases
821	Ahy.Unigene821	JR541504	1101	R.	R.	transcription factor IIIA [Solanum lycopersicum] >gi|115279800|gb|ABI85393.1| transcription factor IIIA [Solanum lycopersicum]	Transcription factor IIIA OS=Xenopus borealis GN=gtf3a PE=2 SV=1	FOG: Zn-finger
822	Ahy.Unigene822	JR541505	729	R.	R.	Unknown protein [Arabidopsis thaliana]	--	--
823	Ahy.Unigene823	JR541506	1357	R.	R.	AGO1-1 [Nicotiana benthamiana]	Protein argonaute 1B OS=Oryza sativa subsp. japonica GN=AGO1B PE=2 SV=3	--
824	Ahy.Unigene824	JR541507	540	nonR.	nonR.	ATOFP6/OFP6 [Arabidopsis lyrata subsp. lyrata] >gi|297321990|gb|EFH52411.1| ATOFP6/OFP6 [Arabidopsis lyrata subsp. lyrata]	Carbon catabolite-derepressing protein kinase OS=Candida tropicalis GN=SNF1 PE=3 SV=1	--
825	Ahy.Unigene825	JR541508	648	R.	R.	vesicle-associated membrane protein 714 [Arabidopsis lyrata subsp. lyrata] >gi|297319903|gb|EFH50325.1| vesicle-associated membrane protein 714 [Arabidopsis lyrata subsp. lyrata]	Vesicle-associated membrane protein 714 OS=Arabidopsis thaliana GN=VAMP714 PE=2 SV=1	Synaptobrevin/VAMP-like protein
826	Ahy.Unigene826	JR541509	889	nonR.	nonR.	leucine-rich repeat transmembrane protein kinase [Glycine max]	Protein STRUBBELIG-RECEPTOR FAMILY 3 OS=Arabidopsis thaliana GN=SRF3 PE=1 SV=1	Serine/threonine protein kinase
827	Ahy.Unigene827	JR541510	843	R.	R.	F17L21.26 [Arabidopsis thaliana]	--	--
828	Ahy.Unigene828	JR541511	593	R.	R.	PIP5K9 [Arabidopsis lyrata subsp. lyrata] >gi|297330603|gb|EFH61022.1| PIP5K9 [Arabidopsis lyrata subsp. lyrata]	Phosphatidylinositol-4-phosphate 5-kinase 9 OS=Arabidopsis thaliana GN=PIP5K9 PE=1 SV=2	Phosphatidylinositol-4-phosphate 5-kinase
829	Ahy.Unigene829	JR541512	1442	R.	R.	ACC oxidase ACCO2 [Manihot esculenta]	1-aminocyclopropane-1-carboxylate oxidase 1 OS=Malus domestica PE=1 SV=1	Isopenicillin N synthase and related dioxygenases
830	Ahy.Unigene830	JR541513	744	R.	R.	ERF protein [Glycine max]	Ethylene-responsive transcription factor 5 OS=Nicotiana tabacum GN=ERF5 PE=2 SV=1	--
831	Ahy.Unigene831	JR541514	661	R.	R.	At4g08240 [Arabidopsis thaliana]	--	--
832	Ahy.Unigene832	JR541515	877	R.	R.	At4g08240 [Arabidopsis thaliana]	--	--
833	Ahy.Unigene833	JR541516	668	R.	R.	heat-intolerant 1 [Arabidopsis lyrata subsp. lyrata] >gi|297340099|gb|EFH70516.1| heat-intolerant 1 [Arabidopsis lyrata subsp. lyrata]	--	--
834	Ahy.Unigene834	JR541517	1080	R.	R.	PREDICTED: similar to HB2 homeodomain protein isoform 1 [Vitis vinifera]	WUSCHEL-related homeobox 13 OS=Arabidopsis thaliana GN=WOX13 PE=2 SV=1	--
835	Ahy.Unigene835	JR541518	867	R.	R.	folylpolyglutamate synthase [Populus trichocarpa] >gi|222851012|gb|EEE88559.1| folylpolyglutamate synthase [Populus trichocarpa]	Folylpolyglutamate synthase, mitochondrial OS=Bos taurus GN=FPGS PE=2 SV=1	Folylpolyglutamate synthase
836	Ahy.Unigene836	JR541519	2038	R.	R.	calcium dependent protein kinase 3 [Populus trichocarpa] >gi|222845258|gb|EEE82805.1| calcium dependent protein kinase 3 [Populus trichocarpa]	Calcium-dependent protein kinase 3 OS=Arabidopsis thaliana GN=CPK3 PE=1 SV=1	Serine/threonine protein kinase
837	Ahy.Unigene837	JR541520	753	R.	R.	TdcA1-ORF1-ORF2 [Daucus carota]	--	--
838	Ahy.Unigene838	JR541521	743	R.	R.	PREDICTED: similar to MATE efflux protein-related [Vitis vinifera]	--	--
839	Ahy.Unigene839	JR541522	1179	R.	R.	unnamed protein product [Vitis vinifera]	--	--
840	Ahy.Unigene840	JR541523	718	R.	R.	At4g34412 [Arabidopsis thaliana] >gi|41349924|gb|AAS00347.1| At4g34412 [Arabidopsis thaliana]	TP53RK-binding protein OS=Homo sapiens GN=TPRKB PE=1 SV=1	--
841	Ahy.Unigene841	JR541524	970	R.	R.	At1g32080/F3C3_12 [Arabidopsis thaliana] >gi|20855884|gb|AAM26636.1| At1g32080/F3C3_12 [Arabidopsis thaliana]	Inner membrane protein yohK OS=Shigella flexneri GN=yohK PE=3 SV=1	Putative effector of murein hydrolase
842	Ahy.Unigene842	JR541525	966	nonR.	nonR.	Fibronectin, type III-like fold [Medicago truncatula]	Protein FAM38B OS=Mus musculus GN=Fam38b PE=2 SV=1	--
843	Ahy.Unigene843	JR541526	799	R.	R.	diadenosine 5',5'''-P1,P4-tetraphosphate hydrolase [Lupinus angustifolius]	Nudix hydrolase 26, chloroplastic OS=Arabidopsis thaliana GN=NUDT26 PE=1 SV=1	NTP pyrophosphohydrolases including oxidative damage repair enzymes
844	Ahy.Unigene844	JR541527	1560	R.	R.	pentatricopeptide (PPR) repeat-containing protein [Arabidopsis thaliana] >gi|75165070|sp|Q94B59.1|PP372_ARATH RecName: Full=Pentatricopeptide repeat-containing protein At5g09450, mitochondrial; Flags: Precursor	Pentatricopeptide repeat-containing protein At5g09450, mitochondrial OS=Arabidopsis thaliana GN=At5g09450 PE=2 SV=1	--
845	Ahy.Unigene845	JR541528	854	R.	R.	lipase class 3 family protein [Arabidopsis lyrata subsp. lyrata] >gi|297320496|gb|EFH50918.1| lipase class 3 family protein [Arabidopsis lyrata subsp. lyrata]	GDSL esterase/lipase At4g10955 OS=Arabidopsis thaliana GN=At4g10955 PE=2 SV=1	--
846	Ahy.Unigene846	JR541529	832	R.	R.	ALDH2C4; 3-chloroallyl aldehyde dehydrogenase/ aldehyde dehydrogenase (NAD)/ coniferyl-aldehyde dehydrogenase [Arabidopsis thaliana] >gi|118595574|sp|Q56YU0.2|AL2C4_ARATH RecName: Full=Aldehyde dehydrogenase family 2 member C4; AltName: Full=ALDH1a; AltName: Full=Protein REDUCED EPIDERMAL FLUORESCENCE 1 >gi|9294041|dbj|BAB01998.1| aldehyde dehydrogenase [Arabidopsis thaliana] >gi|15912241|gb|AAL0…	Aldehyde dehydrogenase family 2 member C4 OS=Arabidopsis thaliana GN=ALDH2C4 PE=1 SV=2	NAD-dependent aldehyde dehydrogenases
847	Ahy.Unigene847	JR541530	949	nonR.	nonR.	peptidase [Arabidopsis lyrata subsp. lyrata] >gi|297332961|gb|EFH63379.1| peptidase [Arabidopsis lyrata subsp. lyrata]	Uncharacterized zinc metalloprotease C44B7.11 OS=Caenorhabditis elegans GN=C44B7.11 PE=1 SV=4	Predicted aminopeptidases
848	Ahy.Unigene848	JR541531	812	R.	R.	GmCK2p [Glycine max]	Choline kinase OS=Saccharomyces cerevisiae GN=CKI1 PE=1 SV=1	Predicted choline kinase involved in LPS biosynthesis
849	Ahy.Unigene849	JR541532	1086	R.	R.	ATRBL3 (ARABIDOPSIS RHOMBOID-LIKE PROTEIN 3) [Arabidopsis thaliana] >gi|7546703|emb|CAB87281.1| membrane protein [Arabidopsis thaliana] >gi|16648762|gb|AAL25572.1| AT5g07250/T28J14_190 [Arabidopsis thaliana] >gi|20466143|gb|AAM19993.1| AT5g07250/T28J14_190 [Arabidopsis thaliana]	Rhomboid family member 1 OS=Danio rerio GN=rhbdf1 PE=2 SV=1	Uncharacterized membrane protein (homolog of Drosophila rhomboid)
850	Ahy.Unigene850	JR541533	772	R.	R.	Uncharacterized Cys-rich domain [Medicago truncatula]	--	--
851	Ahy.Unigene851	JR541534	1316	R.	R.	Uncharacterized Cys-rich domain [Medicago truncatula]	Uncharacterized protein At1g14870 OS=Arabidopsis thaliana GN=At1g14870 PE=1 SV=1	--
852	Ahy.Unigene852	JR541535	1121	R.	R.	cyclase family protein [Arabidopsis lyrata subsp. lyrata] >gi|297314934|gb|EFH45357.1| cyclase family protein [Arabidopsis lyrata subsp. lyrata]	Kynurenine formamidase OS=Erythrobacter litoralis (strain HTCC2594) GN=kynB PE=3 SV=1	Predicted metal-dependent hydrolase
853	Ahy.Unigene853	JR541536	1028	R.	R.	alpha-expansin 4 [Cicer arietinum]	Expansin-A1 OS=Arabidopsis thaliana GN=EXPA1 PE=2 SV=1	--
854	Ahy.Unigene854	JR541537	1195	R.	R.	PREDICTED: similar to F16N3.14 [Vitis vinifera]	Plastidial lipoyltransferase 2 OS=Arabidopsis thaliana GN=LIP2p PE=2 SV=1	Lipoate-protein ligase B
855	Ahy.Unigene855	JR541538	925	nonR.	R.	SKIP6 (SKP1 interacting partner 6); ubiquitin-protein ligase [Arabidopsis thaliana] >gi|75206206|sp|Q9SJ04.1|SKIP6_ARATH RecName: Full=F-box/kelch-repeat protein SKIP6; AltName: Full=SKP1-interacting partner 6	F-box/kelch-repeat protein SKIP6 OS=Arabidopsis thaliana GN=SKIP6 PE=1 SV=1	Uncharacterized protein conserved in bacteria
856	Ahy.Unigene856	JR541539	403	R.	R.	--	--	--
857	Ahy.Unigene857	JR541540	391	nonR.	nonR.	--	--	--
858	Ahy.Unigene858	JR541541	432	R.	R.	pentatricopeptide repeat-containing protein [Arabidopsis lyrata subsp. lyrata] >gi|297330058|gb|EFH60477.1| pentatricopeptide repeat-containing protein [Arabidopsis lyrata subsp. lyrata]	Pentatricopeptide repeat-containing protein At2g20710, mitochondrial OS=Arabidopsis thaliana GN=At2g20710 PE=2 SV=1	--
859	Ahy.Unigene859	JR541542	550	R.	R.	pentatricopeptide repeat-containing protein [Arabidopsis lyrata subsp. lyrata] >gi|297330058|gb|EFH60477.1| pentatricopeptide repeat-containing protein [Arabidopsis lyrata subsp. lyrata]	Pentatricopeptide repeat-containing protein At2g20710, mitochondrial OS=Arabidopsis thaliana GN=At2g20710 PE=2 SV=1	--
860	Ahy.Unigene860	JR541543	722	R.	R.	GT-2 factor [Glycine max]	Probable serine/threonine-protein kinase fhkB OS=Dictyostelium discoideum GN=fhkB PE=3 SV=1	Phosphopantothenoylcysteine synthetase/decarboxylase
861	Ahy.Unigene861	JR541544	1279	nonR.	nonR.	increased size exclusion limit 1a [Nicotiana benthamiana]	DEAD-box ATP-dependent RNA helicase 47A OS=Oryza sativa subsp. japonica GN=Os02g0636300 PE=2 SV=1	Superfamily II DNA and RNA helicases
862	Ahy.Unigene862	JR541545	1465	R.	R.	cytochrome P450 [Populus trichocarpa] >gi|222860556|gb|EEE98103.1| cytochrome P450 [Populus trichocarpa]	Secologanin synthase OS=Catharanthus roseus GN=CYP72A1 PE=2 SV=1	Cytochrome P450
863	Ahy.Unigene863	JR541546	1036	R.	R.	DNA binding [Arabidopsis thaliana]	--	--
864	Ahy.Unigene864	JR541547	982	R.	R.	lactoylglutathione lyase family protein / glyoxalase I family protein [Arabidopsis thaliana] >gi|88193792|gb|ABD42985.1| At5g57040 [Arabidopsis thaliana]	--	--
865	Ahy.Unigene865	JR541548	1300	nonR.	nonR.	ATEXO70E1 (exocyst subunit EXO70 family protein E1); protein binding [Arabidopsis thaliana]	Exocyst complex component 7 OS=Mus musculus GN=Exoc7 PE=1 SV=2	--
866	Ahy.Unigene866	JR541549	1298	R.	R.	extracellular Ca2+ sensing receptor [Glycine max]	--	--
867	Ahy.Unigene867	JR541550	615	R.	R.	At3g19990 [Arabidopsis thaliana] >gi|111074436|gb|ABH04591.1| At3g19990 [Arabidopsis thaliana]	Uncharacterized 29.3 kDa protein OS=Orgyia pseudotsugata multicapsid polyhedrosis virus GN=ORF92 PE=4 SV=1	Serine/threonine protein kinase
868	Ahy.Unigene868	JR541551	699	R.	R.	--	--	--
869	Ahy.Unigene869	JR541552	732	nonR.	nonR.	PREDICTED: hypothetical protein [Vitis vinifera]	--	--
870	Ahy.Unigene870	JR541553	844	nonR.	nonR.	subtilisin-like protease [Nicotiana tabacum]	Subtilisin-like protease OS=Arabidopsis thaliana GN=ARA12 PE=1 SV=1	--
871	Ahy.Unigene871	JR541554	863	R.	R.	CTP synthase-like protein [Arabidopsis thaliana]	CTP synthase OS=Dictyostelium discoideum GN=ctps PE=3 SV=1	CTP synthase (UTP-ammonia lyase)
872	Ahy.Unigene872	JR541555	1704	R.	R.	leucine-rich repeat receptor-like protein kinase [Arabidopsis thaliana]	Probable LRR receptor-like serine/threonine-protein kinase At4g37250 OS=Arabidopsis thaliana GN=At4g37250 PE=2 SV=1	Serine/threonine protein kinase
873	Ahy.Unigene873	JR541556	1250	R.	R.	pfkB-type carbohydrate kinase family protein [Arabidopsis lyrata subsp. lyrata] >gi|297333066|gb|EFH63484.1| pfkB-type carbohydrate kinase family protein [Arabidopsis lyrata subsp. lyrata]	Fructokinase-1 OS=Oryza sativa subsp. japonica GN=FRK1 PE=1 SV=2	Sugar kinases, ribokinase family
874	Ahy.Unigene874	JR541557	792	R.	R.	CAD1 (constitutively activated cell death 1) [Arabidopsis thaliana] >gi|18650618|gb|AAL75908.1| At1g29690/F15D2_24 [Arabidopsis thaliana] >gi|133778820|gb|ABO38750.1| At1g29690 [Arabidopsis thaliana]	--	--
875	Ahy.Unigene875	JR541558	742	R.	R.	At5g44170 [Arabidopsis thaliana]	Uncharacterized protein C14orf138 OS=Homo sapiens GN=C14orf138 PE=2 SV=2	--
876	Ahy.Unigene876	JR541559	1145	R.	R.	CXE carboxylesterase [Malus pumila]	Probable gibberellin receptor GID1L3 OS=Arabidopsis thaliana GN=GID1L3 PE=1 SV=1	Esterase/lipase
877	Ahy.Unigene877	-	2089	R.	R.	dicer-like protein [Populus trichocarpa] >gi|222864159|gb|EEF01290.1| dicer-like protein [Populus trichocarpa]	Endoribonuclease Dicer homolog 2a OS=Oryza sativa subsp. japonica GN=DCL2A PE=2 SV=1	dsRNA-specific ribonuclease
878	Ahy.Unigene878	JR541560	730	R.	R.	CNGC2 [Gossypium hirsutum]	Cyclic nucleotide-gated ion channel 2 OS=Arabidopsis thaliana GN=CNGC2 PE=1 SV=1	--
879	Ahy.Unigene879	JR541561	921	nonR.	nonR.	receptor-like protein kinase [Arabidopsis thaliana]	S-locus-specific glycoprotein S13 OS=Brassica oleracea GN=SLSG PE=2 SV=2	--
880	Ahy.Unigene880	JR541562	1265	R.	R.	beta-galactosidase [Prunus persica]	Beta-galactosidase 3 OS=Arabidopsis thaliana GN=BGAL3 PE=1 SV=1	--
881	Ahy.Unigene881	JR541563	1063	R.	R.	acetyl-CoA carboxylase [Glycine max] >gi|2253384|gb|AAC02267.1| biotin carboxylase precursor [Glycine max]	Biotin carboxylase 1, chloroplastic OS=Populus trichocarpa GN=POPTRDRAFT_831870 PE=2 SV=1	Biotin carboxylase
882	Ahy.Unigene882	JR541564	732	nonR.	nonR.	glycerophosphoryl diester phosphodiesterase family protein [Arabidopsis lyrata subsp. lyrata] >gi|297334672|gb|EFH65090.1| glycerophosphoryl diester phosphodiesterase family protein [Arabidopsis lyrata subsp. lyrata]	Probable glycerophosphoryl diester phosphodiesterase 1 OS=Mycobacterium tuberculosis GN=glpQ1 PE=2 SV=3	Glycerophosphoryl diester phosphodiesterase
883	Ahy.Unigene883	JR541565	801	R.	R.	14-3-3-like protein [Glycine max]	14-3-3-like protein B OS=Vicia faba PE=2 SV=1	14-3-3 family protein
884	Ahy.Unigene884	JR541566	994	R.	R.	ARIADNE-like protein [Musa acuminata]	Probable E3 ubiquitin-protein ligase ARI7 OS=Arabidopsis thaliana GN=ARI7 PE=2 SV=1	--
885	Ahy.Unigene885	JR541567	627	R.	R.	lipid tranfer protein II [Vigna radiata]	Non-specific lipid-transfer protein 1 OS=Lens culinaris PE=3 SV=1	--
886	Ahy.Unigene886	JR541568	641	R.	R.	RecName: Full=Rac-like GTP-binding protein RHO1; AltName: Full=GTPase protein ROP1; Flags: Precursor >gi|1263170|gb|AAA96980.1| GTP-binding protein [Pisum sativum]	Rac-like GTP-binding protein RHO1 OS=Pisum sativum GN=RHO1 PE=2 SV=1	GTPase SAR1 and related small G proteins
887	Ahy.Unigene887	JR541569	1091	nonR.	nonR.	Leucine-rich repeat; Leucine-rich repeat, cysteine-containing [Medicago truncatula]	F-box/LRR-repeat protein 20 OS=Homo sapiens GN=FBXL20 PE=1 SV=2	--
888	Ahy.Unigene888	JR541570	875	R.	R.	UDP-glucosyltransferase 74F2 [Arabidopsis lyrata subsp. lyrata] >gi|297325909|gb|EFH56329.1| UDP-glucosyltransferase 74F2 [Arabidopsis lyrata subsp. lyrata]	Uncharacterized UDP-glucosyltransferase At1g05670 OS=Arabidopsis thaliana GN=At1g05670 PE=2 SV=1	--
889	Ahy.Unigene889	JR541571	707	R.	R.	MA3 domain-containing protein [Arabidopsis lyrata subsp. lyrata] >gi|297310676|gb|EFH41100.1| MA3 domain-containing protein [Arabidopsis lyrata subsp. lyrata]	Programmed cell death protein 4 OS=Rattus norvegicus GN=Pdcd4 PE=1 SV=2	--
890	Ahy.Unigene890	JR541572	1032	R.	R.	auxin response factor 3a [Lotus japonicus]	--	--
891	Ahy.Unigene891	JR541573	634	R.	R.	ubiquitin-associated /TS-N domain-containing protein [Arabidopsis lyrata subsp. lyrata] >gi|297324858|gb|EFH55278.1| ubiquitin-associated /TS-N domain-containing protein [Arabidopsis lyrata subsp. lyrata]	--	--
892	Ahy.Unigene892	JR541574	551	R.	R.	sucrose transporter [Nicotiana tabacum]	Sucrose transport protein SUC2 OS=Arabidopsis thaliana GN=SUC2 PE=1 SV=2	--
893	Ahy.Unigene893	JR541575	917	R.	R.	protein kinase [Medicago sativa]	Glycogen synthase kinase-3 homolog MsK-3 OS=Medicago sativa GN=MSK-3 PE=2 SV=2	Serine/threonine protein kinase
894	Ahy.Unigene894	JR541576	1058	R.	R.	nitrate transporter [Prunus persica]	Nitrate/chlorate transporter OS=Arabidopsis thaliana GN=CHL1 PE=1 SV=1	Dipeptide/tripeptide permease
895	Ahy.Unigene895	JR541577	1301	R.	R.	OsRad54 [Oryza sativa Japonica Group]	DNA repair and recombination protein RAD54-like (Fragment) OS=Gallus gallus GN=RAD54L PE=2 SV=1	Superfamily II DNA/RNA helicases, SNF2 family
896	Ahy.Unigene896	JR541578	926	R.	R.	{, related [Medicago truncatula]	--	--
897	Ahy.Unigene897	JR541579	805	R.	R.	pentatricopeptide (PPR) repeat-containing protein [Arabidopsis thaliana] >gi|75207660|sp|Q9STE1.1|PP333_ARATH RecName: Full=Pentatricopeptide repeat-containing protein At4g21300	Pentatricopeptide repeat-containing protein At4g21300 OS=Arabidopsis thaliana GN=PCMP-E36 PE=2 SV=1	--
898	Ahy.Unigene898	JR541580	1239	R.	R.	CXE carboxylesterase [Paeonia suffruticosa]	Probable gibberellin receptor GID1L3 OS=Arabidopsis thaliana GN=GID1L3 PE=1 SV=1	Esterase/lipase
899	Ahy.Unigene899	JR541581	1034	R.	R.	Os01g0600300 [Oryza sativa Japonica Group] >gi|255673428|dbj|BAF05404.2| Os01g0600300 [Oryza sativa Japonica Group]	--	--
900	Ahy.Unigene900	JR541582	1237	R.	R.	armadillo/beta-catenin repeat family protein [Arabidopsis lyrata subsp. lyrata] >gi|297328134|gb|EFH58553.1| armadillo/beta-catenin repeat family protein [Arabidopsis lyrata subsp. lyrata]	U-box domain-containing protein 2 OS=Arabidopsis thaliana GN=PUB2 PE=2 SV=1	--
901	Ahy.Unigene901	JR541583	1645	R.	R.	CRK1 protein [Beta vulgaris subsp. vulgaris] >gi|7688002|emb|CAB89665.1| CRK1 protein [Beta vulgaris subsp. vulgaris]	Probable serine/threonine-protein kinase At1g54610 OS=Arabidopsis thaliana GN=At1g54610 PE=1 SV=1	Serine/threonine protein kinase
902	Ahy.Unigene902	JR541584	844	R.	R.	40S ribosomal protein S2 [Arabidopsis lyrata subsp. lyrata] >gi|297327642|gb|EFH58062.1| 40S ribosomal protein S2 [Arabidopsis lyrata subsp. lyrata]	40S ribosomal protein S2-4 OS=Arabidopsis thaliana GN=RPS2D PE=2 SV=1	Ribosomal protein S5
903	Ahy.Unigene903	JR541585	910	R.	R.	pentatricopeptide (PPR) repeat-containing protein [Arabidopsis thaliana] >gi|75174230|sp|Q9LG23.1|PPR82_ARATH RecName: Full=Pentatricopeptide repeat-containing protein At1g55890, mitochondrial; Flags: Precursor >gi|8778306|gb|AAF79315.1|AC002304_8 F14J16.14 [Arabidopsis thaliana] >gi|18650654|gb|AAL75896.1| At1g55890/F14J16_4 [Arabidopsis thaliana] >gi|53828645|gb|AAU94432.1| At1g55890 [Arabidops…	Pentatricopeptide repeat-containing protein At1g55890, mitochondrial OS=Arabidopsis thaliana GN=At1g55890 PE=1 SV=1	--
904	Ahy.Unigene904	JR541586	1084	R.	R.	Os09g0542000 [Oryza sativa Japonica Group] >gi|255679102|dbj|BAF25732.2| Os09g0542000 [Oryza sativa Japonica Group]	Alba-like protein C9orf23 homolog OS=Mus musculus PE=2 SV=1	Periplasmic protein TonB, links inner and outer membranes
905	Ahy.Unigene905	JR541587	926	R.	R.	transport protein-related [Arabidopsis thaliana] >gi|75206690|sp|Q9SLN1.1|FPP7_ARATH RecName: Full=Filament-like plant protein 7; Short=AtFPP7	Filament-like plant protein 7 OS=Arabidopsis thaliana GN=FPP7 PE=2 SV=1	--
906	Ahy.Unigene906	JR541588	1008	R.	R.	Unknown Protein [Arabidopsis thaliana]	Filament-like plant protein 4 OS=Arabidopsis thaliana GN=FPP4 PE=2 SV=1	--
907	Ahy.Unigene907	JR541589	873	R.	R.	T1N6.26 [Arabidopsis thaliana] >gi|16648714|gb|AAL25549.1| At1g01840/T1N6_19 [Arabidopsis thaliana] >gi|20453347|gb|AAM19912.1| At1g01840/T1N6_19 [Arabidopsis thaliana]	Transcription factor Maf OS=Rattus norvegicus GN=Maf PE=1 SV=1	--
908	Ahy.Unigene908	JR541590	1364	R.	R.	myb family transcription factor-related protein [Populus tomentosa]	Myb family transcription factor APL OS=Arabidopsis thaliana GN=APL PE=2 SV=2	--
909	Ahy.Unigene909	JR541591	909	R.	R.	cell division protein FtsH-like protein [Arabidopsis thaliana] >gi|17065470|gb|AAL32889.1| cell division protein FtsH-like protein [Arabidopsis thaliana] >gi|30725442|gb|AAP37743.1| At3g02450 [Arabidopsis thaliana]	--	--
910	Ahy.Unigene910	JR541592	889	nonR.	nonR.	glycosyl transferase [Populus trichocarpa] >gi|222855526|gb|EEE93073.1| glycosyl transferase [Populus trichocarpa]	Galactosylgalactosylxylosylprotein 3-beta-glucuronosyltransferase 1 OS=Rattus norvegicus GN=B3gat1 PE=1 SV=2	--
911	Ahy.Unigene911	JR541593	1081	R.	R.	F-box family protein [Arabidopsis lyrata subsp. lyrata] >gi|297320679|gb|EFH51101.1| F-box family protein [Arabidopsis lyrata subsp. lyrata]	F-box protein SKIP19 OS=Arabidopsis thaliana GN=SKIP19 PE=1 SV=1	--
912	Ahy.Unigene912	JR541594	792	nonR.	R.	Os12g0174100 [Oryza sativa Japonica Group] >gi|255670095|dbj|BAF29304.2| Os12g0174100 [Oryza sativa Japonica Group]	DUF246 domain-containing protein At1g04910 OS=Arabidopsis thaliana GN=At1g04910 PE=1 SV=1	--
913	Ahy.Unigene913	JR541595	834	nonR.	nonR.	harpin-induced family protein [Arabidopsis lyrata subsp. lyrata] >gi|297321486|gb|EFH51907.1| harpin-induced family protein [Arabidopsis lyrata subsp. lyrata]	Vegetative cell wall protein gp1 OS=Chlamydomonas reinhardtii GN=GP1 PE=2 SV=1	ATPases involved in chromosome partitioning
914	Ahy.Unigene914	JR541596	847	nonR.	nonR.	At2g39950 [Arabidopsis thaliana]	--	--
915	Ahy.Unigene915	JR541597	822	R.	R.	S-locus receptor kinase [Olea europaea]	S-locus-specific glycoprotein S6 OS=Brassica oleracea GN=SLSG PE=2 SV=2	--
916	Ahy.Unigene916	JR541598	827	R.	R.	type 2A protein phosphatase-1 [Vicia faba]	Serine/threonine-protein phosphatase PP2A catalytic subunit OS=Hevea brasiliensis GN=PP2A PE=2 SV=1	Diadenosine tetraphosphatase and related serine/threonine protein phosphatases
917	Ahy.Unigene917	JR541599	1041	nonR.	nonR.	F2E2.13 [Arabidopsis thaliana]	--	--
918	Ahy.Unigene918	-	1219	nonR.	nonR.	plant synaptotagmin [Populus trichocarpa] >gi|222869054|gb|EEF06185.1| plant synaptotagmin [Populus trichocarpa]	Phorbol ester/diacylglycerol-binding protein unc-13 OS=Caenorhabditis elegans GN=unc-13 PE=1 SV=4	--
919	Ahy.Unigene919	JR541600	833	R.	R.	Os08g0386800 [Oryza sativa Japonica Group] >gi|113623679|dbj|BAF23624.1| Os08g0386800 [Oryza sativa Japonica Group]	Solute carrier family 25 member 39 OS=Rattus norvegicus GN=Slc25a39 PE=2 SV=1	--
920	Ahy.Unigene920	JR541601	821	R.	R.	OSIGBa0116M22.11 [Oryza sativa (indica cultivar-group)]	Isocitrate dehydrogenase [NAD] regulatory subunit 1, mitochondrial OS=Arabidopsis thaliana GN=IDH1 PE=1 SV=2	Isocitrate/isopropylmalate dehydrogenase
921	Ahy.Unigene921	JR541602	1515	R.	R.	MYB transcription factor MYB177 [Glycine max]	Protein LHY OS=Arabidopsis thaliana GN=LHY PE=1 SV=2	--
922	Ahy.Unigene922	JR541603	989	R.	R.	f-box family protein [Populus trichocarpa] >gi|222846471|gb|EEE84018.1| f-box family protein [Populus trichocarpa]	F-box protein SKIP5 OS=Arabidopsis thaliana GN=SKIP5 PE=1 SV=1	--
923	Ahy.Unigene923	JR541604	1833	R.	R.	RecName: Full=DEAD-box ATP-dependent RNA helicase 18 >gi|10176757|dbj|BAB09988.1| ATP-dependent RNA helicase-like protein [Arabidopsis thaliana]	DEAD-box ATP-dependent RNA helicase 18 OS=Arabidopsis thaliana GN=RH18 PE=2 SV=1	Superfamily II DNA and RNA helicases
924	Ahy.Unigene924	JR541605	417	nonR.	nonR.	transcription factor jumonji domain-containing protein [Arabidopsis lyrata subsp. lyrata] >gi|297333573|gb|EFH63991.1| transcription factor jumonji domain-containing protein [Arabidopsis lyrata subsp. lyrata]	F-box protein At1g78280 OS=Arabidopsis thaliana GN=At1g78280 PE=2 SV=2	--
925	Ahy.Unigene925	JR541606	844	R.	R.	At3g09570 [Arabidopsis thaliana]	Uncharacterized protein DDB_G0271670 OS=Dictyostelium discoideum GN=DDB_G0271670 PE=4 SV=1	DNA-directed RNA polymerase, beta' subunit/160 kD subunit
926	Ahy.Unigene926	JR541607	1571	R.	R.	ATMTK (ARABIDOPSIS THALIANA S-METHYL-5-THIORIBOSE KINASE); S-methyl-5-thioribose kinase [Arabidopsis thaliana] >gi|165760998|pdb|2PYW|A Chain A, Structure Of A. Thaliana 5-Methylthioribose Kinase In Complex With Adp And Mtr >gi|165760999|pdb|2PYW|B Chain B, Structure Of A. Thaliana 5-Methylthioribose Kinase In Complex With Adp And Mtr >gi|15982811|gb|AAL09753.1| At1g49820/F10F5_1 [Arabidopsis tha…	Methylthioribose kinase OS=Enterobacter sp. (strain 638) GN=mtnK PE=3 SV=1	Predicted kinase
927	Ahy.Unigene927	JR541608	1583	R.	R.	--	--	--
928	Ahy.Unigene928	JR541609	687	nonR.	nonR.	cc-nbs resistance protein [Populus trichocarpa] >gi|222832456|gb|EEE70933.1| cc-nbs resistance protein [Populus trichocarpa]	--	--
929	Ahy.Unigene929	-	1098	R.	R.	Os01g0954500 [Oryza sativa Japonica Group] >gi|113534964|dbj|BAF07347.1| Os01g0954500 [Oryza sativa Japonica Group]	--	--
930	Ahy.Unigene930	JR541610	1040	R.	R.	senescence-associated protein [Elaeis guineensis]	Uncharacterized protein DDB_G0271670 OS=Dictyostelium discoideum GN=DDB_G0271670 PE=4 SV=1	--
931	Ahy.Unigene931	JR541611	757	R.	R.	protein binding / structural molecule [Arabidopsis thaliana] >gi|4454472|gb|AAD20919.1| expressed protein [Arabidopsis thaliana] >gi|15982817|gb|AAL09756.1| At2g20760/F5H14.27 [Arabidopsis thaliana] >gi|16323101|gb|AAL15285.1| At2g20760/F5H14.27 [Arabidopsis thaliana] >gi|108385429|gb|ABF85787.1| At2g20760 [Arabidopsis thaliana]	--	--
932	Ahy.Unigene932	JR541612	682	R.	R.	--	--	--
933	Ahy.Unigene933	JR541613	849	R.	R.	RecName: Full=Remorin; AltName: Full=pp34 >gi|1881585|gb|AAB49425.1| remorin [Solanum tuberosum]	Remorin OS=Solanum tuberosum PE=1 SV=1	Translation initiation factor 2 (IF-2; GTPase)
934	Ahy.Unigene934	JR541614	672	R.	R.	ATTIM23-1 (TRANSLOCASE OF INNER MITOCHONDRIAL MEMBRANE 23); P-P-bond-hydrolysis-driven protein transmembrane transporter [Arabidopsis thaliana] >gi|8778460|gb|AAF79468.1|AC022492_12 F1L3.24 [Arabidopsis thaliana] >gi|15010570|gb|AAK73944.1| At1g17530/F11A6.4 [Arabidopsis thaliana] >gi|20147387|gb|AAM10403.1| At1g17530/F11A6.4 [Arabidopsis thaliana] >gi|38678776|gb|AAR26373.1| mitochondrial inner …	Mitochondrial import inner membrane translocase subunit tim23 OS=Schizosaccharomyces pombe GN=tim23 PE=2 SV=1	Mitochondrial import inner membrane translocase, subunit TIM22
935	Ahy.Unigene935	JR541615	969	nonR.	nonR.	serine/arginine repetitive matrix protein 1 [Zea mays]	--	--
936	Ahy.Unigene936	JR541616	1478	R.	R.	POK (POKY POLLEN TUBE) [Arabidopsis thaliana] >gi|14194159|gb|AAK56274.1|AF367286_1 At1g71270/F3I17_8 [Arabidopsis thaliana] >gi|28416481|gb|AAO42771.1| At1g71270/F3I17_8 [Arabidopsis thaliana]	Vacuolar protein sorting-associated protein 52 homolog OS=Homo sapiens GN=VPS52 PE=1 SV=1	--
937	Ahy.Unigene937	JR541617	1047	nonR.	nonR.	centromeric protein-related [Arabidopsis thaliana]	Reticulocyte-binding protein 2 homolog a OS=Plasmodium falciparum (isolate 3D7) GN=PF13_0198 PE=3 SV=1	Uncharacterized archaeal coiled-coil protein
938	Ahy.Unigene938	JR541618	308	nonR.	nonR.	mitochondrial glycoprotein family protein / MAM33 family protein [Arabidopsis thaliana] >gi|8927665|gb|AAF82156.1|AC034256_20 Contains weak similarity to suAprgA1 from Emericella nidulans gb|Y17330. EST gb|AI997956 comes from this gene [Arabidopsis thaliana] >gi|15215660|gb|AAK91375.1| At1g15870/F7H2_19 [Arabidopsis thaliana] >gi|20334884|gb|AAM16198.1| At1g15870/F7H2_19 [Arabidopsis thaliana]	Lateral signaling target protein 2 homolog OS=Drosophila mojavensis GN=GI24295 PE=3 SV=1	--
939	Ahy.Unigene939	JR541619	990	R.	R.	mitochondrial glycoprotein family protein / MAM33 family protein [Arabidopsis thaliana] >gi|8927665|gb|AAF82156.1|AC034256_20 Contains weak similarity to suAprgA1 from Emericella nidulans gb|Y17330. EST gb|AI997956 comes from this gene [Arabidopsis thaliana] >gi|15215660|gb|AAK91375.1| At1g15870/F7H2_19 [Arabidopsis thaliana] >gi|20334884|gb|AAM16198.1| At1g15870/F7H2_19 [Arabidopsis thaliana]	Uncharacterized protein At2g39795, mitochondrial OS=Arabidopsis thaliana GN=At2g39795 PE=1 SV=1	Uncharacterized conserved protein
940	Ahy.Unigene940	-	1109	R.	R.	integral membrane HRF1 family protein [Arabidopsis thaliana]	Protein YIF1B OS=Mus musculus GN=Yif1b PE=2 SV=2	Predicted membrane protein
941	Ahy.Unigene941	JR541620	1061	nonR.	nonR.	Os10g0471400 [Oryza sativa Japonica Group] >gi|78708806|gb|ABB47781.1| TPR Domain containing protein, expressed [Oryza sativa (japonica cultivar-group)] >gi|78708807|gb|ABB47782.1| TPR Domain containing protein, expressed [Oryza sativa (japonica cultivar-group)] >gi|113639437|dbj|BAF26742.1| Os10g0471400 [Oryza sativa Japonica Group]	--	--
942	Ahy.Unigene942	JR541621	1306	R.	R.	zinc ion binding protein [Arabidopsis lyrata subsp. lyrata] >gi|297312252|gb|EFH42676.1| zinc ion binding protein [Arabidopsis lyrata subsp. lyrata]	--	--
943	Ahy.Unigene943	JR541622	910	R.	R.	choline transporter-related [Arabidopsis thaliana]	--	--
944	Ahy.Unigene944	JR541623	1534	R.	R.	MLH1 (MUTL-HOMOLOGUE 1); protein binding, bridging [Arabidopsis thaliana] >gi|3893081|emb|CAA10163.1| MLH1 protein [Arabidopsis thaliana] >gi|7267557|emb|CAB78038.1| MLH1 protein [Arabidopsis thaliana]	DNA mismatch repair protein Mlh1 OS=Rattus norvegicus GN=Mlh1 PE=2 SV=1	DNA mismatch repair enzyme (predicted ATPase)
945	Ahy.Unigene945	JR541624	1326	R.	R.	Os12g0102700 [Oryza sativa Japonica Group] >gi|113648427|dbj|BAF28939.1| Os12g0102700 [Oryza sativa Japonica Group]	--	--
946	Ahy.Unigene946	JR541625	866	R.	R.	DNAJ heat shock family protein [Arabidopsis lyrata subsp. lyrata] >gi|297324304|gb|EFH54725.1| DNAJ heat shock family protein [Arabidopsis lyrata subsp. lyrata]	DnaJ homolog subfamily B member 11 OS=Rattus norvegicus GN=Dnajb11 PE=2 SV=1	DnaJ-class molecular chaperone with C-terminal Zn finger domain
947	Ahy.Unigene947	JR541626	797	R.	R.	Os03g0759700 [Oryza sativa Japonica Group] >gi|108711199|gb|ABF98994.1| Helix-loop-helix DNA-binding domain containing protein, expressed [Oryza sativa (japonica cultivar-group)] >gi|108711200|gb|ABF98995.1| Helix-loop-helix DNA-binding domain containing protein, expressed [Oryza sativa (japonica cultivar-group)] >gi|113549811|dbj|BAF13254.1| Os03g0759700 [Oryza sativa Japonica Group]	Transcription factor bHLH113 OS=Arabidopsis thaliana GN=BHLH113 PE=2 SV=1	--
948	Ahy.Unigene948	JR541627	873	R.	R.	MORN (Membrane Occupation and Recognition Nexus) repeat-containing protein /phosphatidylinositol-4-phosphate 5-kinase-related [Arabidopsis thaliana] >gi|6552740|gb|AAF16539.1|AC013482_13 T26F17.15 [Arabidopsis thaliana]	--	--
949	Ahy.Unigene949	JR541628	914	nonR.	nonR.	ethylene receptor [Glycine max]	Protein EIN4 OS=Arabidopsis thaliana GN=EIN4 PE=1 SV=1	FOG: CheY-like receiver
950	Ahy.Unigene950	JR541629	1379	R.	R.	RecName: Full=Porphobilinogen deaminase, chloroplastic; Short=PBG; AltName: Full=Pre-uroporphyrinogen synthase; AltName: Full=Hydroxymethylbilane synthase; Short=HMBS; Flags: Precursor >gi|313724|emb|CAA51820.1| hydroxymethylbilane synthase [Pisum sativum]	Porphobilinogen deaminase, chloroplastic OS=Pisum sativum GN=HEMC PE=1 SV=1	Porphobilinogen deaminase
951	Ahy.Unigene951	JR541630	872	R.	R.	ABI3-interacting protein 2 [Zea mays] >gi|195650803|gb|ACG44869.1| ABI3-interacting protein 2 [Zea mays]	Protein FRIGIDA OS=Arabidopsis thaliana GN=FRI PE=1 SV=1	--
952	Ahy.Unigene952	JR541631	1292	nonR.	nonR.	SGR2 (SHOOT GRAVITROPISM 2); phospholipase A1 [Arabidopsis thaliana] >gi|16904659|dbj|BAB71959.1| shoot gravitropism 2 [Arabidopsis thaliana]	Phospholipase DDHD1 OS=Bos taurus GN=DDHD1 PE=1 SV=1	--
953	Ahy.Unigene953	JR541632	560	R.	R.	--	--	--
954	Ahy.Unigene954	JR541633	953	nonR.	nonR.	APG6/CLPB-P/CLPB3 [Arabidopsis lyrata subsp. lyrata] >gi|297319561|gb|EFH49983.1| APG6/CLPB-P/CLPB3 [Arabidopsis lyrata subsp. lyrata]	Chaperone protein clpB 1 OS=Thermosynechococcus elongatus (strain BP-1) GN=clpB1 PE=3 SV=1	ATPases with chaperone activity, ATP-binding subunit
955	Ahy.Unigene955	JR541634	1221	R.	R.	SAP domain-containing protein [Arabidopsis thaliana] >gi|145334269|ref|NP_001078515.1| SAP domain-containing protein [Arabidopsis thaliana]	Uncharacterized serine-rich protein C215.13 OS=Schizosaccharomyces pombe GN=SPBC215.13 PE=1 SV=1	--
956	Ahy.Unigene956	JR541635	2532	R.	R.	ceramidase family protein [Arabidopsis thaliana]	Neutral ceramidase OS=Arabidopsis thaliana GN=At2g38010 PE=3 SV=1	--
957	Ahy.Unigene957	JR541636	1334	R.	R.	calcineurin B-like protein 4-1 [Populus trichocarpa]	Calcineurin B-like protein 4 OS=Arabidopsis thaliana GN=CBL4 PE=1 SV=3	Ca2+-binding protein (EF-Hand superfamily)
958	Ahy.Unigene958	JR541637	709	nonR.	nonR.	OTP51 (ORGANELLE TRANSCRIPT PROCESSING 51); RNA splicing factor, transesterification mechanism [Arabidopsis thaliana] >gi|218546786|sp|Q9XIL5.3|PP154_ARATH RecName: Full=Pentatricopeptide repeat-containing protein At2g15820	Pentatricopeptide repeat-containing protein At2g15820 OS=Arabidopsis thaliana GN=At2g15820 PE=2 SV=3	--
959	Ahy.Unigene959	JR541638	1028	nonR.	nonR.	unnamed protein product [Vitis vinifera]	--	--
960	Ahy.Unigene960	JR541639	850	R.	R.	Os11g0703600 [Oryza sativa Japonica Group] >gi|77552699|gb|ABA95496.1| expressed protein [Oryza sativa (japonica cultivar-group)] >gi|77552700|gb|ABA95497.1| expressed protein [Oryza sativa (japonica cultivar-group)] >gi|113645761|dbj|BAF28902.1| Os11g0703600 [Oryza sativa Japonica Group]	--	--
961	Ahy.Unigene961	JR541640	1111	R.	R.	EDR1 [Glycine max]	Serine/threonine-protein kinase CTR1 OS=Arabidopsis thaliana GN=CTR1 PE=1 SV=1	Serine/threonine protein kinase
962	Ahy.Unigene962	JR541641	1211	R.	R.	(iso)flavonoid glycosyltransferase [Medicago truncatula]	Anthocyanidin 5,3-O-glucosyltransferase OS=Rosa hybrid cultivar GN=RhGT1 PE=2 SV=1	DNA-directed RNA polymerase, beta' subunit/160 kD subunit
963	Ahy.Unigene963	JR541642	689	nonR.	nonR.	2-oxoglutarate dehydrogenase, E1 component [Arabidopsis thaliana]	2-oxoglutarate dehydrogenase, mitochondrial OS=Schizosaccharomyces pombe GN=kgd1 PE=2 SV=1	2-oxoglutarate dehydrogenase complex, dehydrogenase (E1) component, and related enzymes
964	Ahy.Unigene964	JR541643	943	R.	R.	Os03g0729200 [Oryza sativa Japonica Group] >gi|108710884|gb|ABF98679.1| expressed protein [Oryza sativa (japonica cultivar-group)] >gi|113549624|dbj|BAF13067.1| Os03g0729200 [Oryza sativa Japonica Group]	UPF0308 protein At2g37240, chloroplastic OS=Arabidopsis thaliana GN=At2g37240 PE=2 SV=2	--
965	Ahy.Unigene965	JR541644	1401	nonR.	nonR.	RNA polymerase II transcription factor [Arabidopsis lyrata subsp. lyrata] >gi|297328455|gb|EFH58874.1| RNA polymerase II transcription factor [Arabidopsis lyrata subsp. lyrata]	Transcription factor IIIB 90 kDa subunit OS=Homo sapiens GN=BRF1 PE=1 SV=1	Transcription initiation factor TFIIIB, Brf1 subunit/Transcription initiation factor TFIIB
966	Ahy.Unigene966	JR541645	958	R.	R.	diphthamide synthesis DPH2 family protein [Arabidopsis lyrata subsp. lyrata] >gi|297310601|gb|EFH41025.1| diphthamide synthesis DPH2 family protein [Arabidopsis lyrata subsp. lyrata]	Diphthamide biosynthesis protein 1 OS=Gallus gallus GN=DPH1 PE=2 SV=1	Diphthamide synthase subunit DPH2
967	Ahy.Unigene967	JR541646	1292	R.	R.	ATMYB26 (MYB DOMAIN PROTEIN 26); DNA binding / transcription factor [Arabidopsis thaliana]	--	--
968	Ahy.Unigene968	JR541647	1178	R.	R.	asparagine synthetase [Phaseolus vulgaris]	Asparagine synthetase [glutamine-hydrolyzing] 1 OS=Lotus japonicus GN=AS1 PE=2 SV=2	Asparagine synthase (glutamine-hydrolyzing)
969	Ahy.Unigene969	JR541648	1024	R.	R.	PARP2 (POLY(ADP-RIBOSE) POLYMERASE 2); DNA binding / NAD or NADH binding / NAD+ ADP-ribosyltransferase/ zinc ion binding [Arabidopsis thaliana] >gi|73921622|sp|Q9ZP54.2|PARP1_ARATH RecName: Full=Poly [ADP-ribose] polymerase 1; Short=PARP-1; AltName: Full=NAD(+) ADP-ribosyltransferase 1; Short=ADPRT-1; AltName: Full=Poly[ADP-ribose] synthase 1 >gi|4038491|emb|CAA10482.1| poly(ADP-ribose) polymeras…	Poly [ADP-ribose] polymerase 1 OS=Arabidopsis thaliana GN=PARP1 PE=1 SV=2	--
970	Ahy.Unigene970	JR541649	1202	R.	R.	heat shock protein [Solanum lycopersicum]	Chaperone protein clpB 1 OS=Thermosynechococcus elongatus (strain BP-1) GN=clpB1 PE=3 SV=1	ATPases with chaperone activity, ATP-binding subunit
971	Ahy.Unigene971	JR541650	1197	nonR.	nonR.	GRAS family transcription factor [Populus trichocarpa] >gi|222853700|gb|EEE91247.1| GRAS family transcription factor [Populus trichocarpa]	Scarecrow-like protein 15 OS=Arabidopsis thaliana GN=SCL15 PE=2 SV=2	Molecular chaperone
972	Ahy.Unigene972	JR541651	858	R.	R.	--	--	--
973	Ahy.Unigene973	JR541652	904	R.	R.	mitochondrial peroxiredoxin [Pisum sativum]	Peroxiredoxin-2F, mitochondrial OS=Arabidopsis thaliana GN=PRXIIF PE=1 SV=2	Peroxiredoxin
974	Ahy.Unigene974	JR541653	825	R.	R.	--	--	--
975	Ahy.Unigene975	JR541654	856	R.	R.	F12A21.27 [Arabidopsis thaliana] >gi|89274151|gb|ABD65596.1| At1g67600 [Arabidopsis thaliana]	Uncharacterized membrane protein yuiD OS=Bacillus subtilis GN=yuiD PE=4 SV=1	Uncharacterized protein conserved in bacteria
976	Ahy.Unigene976	JR541655	1165	R.	R.	glycosyl hydrolase family 17 protein [Arabidopsis thaliana] >gi|75170428|sp|Q9FGH4.1|E139_ARATH RecName: Full=Glucan endo-1,3-beta-glucosidase 9; AltName: Full=(1->3)-beta-glucan endohydrolase 9; Short=(1->3)-beta-glucanase 9; AltName: Full=Beta-1,3-endoglucanase 9; Short=Beta-1,3-glucanase 9; Flags: Precursor >gi|10177025|dbj|BAB10263.1| beta-1,3-glucanase-like [Arabidopsis thaliana]	Glucan endo-1,3-beta-glucosidase 9 OS=Arabidopsis thaliana GN=At5g58480 PE=1 SV=1	--
977	Ahy.Unigene977	JR541656	983	R.	R.	Os05g0417300 [Oryza sativa Japonica Group] >gi|113579113|dbj|BAF17476.1| Os05g0417300 [Oryza sativa Japonica Group]	--	--
978	Ahy.Unigene978	-	1138	R.	R.	acyl-CoA thioesterase family protein [Arabidopsis thaliana]	Acyl-coenzyme A thioesterase 8 OS=Homo sapiens GN=ACOT8 PE=1 SV=1	Acyl-CoA thioesterase
979	Ahy.Unigene979	JR541657	1355	R.	R.	acyl-CoA thioesterase family protein [Arabidopsis lyrata subsp. lyrata] >gi|297337890|gb|EFH68307.1| acyl-CoA thioesterase family protein [Arabidopsis lyrata subsp. lyrata]	Acyl-coenzyme A thioesterase 8 OS=Mus musculus GN=Acot8 PE=1 SV=1	Acyl-CoA thioesterase
980	Ahy.Unigene980	JR541658	866	R.	R.	calmodulin-binding protein [Arabidopsis thaliana] >gi|79332100|ref|NP_001032135.1| calmodulin-binding protein [Arabidopsis thaliana] >gi|75324343|sp|Q6NPP4.1|CMTA2_ARATH RecName: Full=Calmodulin-binding transcription activator 2; AltName: Full=Signal-responsive protein 4; AltName: Full=Ethylene-induced calmodulin-binding protein c; Short=EICBP.c; Short=AtER66 >gi|38603814|gb|AAR24652.1| At5g64220…	Calmodulin-binding transcription activator 2 OS=Arabidopsis thaliana GN=CMTA2 PE=1 SV=1	--
981	Ahy.Unigene981	JR541659	1063	R.	R.	RecName: Full=Histone deacetylase HDT1; AltName: Full=Histone deacetylase 2a; Short=HD2a; AltName: Full=Nucleolar histone deacetylase HD2-p39 >gi|22597156|gb|AAN03465.1| nucleolar histone deacetylase HD2-P39 [Glycine max]	Histone deacetylase HDT1 OS=Glycine max GN=HDT1 PE=2 SV=1	Phosphopantothenoylcysteine synthetase/decarboxylase
982	Ahy.Unigene982	JR541660	1017	R.	R.	PREDICTED: similar to fiber protein Fb2 [Vitis vinifera]	Protein DEHYDRATION-INDUCED 19 homolog 3 OS=Arabidopsis thaliana GN=DI19-3 PE=1 SV=1	--
983	Ahy.Unigene983	JR541661	1393	R.	R.	binding [Arabidopsis thaliana]	Protein KIAA0664 homolog OS=Anopheles gambiae GN=AGAP011851 PE=3 SV=4	FOG: TPR repeat
984	Ahy.Unigene984	JR541662	866	R.	R.	vacuolar processing enzyme 2 [Glycine max]	Vacuolar-processing enzyme OS=Phaseolus vulgaris PE=1 SV=1	--
985	Ahy.Unigene985	JR541663	977	nonR.	nonR.	chloroplast copper-translocating HMA8 P-ATPase [Glycine max]	Probable copper-transporting ATPase synA OS=Synechococcus elongatus (strain PCC 7942) GN=synA PE=3 SV=1	Cation transport ATPase
986	Ahy.Unigene986	JR541664	1118	R.	R.	auxin conjugate hydrolase [Medicago truncatula]	IAA-amino acid hydrolase ILR1-like 4 OS=Arabidopsis thaliana GN=ILL4 PE=1 SV=2	Metal-dependent amidase/aminoacylase/carboxypeptidase
987	Ahy.Unigene987	JR541665	555	nonR.	nonR.	GRAS family transcription factor [Populus trichocarpa] >gi|222853129|gb|EEE90676.1| GRAS family transcription factor [Populus trichocarpa]	Scarecrow-like protein 4 OS=Arabidopsis thaliana GN=SCL4 PE=1 SV=1	--
988	Ahy.Unigene988	JR541666	815	nonR.	nonR.	PREDICTED: similar to ATPDR4/PDR4 (PLEIOTROPIC DRUG RESISTANCE 4); ATPase, coupled to transmembrane movement of substances [Vitis vinifera]	ABC transporter G family member 32 OS=Arabidopsis thaliana GN=ABCG32 PE=1 SV=1	ABC-type multidrug transport system, ATPase component
989	Ahy.Unigene989	JR541667	827	nonR.	nonR.	Homeodomain-related [Medicago truncatula]	Homeobox-leucine zipper protein GLABRA 2 OS=Arabidopsis thaliana GN=GL2 PE=2 SV=3	Homeodomain-containing transcription factor
990	Ahy.Unigene990	JR541668	840	R.	R.	RecName: Full=Uncharacterized protein At5g64816; Flags: Precursor >gi|98961067|gb|ABF59017.1| At5g64816 [Arabidopsis thaliana] >gi|222424148|dbj|BAH20033.1| AT5G64816 [Arabidopsis thaliana]	Uncharacterized protein At5g64816 OS=Arabidopsis thaliana GN=At5g64816 PE=2 SV=1	--
991	Ahy.Unigene991	JR541669	914	nonR.	nonR.	zinc finger (C3HC4-type RING finger) family protein [Arabidopsis thaliana] >gi|16209696|gb|AAL14405.1| AT5g20880/F22D1_50 [Arabidopsis thaliana] >gi|23463037|gb|AAN33188.1| At5g20880/F22D1_50 [Arabidopsis thaliana]	RING-H2 finger protein ATL1D OS=Arabidopsis thaliana GN=ATL1D PE=2 SV=1	--
992	Ahy.Unigene992	JR541670	1445	R.	R.	pfkB-type carbohydrate kinase family protein [Arabidopsis lyrata subsp. lyrata] >gi|297313329|gb|EFH43752.1| pfkB-type carbohydrate kinase family protein [Arabidopsis lyrata subsp. lyrata]	Uncharacterized sugar kinase slr0537 OS=Synechocystis sp. (strain PCC 6803) GN=slr0537 PE=3 SV=1	Sugar kinases, ribokinase family
993	Ahy.Unigene993	JR541671	881	nonR.	nonR.	pentatricopeptide repeat-containing protein [Arabidopsis lyrata subsp. lyrata] >gi|297336217|gb|EFH66634.1| pentatricopeptide repeat-containing protein [Arabidopsis lyrata subsp. lyrata]	Pentatricopeptide repeat-containing protein At1g20230 OS=Arabidopsis thaliana GN=PCMP-H21 PE=2 SV=2	--
994	Ahy.Unigene994	JR541672	757	R.	R.	transporter-related [Arabidopsis thaliana] >gi|38603966|gb|AAR24728.1| At4g09810 [Arabidopsis thaliana]	Uncharacterized membrane protein At1g06890 OS=Arabidopsis thaliana GN=At1g06890 PE=1 SV=1	--
995	Ahy.Unigene995	JR541673	946	nonR.	nonR.	Os07g0511000 [Oryza sativa Japonica Group] >gi|113611295|dbj|BAF21673.1| Os07g0511000 [Oryza sativa Japonica Group]	Rab3 GTPase-activating protein catalytic subunit OS=Mus musculus GN=Rab3gap1 PE=2 SV=3	--
996	Ahy.Unigene996	JR541674	987	R.	R.	gamma-glutamylhydrolase 1 [Solanum lycopersicum]	Gamma-glutamyl hydrolase OS=Arabidopsis thaliana GN=GGH PE=1 SV=2	--
997	Ahy.Unigene997	JR541675	959	R.	R.	AT3g54190/F24B22_150 [Arabidopsis thaliana]	--	--
998	Ahy.Unigene998	JR541676	874	R.	R.	aminoacyl-tRNA hydrolase [Arabidopsis thaliana]	Peptidyl-tRNA hydrolase 2, mitochondrial OS=Homo sapiens GN=PTRH2 PE=1 SV=1	Uncharacterized conserved protein
999	Ahy.Unigene999	JR541677	546	R.	R.	CID7; ATP binding / damaged DNA binding / protein binding [Arabidopsis thaliana] >gi|133778822|gb|ABO38751.1| At2g26280 [Arabidopsis thaliana]	--	--
1000	Ahy.Unigene1000	JR541678	887	R.	R.	PRA1.H (PRENYLATED RAB ACCEPTOR 1.H) [Arabidopsis thaliana] >gi|75155917|sp|Q8LFP1.1|PRA1H_ARATH RecName: Full=PRA1 family protein H; Short=AtPRA1.H >gi|92856594|gb|ABE77405.1| At4g27540 [Arabidopsis thaliana]	PRA1 family protein H OS=Arabidopsis thaliana GN=PRA1H PE=2 SV=1	ATPases involved in chromosome partitioning
1001	Ahy.Unigene1001	JR541679	838	nonR.	nonR.	ubiquitin carboxyl-terminal hydrolase 8 [Arabidopsis lyrata subsp. lyrata] >gi|297319879|gb|EFH50301.1| ubiquitin carboxyl-terminal hydrolase 8 [Arabidopsis lyrata subsp. lyrata]	Ubiquitin carboxyl-terminal hydrolase 8 OS=Arabidopsis thaliana GN=UBP8 PE=1 SV=2	Ubiquitin C-terminal hydrolase
1002	Ahy.Unigene1002	JR541680	838	R.	R.	receptor protein kinase-like [Oryza sativa Japonica Group]	Probable LRR receptor-like serine/threonine-protein kinase At1g06840 OS=Arabidopsis thaliana GN=At1g06840 PE=1 SV=2	--
1003	Ahy.Unigene1003	JR541681	1661	R.	R.	SET domain-containing protein [Arabidopsis lyrata subsp. lyrata] >gi|297337879|gb|EFH68296.1| SET domain-containing protein [Arabidopsis lyrata subsp. lyrata]	SET domain-containing protein 3 OS=Homo sapiens GN=SETD3 PE=1 SV=1	--
1004	Ahy.Unigene1004	JR541682	1029	nonR.	nonR.	Hypothetical protein [Arabidopsis thaliana]	Uncharacterized protein At1g21580 OS=Arabidopsis thaliana GN=At1g21580 PE=1 SV=1	--
1005	Ahy.Unigene1005	JR541683	885	R.	R.	Os01g0234850 [Oryza sativa Japonica Group] >gi|255673035|dbj|BAH90977.1| Os01g0234850 [Oryza sativa Japonica Group]	S-locus-specific glycoprotein OS=Brassica oleracea var. alboglabra GN=SLSG PE=2 SV=1	--
1006	Ahy.Unigene1006	JR541684	1000	nonR.	nonR.	At2g40095 [Arabidopsis thaliana]	--	--
1007	Ahy.Unigene1007	JR541685	839	R.	R.	NAC domain protein [Glycine max]	NAC domain-containing protein 29 OS=Arabidopsis thaliana GN=NAC029 PE=2 SV=1	--
1008	Ahy.Unigene1008	JR541686	1399	nonR.	nonR.	CPL1 (C-TERMINAL DOMAIN PHOSPHATASE-LIKE 1); double-stranded RNA binding / nucleotide phosphatase [Arabidopsis thaliana] >gi|75111335|sp|Q5YDB6.1|CPL1_ARATH RecName: Full=RNA polymerase II C-terminal domain phosphatase-like 1; Short=FCP-like 1; AltName: Full=Carboxyl-terminal phosphatase-like 1; Short=CTD phosphatase-like 1; Short=AtCPL1; AltName: Full=Protein JASMONATE OVEREXPRESSING 1; AltName:…	RNA polymerase II C-terminal domain phosphatase-like 1 OS=Arabidopsis thaliana GN=CPL1 PE=1 SV=1	--
1009	Ahy.Unigene1009	JR541687	1132	R.	R.	Os07g0405100 [Oryza sativa Japonica Group] >gi|113610965|dbj|BAF21343.1| Os07g0405100 [Oryza sativa Japonica Group]	F-box-like/WD repeat-containing protein TBL1X OS=Mus musculus GN=Tbl1x PE=2 SV=2	FOG: WD40 repeat
1010	Ahy.Unigene1010	JR541688	1239	R.	R.	indole-3-glycerol phosphate synthase [Arabidopsis thaliana] >gi|15215598|gb|AAK91344.1| AT5g48220/MIF21_11 [Arabidopsis thaliana] >gi|15529198|gb|AAK97693.1| AT5g48220/MIF21_11 [Arabidopsis thaliana] >gi|16974371|gb|AAL31111.1| AT5g48220/MIF21_11 [Arabidopsis thaliana]	Indole-3-glycerol phosphate synthase, chloroplastic OS=Arabidopsis thaliana GN=At2g04400 PE=2 SV=2	Indole-3-glycerol phosphate synthase
1011	Ahy.Unigene1011	JR541689	644	R.	R.	AAA-type ATPase family protein [Arabidopsis thaliana]	ATPase family AAA domain-containing protein 1 OS=Rattus norvegicus GN=Atad1 PE=2 SV=1	ATPases of the AAA+ class
1012	Ahy.Unigene1012	JR541690	650	R.	R.	AT3G49590 [Arabidopsis thaliana]	--	--
1013	Ahy.Unigene1013	JR541691	1036	R.	R.	orcinol O-methyltransferase 4 [Rosa hybrid cultivar]	Chavicol O-methyltransferase OS=Ocimum basilicum GN=CVOMT1 PE=1 SV=1	SAM-dependent methyltransferases
1014	Ahy.Unigene1014	JR541692	1183	R.	R.	PHD finger family protein [Arabidopsis lyrata subsp. lyrata] >gi|297314308|gb|EFH44731.1| PHD finger family protein [Arabidopsis lyrata subsp. lyrata]	--	--
1015	Ahy.Unigene1015	JR541693	693	R.	R.	Os11g0579800 [Oryza sativa Japonica Group] >gi|113645372|dbj|BAF28513.1| Os11g0579800 [Oryza sativa Japonica Group]	H/ACA ribonucleoprotein complex subunit 1-like protein 2 OS=Arabidopsis thaliana GN=At5g18180 PE=2 SV=1	RNA-binding protein involved in rRNA processing
1016	Ahy.Unigene1016	JR541694	1684	R.	R.	ATLIG1 (ARABIDOPSIS THALIANA DNA LIGASE 1); ATP binding / DNA binding / DNA ligase (ATP) [Arabidopsis thaliana] >gi|27735188|sp|Q42572.2|DNL1_ARATH RecName: Full=DNA ligase 1; AltName: Full=DNA ligase I; AltName: Full=Polydeoxyribonucleotide synthase [ATP] 1 >gi|29029040|gb|AAO64899.1| At1g08130 [Arabidopsis thaliana]	DNA ligase 1 OS=Arabidopsis thaliana GN=At1g08130 PE=2 SV=2	ATP-dependent DNA ligase
1017	Ahy.Unigene1017	JR541695	886	R.	R.	zinc carboxypeptidase family protein [Arabidopsis lyrata subsp. lyrata] >gi|297309635|gb|EFH40059.1| zinc carboxypeptidase family protein [Arabidopsis lyrata subsp. lyrata]	Carboxypeptidase A6 OS=Homo sapiens GN=CPA6 PE=1 SV=2	--
1018	Ahy.Unigene1018	JR541696	1204	R.	R.	nitrate transporter NRT1-5 [Glycine max]	Probable peptide transporter At1g52190 OS=Arabidopsis thaliana GN=At1g52190 PE=1 SV=1	--
1019	Ahy.Unigene1019	JR541697	740	R.	R.	metal ion binding [Arabidopsis thaliana]	GRIP and coiled-coil domain-containing protein 2 OS=Mus musculus GN=Gcc2 PE=1 SV=2	--
1020	Ahy.Unigene1020	-	1454	nonR.	nonR.	binding / protein binding / zinc ion binding [Arabidopsis thaliana]	--	--
1021	Ahy.Unigene1021	JR541698	583	R.	R.	At1g28395 [Arabidopsis thaliana]	--	--
1022	Ahy.Unigene1022	JR541699	933	R.	R.	--	--	--
1023	Ahy.Unigene1023	JR541700	1146	R.	R.	Phosphoglycerate/bisphosphoglycerate mutase [Medicago truncatula]	Putative phosphoglycerate mutase DET1 OS=Saccharomyces cerevisiae GN=DET1 PE=1 SV=1	Fructose-2,6-bisphosphatase
1024	Ahy.Unigene1024	JR541701	932	R.	R.	replication protein A1-like [Arabidopsis thaliana]	--	--
1025	Ahy.Unigene1025	JR541702	2000	R.	R.	RecName: Full=Probable xyloglucan endotransglucosylase/hydrolase protein 26; Short=At-XTH26; Short=XTH-26; Flags: Precursor >gi|4218113|emb|CAA22967.1| xyloglucan endotransglycosylase-like protein [Arabidopsis thaliana] >gi|7269740|emb|CAB81473.1| xyloglucan endotransglycosylase-like protein [Arabidopsis thaliana] >gi|110740300|dbj|BAF02046.1| xyloglucan endotransglycosylase - like protein [Arabi…	Probable xyloglucan endotransglucosylase/hydrolase protein 26 OS=Arabidopsis thaliana GN=XTH26 PE=2 SV=1	--
1026	Ahy.Unigene1026	JR541703	584	nonR.	nonR.	--	Putative protein TPRXL OS=Homo sapiens GN=TPRXL PE=5 SV=2	--
1027	Ahy.Unigene1027	JR541704	903	R.	R.	protein SYS1 [Zea mays]	Protein SYS1 homolog OS=Dictyostelium discoideum GN=sys1 PE=3 SV=1	--
1028	Ahy.Unigene1028	JR541705	661	R.	R.	Pollen Ole e 1 allergen and extensin [Medicago truncatula]	Major pollen allergen Lol p 11 OS=Lolium perenne PE=1 SV=1	--
1029	Ahy.Unigene1029	JR541706	756	R.	R.	Os11g0298400 [Oryza sativa Japonica Group] >gi|62734700|gb|AAX96809.1| expressed protein [Oryza sativa Japonica Group] >gi|113644950|dbj|BAF28091.1| Os11g0298400 [Oryza sativa Japonica Group]	Pre-rRNA-processing protein TSR1 homolog OS=Dictyostelium discoideum GN=tsr1 PE=3 SV=1	Uncharacterized conserved protein
1030	Ahy.Unigene1030	JR541707	752	R.	R.	SET domain protein [Populus trichocarpa] >gi|222874165|gb|EEF11296.1| SET domain protein [Populus trichocarpa]	--	--
1031	Ahy.Unigene1031	JR541708	916	R.	R.	preproMP73 [Cucurbita maxima]	Transcriptional regulator ATRX homolog OS=Caenorhabditis elegans GN=xnp-1 PE=1 SV=1	RNA-binding proteins (RRM domain)
1032	Ahy.Unigene1032	JR541709	878	R.	R.	2,4-D inducible glutathione S-transferase [Glycine max]	Probable glutathione S-transferase parC OS=Nicotiana tabacum GN=PARC PE=2 SV=1	Glutathione S-transferase
1033	Ahy.Unigene1033	JR541710	744	R.	R.	sucrose synthase [Phaseolus vulgaris]	Sucrose synthase OS=Glycine max GN=SS PE=1 SV=2	Glycosyltransferase
1034	Ahy.Unigene1034	JR541711	1336	R.	R.	vacuolar sorting protein 9 domain-containing protein [Arabidopsis lyrata subsp. lyrata] >gi|297329042|gb|EFH59461.1| vacuolar sorting protein 9 domain-containing protein [Arabidopsis lyrata subsp. lyrata]	Vacuolar protein sorting-associated protein 9a OS=Schizosaccharomyces pombe GN=vps901 PE=2 SV=1	--
1035	Ahy.Unigene1035	JR541712	1021	R.	R.	ALDH3H1 [Arabidopsis lyrata subsp. lyrata] >gi|297334447|gb|EFH64865.1| ALDH3H1 [Arabidopsis lyrata subsp. lyrata]	Aldehyde dehydrogenase family 3 member H1 OS=Arabidopsis thaliana GN=ALDH3H1 PE=2 SV=2	NAD-dependent aldehyde dehydrogenases
1036	Ahy.Unigene1036	JR541713	694	R.	R.	white-brown-complex ABC transporter family [Populus trichocarpa] >gi|222845649|gb|EEE83196.1| white-brown-complex ABC transporter family [Populus trichocarpa]	ABC transporter G family member 12 OS=Arabidopsis thaliana GN=ABCG12 PE=1 SV=1	--
1037	Ahy.Unigene1037	JR541714	614	R.	R.	Os08g0555001 [Oryza sativa Japonica Group] >gi|255678644|dbj|BAH94423.1| Os08g0555001 [Oryza sativa Japonica Group]	Transmembrane 9 superfamily member 2 OS=Rattus norvegicus GN=Tm9sf2 PE=2 SV=1	--
1038	Ahy.Unigene1038	JR541715	663	R.	R.	Os05g0156500 [Oryza sativa Japonica Group] >gi|113578248|dbj|BAF16611.1| Os05g0156500 [Oryza sativa Japonica Group]	DnaJ homolog subfamily B member 11 OS=Rattus norvegicus GN=Dnajb11 PE=2 SV=1	DnaJ-class molecular chaperone with C-terminal Zn finger domain
1039	Ahy.Unigene1039	JR541716	755	R.	R.	RecName: Full=Plastocyanin A, chloroplastic; Flags: Precursor >gi|929813|emb|CAA90564.1| plastocyanin a [Populus nigra]	Plastocyanin A, chloroplastic OS=Populus nigra GN=PETE PE=1 SV=2	Plastocyanin
1040	Ahy.Unigene1040	JR541717	504	R.	R.	mitochondrial import inner membrane translocase subunit Tim17/Tim22/Tim23 family protein [Arabidopsis lyrata subsp. lyrata] >gi|297315434|gb|EFH45857.1| mitochondrial import inner membrane translocase subunit Tim17/Tim22/Tim23 family protein [Arabidopsis lyrata subsp. lyrata]	Mitochondrial import inner membrane translocase subunit TIM22 OS=Kluyveromyces lactis GN=TIM22 PE=3 SV=1	--
1041	Ahy.Unigene1041	JR541718	1273	R.	R.	aspartyl protease family protein [Arabidopsis lyrata subsp. lyrata] >gi|297327510|gb|EFH57930.1| aspartyl protease family protein [Arabidopsis lyrata subsp. lyrata]	Aspartic proteinase nepenthesin-1 OS=Nepenthes gracilis GN=nep1 PE=1 SV=1	--
1042	Ahy.Unigene1042	JR541719	879	R.	R.	binding [Arabidopsis thaliana]	--	--
1043	Ahy.Unigene1043	JR541720	959	nonR.	nonR.	conserved hypothetical protein [Ricinus communis] >gi|223542142|gb|EEF43686.1| conserved hypothetical protein [Ricinus communis]	--	--
1044	Ahy.Unigene1044	JR541721	893	R.	R.	2,4-D inducible glutathione S-transferase [Glycine max]	Probable glutathione S-transferase parA OS=Nicotiana tabacum GN=PARA PE=2 SV=1	Glutathione S-transferase
1045	Ahy.Unigene1045	JR541722	723	nonR.	nonR.	H0303A11-B0406H05.3 [Oryza sativa (indica cultivar-group)]	Flavonol synthase/flavanone 3-hydroxylase OS=Arabidopsis thaliana GN=FLS1 PE=1 SV=1	Isopenicillin N synthase and related dioxygenases
1046	Ahy.Unigene1046	JR541723	1144	R.	R.	CCB1 (COFACTOR ASSEMBLY OF COMPLEX C) [Arabidopsis thaliana] >gi|22655152|gb|AAM98166.1| expressed protein [Arabidopsis thaliana] >gi|30023738|gb|AAP13402.1| At3g26710 [Arabidopsis thaliana]	--	--
1047	Ahy.Unigene1047	JR541724	879	nonR.	nonR.	EMB2771 (EMBRYO DEFECTIVE 2771); ubiquitin-protein ligase [Arabidopsis thaliana] >gi|10178133|dbj|BAB11545.1| meiotic check point regulator-like protein [Arabidopsis thaliana]	Anaphase-promoting complex subunit 1 OS=Homo sapiens GN=ANAPC1 PE=1 SV=1	--
1048	Ahy.Unigene1048	JR541725	1297	R.	R.	ABC transporter family protein [Populus trichocarpa] >gi|222854136|gb|EEE91683.1| ABC transporter family protein [Populus trichocarpa]	ABC transporter I family member 20 OS=Arabidopsis thaliana GN=ABCI20 PE=2 SV=1	ABC-type uncharacterized transport system, ATPase component
1049	Ahy.Unigene1049	JR541726	718	R.	R.	AT5g16250/T21H19_170 [Arabidopsis thaliana] >gi|23505791|gb|AAN28755.1| At5g16250/T21H19_170 [Arabidopsis thaliana]	--	--
1050	Ahy.Unigene1050	JR541727	1898	R.	R.	Ser/Thr specific protein phosphatase 2A B regulatory subunit alpha isoform [Medicago sativa subsp. x varia]	Serine/threonine protein phosphatase 2A 55 kDa regulatory subunit B beta isoform OS=Oryza sativa subsp. japonica GN=Os02g0224200 PE=2 SV=1	Serine/threonine protein phosphatase 2A, regulatory subunit
1051	Ahy.Unigene1051	JR541728	841	nonR.	nonR.	At4g33800 [Arabidopsis thaliana]	--	--
1052	Ahy.Unigene1052	JR541729	856	R.	R.	homeobox protein [Gossypium hirsutum]	Homeobox-leucine zipper protein HAT7 OS=Arabidopsis thaliana GN=HAT7 PE=2 SV=4	Homeodomain-containing transcription factor
1053	Ahy.Unigene1053	JR541730	1303	R.	R.	metal tolerance protein [Populus trichocarpa] >gi|222874545|gb|EEF11676.1| metal tolerance protein [Populus trichocarpa]	Metal tolerance protein B OS=Arabidopsis thaliana GN=MTPB PE=2 SV=1	Co/Zn/Cd efflux system component
1054	Ahy.Unigene1054	JR541731	547	R.	R.	T2E6.21 [Arabidopsis thaliana]	Protein OSB1, mitochondrial OS=Arabidopsis thaliana GN=OSB1 PE=1 SV=1	--
1055	Ahy.Unigene1055	JR541732	1208	R.	R.	IQ-domain 17 [Arabidopsis lyrata subsp. lyrata] >gi|297320850|gb|EFH51272.1| IQ-domain 17 [Arabidopsis lyrata subsp. lyrata]	Protein IQ-DOMAIN 14 OS=Arabidopsis thaliana GN=IQD14 PE=1 SV=1	--
1056	Ahy.Unigene1056	JR541733	856	R.	R.	60S ribosomal protein L7-like protein [Elaeis guineensis]	60S ribosomal protein L7-1 OS=Arabidopsis thaliana GN=RPL7A PE=2 SV=1	Ribosomal protein L30/L7E
1057	Ahy.Unigene1057	JR541734	1188	nonR.	nonR.	PREDICTED: similar to E3 ubiquitin-protein ligase UPL1 [Vitis vinifera]	E3 ubiquitin-protein ligase UPL2 OS=Arabidopsis thaliana GN=UPL2 PE=1 SV=2	--
1058	Ahy.Unigene1058	JR541735	874	R.	R.	Os06g0618000 [Oryza sativa Japonica Group] >gi|113596122|dbj|BAF19996.1| Os06g0618000 [Oryza sativa Japonica Group]	--	--
1059	Ahy.Unigene1059	JR541736	951	R.	R.	Os01g0829100 [Oryza sativa Japonica Group] >gi|15624058|dbj|BAB68111.1| protein kinase-like [Oryza sativa Japonica Group] >gi|20160634|dbj|BAB89579.1| protein kinase-like [Oryza sativa Japonica Group] >gi|113534218|dbj|BAF06601.1| Os01g0829100 [Oryza sativa Japonica Group]	Serine/threonine-protein phosphatase 6 regulatory ankyrin repeat subunit B OS=Homo sapiens GN=ANKRD44 PE=1 SV=3	FOG: Ankyrin repeat
1060	Ahy.Unigene1060	JR541737	1392	nonR.	nonR.	Esterase/lipase/thioesterase; Lipase, active site [Medicago truncatula]	GPI inositol-deacylase OS=Coccidioides immitis GN=BST1 PE=3 SV=1	--
1061	Ahy.Unigene1061	JR541738	1393	R.	R.	Glycoside hydrolase, family 17; Virulence factor, pectin lyase fold; X8 [Medicago truncatula]	Glucan endo-1,3-beta-glucosidase 2 OS=Arabidopsis thaliana GN=At1g66250 PE=1 SV=2	--
1062	Ahy.Unigene1062	JR541739	933	R.	R.	transaldolase [Dimocarpus longan]	Transaldolase OS=Acidothermus cellulolyticus (strain ATCC 43068 / 11B) GN=tal PE=3 SV=1	Transaldolase
1063	Ahy.Unigene1063	JR541740	838	R.	R.	NIP2 [Medicago truncatula]	Nodulin-26 OS=Glycine max PE=1 SV=2	Glycerol uptake facilitator and related permeases (Major Intrinsic Protein Family)
1064	Ahy.Unigene1064	JR541741	367	R.	R.	LysM domain-containing receptor-like kinase 7 [Medicago truncatula]	--	--
1065	Ahy.Unigene1065	JR541742	351	R.	R.	TPA: LysM receptor kinase 1c [Lotus japonicus] >gi|290490560|dbj|BAI79267.1| LysM type receptor kinase [Lotus japonicus]	--	--
1066	Ahy.Unigene1066	JR541743	861	R.	R.	calcium dependent protein kinase 13 [Populus trichocarpa] >gi|222868213|gb|EEF05344.1| calcium dependent protein kinase 13 [Populus trichocarpa]	Calcium-dependent protein kinase 13 OS=Arabidopsis thaliana GN=CPK13 PE=1 SV=2	Ca2+-binding protein (EF-Hand superfamily)
1067	Ahy.Unigene1067	JR541744	1073	nonR.	nonR.	cleavage stimulation factor 77 [Arabidopsis lyrata subsp. lyrata] >gi|297338808|gb|EFH69225.1| cleavage stimulation factor 77 [Arabidopsis lyrata subsp. lyrata]	Cleavage stimulation factor subunit 3 OS=Pongo abelii GN=CSTF3 PE=2 SV=1	Pre-mRNA 3'-end processing (cleavage and polyadenylation) factor
1068	Ahy.Unigene1068	JR541745	796	nonR.	nonR.	cellulose synthase [Populus trichocarpa] >gi|222859880|gb|EEE97427.1| cellulose synthase [Populus trichocarpa]	Cellulose synthase A catalytic subunit 8 [UDP-forming] OS=Arabidopsis thaliana GN=CESA8 PE=1 SV=1	--
1069	Ahy.Unigene1069	-	1188	R.	R.	T24P13.3 [Arabidopsis thaliana]	--	--
1070	Ahy.Unigene1070	JR541746	1071	R.	R.	SHW1 protein [Arabidopsis thaliana]	--	--
1071	Ahy.Unigene1071	JR541747	435	nonR.	nonR.	At5g35732 [Arabidopsis thaliana] >gi|51536544|gb|AAU05510.1| At5g35732 [Arabidopsis thaliana]	--	--
1072	Ahy.Unigene1072	JR541748	641	R.	R.	--	--	--
1073	Ahy.Unigene1073	JR541749	883	R.	R.	YABBY-like transcription factor GRAMINIFOLIA [Antirrhinum majus]	Axial regulator YABBY 1 OS=Arabidopsis thaliana GN=YAB1 PE=1 SV=1	--
1074	Ahy.Unigene1074	JR541750	753	R.	R.	clp-like energy-dependent protease [Fritillaria agrestis]	ATP-dependent Clp protease proteolytic subunit 6, chloroplastic OS=Arabidopsis thaliana GN=CLPP6 PE=1 SV=1	Protease subunit of ATP-dependent Clp proteases
1075	Ahy.Unigene1075	JR541751	1114	R.	R.	pterocarpan reductase [Lotus japonicus]	Isoflavone reductase homolog OS=Solanum tuberosum PE=2 SV=1	--
1076	Ahy.Unigene1076	JR541752	1072	R.	R.	zinc finger family protein [Arabidopsis lyrata subsp. lyrata] >gi|297332956|gb|EFH63374.1| zinc finger family protein [Arabidopsis lyrata subsp. lyrata]	F-box protein At1g67340 OS=Arabidopsis thaliana GN=At1g67340 PE=1 SV=1	--
1077	Ahy.Unigene1077	JR541753	1024	R.	R.	RecName: Full=Hydroxyisourate hydrolase; Short=HIU hydrolase; Short=HIUHase; Flags: Precursor >gi|19569603|gb|AAL92115.1|AF486839_1 hydroxyisourate hydrolase [Glycine max]	Hydroxyisourate hydrolase OS=Glycine max GN=HIUH PE=1 SV=1	Beta-glucosidase/6-phospho-beta-glucosidase/beta-galactosidase
1078	Ahy.Unigene1078	JR541754	803	R.	R.	--	--	--
1079	Ahy.Unigene1079	JR541755	824	R.	R.	MES17 (METHYL ESTERASE 17); hydrolase/ hydrolase, acting on ester bonds / methyl indole-3-acetate esterase [Arabidopsis thaliana]	Pheophorbidase OS=Raphanus sativus GN=PPD PE=1 SV=1	--
1080	Ahy.Unigene1080	JR541756	879	R.	R.	ethylene-responsive small GTP-binding protein [Solanum lycopersicum]	Ras-related protein ARA-3 OS=Arabidopsis thaliana GN=ARA-3 PE=2 SV=1	GTPase SAR1 and related small G proteins
1081	Ahy.Unigene1081	JR541757	547	R.	R.	--	--	--
1082	Ahy.Unigene1082	JR541758	698	R.	R.	arginase [Malus hupehensis]	Arginase OS=Arabidopsis thaliana GN=At4g08900 PE=2 SV=1	Arginase/agmatinase/formimionoglutamate hydrolase, arginase family
1083	Ahy.Unigene1083	JR541759	540	R.	R.	peroxisomal short-chain dehydrogenase/reductase family protein [Glycine max]	Dehydrogenase/reductase SDR family member 4 OS=Sus scrofa GN=DHRS4 PE=1 SV=1	Dehydrogenases with different specificities (related to short-chain alcohol dehydrogenases)
1084	Ahy.Unigene1084	JR541760	975	R.	R.	At4g14830 [Arabidopsis thaliana] >gi|48310385|gb|AAT41810.1| At4g14830 [Arabidopsis thaliana]	--	--
1085	Ahy.Unigene1085	JR541761	1155	R.	R.	KH, type 1 [Medicago truncatula]	KH domain-containing protein At4g18375 OS=Arabidopsis thaliana GN=At4g18375 PE=2 SV=1	--
1086	Ahy.Unigene1086	-	1211	R.	R.	MYB transcription factor MYB57 [Glycine max]	DnaJ homolog subfamily C member 2 OS=Mus musculus GN=Dnajc2 PE=1 SV=2	--
1087	Ahy.Unigene1087	-	1486	R.	R.	HDA2; histone deacetylase [Arabidopsis thaliana] >gi|145558941|sp|Q944K3.2|HDA2_ARATH RecName: Full=Histone deacetylase 2	Histone deacetylase 2 OS=Arabidopsis thaliana GN=HDA2 PE=1 SV=2	Deacetylases, including yeast histone deacetylase and acetoin utilization protein
1088	Ahy.Unigene1088	JR541762	972	R.	R.	protection of telomeres 1 protein [Populus trichocarpa]	--	--
1089	Ahy.Unigene1089	JR541763	1076	nonR.	nonR.	Hypothetical protein [Arabidopsis thaliana] >gi|66792704|gb|AAY56454.1| At1g02260 [Arabidopsis thaliana]	Uncharacterized transporter Mb2703 OS=Mycobacterium bovis GN=Mb2703 PE=3 SV=1	Na+/H+ antiporter NhaD and related arsenite permeases
1090	Ahy.Unigene1090	JR541764	1297	R.	R.	ATRBL14 (ARABIDOPSIS RHOMBOID-LIKE PROTEIN 14); zinc ion binding [Arabidopsis thaliana] >gi|75247670|sp|Q8RXW0.1|Y3761_ARATH RecName: Full=Uncharacterized protein At3g17611	Uncharacterized protein At3g17611 OS=Arabidopsis thaliana GN=At3g17611 PE=2 SV=1	Uncharacterized membrane protein (homolog of Drosophila rhomboid)
1091	Ahy.Unigene1091	JR541765	1334	R.	R.	aspartate/glutamate/uridylate kinase family protein [Arabidopsis lyrata subsp. lyrata] >gi|297324000|gb|EFH54421.1| aspartate/glutamate/uridylate kinase family protein [Arabidopsis lyrata subsp. lyrata]	Acetylglutamate kinase OS=Anabaena sp. (strain PCC 7120) GN=argB PE=3 SV=1	Acetylglutamate kinase
1092	Ahy.Unigene1092	JR541766	1793	R.	R.	Tobacco mosaic virus helicase domain-binding protein [Nicotiana tabacum]	Spastin OS=Gallus gallus GN=SPAST PE=2 SV=1	ATPases of the AAA+ class
1093	Ahy.Unigene1093	JR541767	646	R.	R.	aldehyde dehydrogenase 1 precursor [Lotus corniculatus]	Aldehyde dehydrogenase family 2 member B4, mitochondrial OS=Arabidopsis thaliana GN=ALDH2B4 PE=1 SV=1	NAD-dependent aldehyde dehydrogenases
1094	Ahy.Unigene1094	JR541768	930	R.	R.	CLP protease regulatory subunit CLPX [Arabidopsis thaliana]	ATP-dependent Clp protease ATP-binding subunit clpX OS=Cyanothece sp. (strain PCC 8801) GN=clpX PE=3 SV=1	ATP-dependent protease Clp, ATPase subunit
1095	Ahy.Unigene1095	JR541769	702	R.	R.	zinc knuckle (CCHC-type) family protein [Arabidopsis thaliana] >gi|20465265|gb|AAM19952.1| AT3g53500/F4P12_200 [Arabidopsis thaliana] >gi|24111329|gb|AAN46788.1| At3g53500/F4P12_200 [Arabidopsis thaliana]	Pre-mRNA-splicing factor CWC22 OS=Magnaporthe grisea GN=CWC22 PE=3 SV=1	--
1096	Ahy.Unigene1096	JR541770	686	R.	R.	ubiquitin-associated /TS-N domain-containing protein [Arabidopsis lyrata subsp. lyrata] >gi|297324858|gb|EFH55278.1| ubiquitin-associated /TS-N domain-containing protein [Arabidopsis lyrata subsp. lyrata]	--	--
1097	Ahy.Unigene1097	JR541771	1465	R.	R.	diacylglycerol acyltransferase [Glycine max]	Diacylglycerol O-acyltransferase 1 OS=Dictyostelium discoideum GN=dgat1 PE=3 SV=2	Acyl-CoA cholesterol acyltransferase
1098	Ahy.Unigene1098	JR541772	1088	R.	R.	AT-IE [Arabidopsis lyrata subsp. lyrata] >gi|297339535|gb|EFH69952.1| AT-IE [Arabidopsis lyrata subsp. lyrata]	Histidine biosynthesis bifunctional protein hisIE, chloroplastic OS=Arabidopsis thaliana GN=At1g31860 PE=2 SV=1	Phosphoribosyl-AMP cyclohydrolase
1099	Ahy.Unigene1099	JR541773	779	R.	R.	Unknown protein [Arabidopsis thaliana]	--	--
1100	Ahy.Unigene1100	JR541774	779	nonR.	nonR.	fasciclin-like arabinogalactan protein [Populus trichocarpa] >gi|222870723|gb|EEF07854.1| fasciclin-like arabinogalactan protein [Populus trichocarpa]	Flocculation protein FLO11 OS=Saccharomyces cerevisiae GN=MUC1 PE=1 SV=2	--
1101	Ahy.Unigene1101	JR541775	942	R.	R.	stress enhanced protein 2 [Populus trichocarpa] >gi|222855800|gb|EEE93347.1| stress enhanced protein 2 [Populus trichocarpa]	--	--
1102	Ahy.Unigene1102	JR541776	991	R.	R.	nucleotidyltransferase [Arabidopsis lyrata subsp. lyrata] >gi|297320903|gb|EFH51324.1| nucleotidyltransferase [Arabidopsis lyrata subsp. lyrata]	--	--
1103	Ahy.Unigene1103	JR541777	1463	R.	R.	SRFR1 (SUPPRESSOR OF RPS4-RLD 1); protein complex scaffold [Arabidopsis thaliana]	TPR repeat-containing protein slr0751 OS=Synechocystis sp. (strain PCC 6803) GN=slr0751 PE=4 SV=1	FOG: TPR repeat
1104	Ahy.Unigene1104	JR541778	463	R.	R.	iron-stress related protein [Citrus junos]	--	--
1105	Ahy.Unigene1105	JR541779	836	R.	R.	At5g11870 [Arabidopsis thaliana] >gi|40824251|gb|AAR92361.1| At5g11870 [Arabidopsis thaliana]	--	--
1106	Ahy.Unigene1106	JR541780	691	nonR.	nonR.	conserved hypothetical protein [Ricinus communis] >gi|223549929|gb|EEF51416.1| conserved hypothetical protein [Ricinus communis]	--	--
1107	Ahy.Unigene1107	JR541781	520	R.	R.	chorismate synthase [Populus trichocarpa] >gi|222864341|gb|EEF01472.1| chorismate synthase [Populus trichocarpa]	Chorismate synthase, chloroplastic OS=Arabidopsis thaliana GN=EMB1144 PE=2 SV=2	Chorismate synthase
1108	Ahy.Unigene1108	JR541782	729	R.	R.	EMB1144 [Arabidopsis lyrata subsp. lyrata] >gi|297339977|gb|EFH70394.1| EMB1144 [Arabidopsis lyrata subsp. lyrata]	Chorismate synthase, chloroplastic OS=Arabidopsis thaliana GN=EMB1144 PE=2 SV=2	Chorismate synthase
1109	Ahy.Unigene1109	JR541783	878	nonR.	nonR.	RecName: Full=DNA topoisomerase 2; AltName: Full=DNA topoisomerase II; AltName: Full=PsTopII >gi|2330651|emb|CAA74891.1| topoisomerase II [Pisum sativum]	DNA topoisomerase 2 OS=Pisum sativum GN=TOP2 PE=2 SV=1	Type IIA topoisomerase (DNA gyrase/topo II, topoisomerase IV), B subunit
1110	Ahy.Unigene1110	JR541784	1344	R.	R.	ATP12 protein-related [Arabidopsis thaliana] >gi|14517426|gb|AAK62603.1| AT5g40660/MNF13_180 [Arabidopsis thaliana] >gi|22655442|gb|AAM98313.1| At5g40660/MNF13_180 [Arabidopsis thaliana]	ATP synthase mitochondrial F1 complex assembly factor 2 OS=Homo sapiens GN=ATPAF2 PE=1 SV=1	Chaperone required for the assembly of the mitochondrial F1-ATPase
1111	Ahy.Unigene1111	JR541785	818	nonR.	nonR.	FERONIA receptor-like kinase [Glycine max]	Receptor-like protein kinase FERONIA OS=Arabidopsis thaliana GN=FER PE=1 SV=1	--
1112	Ahy.Unigene1112	JR541786	1596	R.	R.	GRAS family transcription factor [Populus trichocarpa] >gi|222848878|gb|EEE86425.1| GRAS family transcription factor [Populus trichocarpa]	Scarecrow-like protein 8 OS=Arabidopsis thaliana GN=SCL8 PE=2 SV=1	--
1113	Ahy.Unigene1113	JR541787	1465	R.	R.	TFIIS (TRANSCRIPT ELONGATION FACTOR IIS); DNA binding / RNA polymerase II transcription elongation factor/ transcription factor [Arabidopsis thaliana]	Transcription elongation factor A protein 3 OS=Homo sapiens GN=TCEA3 PE=2 SV=2	DNA-directed RNA polymerase, subunit M/Transcription elongation factor TFIIS
1114	Ahy.Unigene1114	JR541788	1442	R.	R.	AT-TCP20; transcription factor [Arabidopsis thaliana] >gi|75273954|sp|Q9LSD5.1|TCP20_ARATH RecName: Full=Transcription factor TCP20	Transcription factor TCP20 OS=Arabidopsis thaliana GN=TCP20 PE=1 SV=1	--
1115	Ahy.Unigene1115	JR541789	1508	R.	R.	hypothetical protein [Vitis vinifera]	--	--
1116	Ahy.Unigene1116	JR541790	1308	R.	R.	Os03g0756400 [Oryza sativa Japonica Group] >gi|37718801|gb|AAR01672.1| expressed protein (having alternative splicing) [Oryza sativa Japonica Group] >gi|108711160|gb|ABF98955.1| expressed protein [Oryza sativa (japonica cultivar-group)] >gi|113549788|dbj|BAF13231.1| Os03g0756400 [Oryza sativa Japonica Group]	Transmembrane protein adipocyte-associated 1 homolog OS=Danio rerio GN=tpra1 PE=2 SV=1	--
1117	Ahy.Unigene1117	JR541791	1693	R.	R.	RecName: Full=Glycerol-3-phosphate dehydrogenase [NAD+] >gi|840731|emb|CAA56125.1| glycerol-3-phosphate dehydrogenase (NAD+) [Cuphea lanceolata]	Glycerol-3-phosphate dehydrogenase [NAD+] OS=Cuphea lanceolata GN=GPDH PE=2 SV=1	Glycerol-3-phosphate dehydrogenase
1118	Ahy.Unigene1118	JR541792	1547	R.	R.	expressed protein [Arabidopsis thaliana] >gi|20198080|gb|AAM15389.1| expressed protein [Arabidopsis thaliana] >gi|88196755|gb|ABD43020.1| At2g42670 [Arabidopsis thaliana]	2-aminoethanethiol dioxygenase OS=Mus musculus GN=Ado PE=1 SV=2	--
1119	Ahy.Unigene1119	JR541793	1567	R.	R.	hydroxyproline-rich glycoprotein family protein [Arabidopsis thaliana] >gi|73622092|sp|Q9M158.2|Y4105_ARATH RecName: Full=Uncharacterized protein At4g01050 >gi|15982915|gb|AAL09804.1| AT4g01050/F2N1_31 [Arabidopsis thaliana] >gi|16323194|gb|AAL15331.1| AT4g01050/F2N1_31 [Arabidopsis thaliana] >gi|21700911|gb|AAM70579.1| AT4g01050/F2N1_31 [Arabidopsis thaliana]	Uncharacterized protein At4g01050 OS=Arabidopsis thaliana GN=At4g01050 PE=1 SV=2	Rhodanese-related sulfurtransferase
1120	Ahy.Unigene1120	JR541794	1721	R.	R.	ribonuclease III family protein [Arabidopsis thaliana] >gi|95147308|gb|ABF57289.1| At4g37510 [Arabidopsis thaliana]	Ribonuclease 3 OS=Bacillus cereus (strain ATCC 14579 / DSM 31) GN=rnc PE=3 SV=1	--
1121	Ahy.Unigene1121	JR541795	1481	R.	R.	Os06g0275900 [Oryza sativa Japonica Group] >gi|113595423|dbj|BAF19297.1| Os06g0275900 [Oryza sativa Japonica Group]	Kanadaptin OS=Homo sapiens GN=SLC4A1AP PE=1 SV=1	--
1122	Ahy.Unigene1122	JR541796	1448	R.	R.	ACT domain-containing protein [Arabidopsis thaliana] >gi|4883601|gb|AAD31570.1| expressed protein [Arabidopsis thaliana]	--	--
1123	Ahy.Unigene1123	JR541797	1464	nonR.	nonR.	xyloglucan-specific endoglucanase inhibitor protein [Capsicum annuum]	Basic 7S globulin 2 OS=Glycine max PE=1 SV=1	DNA segregation ATPase FtsK/SpoIIIE and related proteins
1124	Ahy.Unigene1124	-	1578	nonR.	R.	F1E22.15 [Arabidopsis thaliana]	Cysteine-rich receptor-like protein kinase 5 OS=Arabidopsis thaliana GN=CRK5 PE=1 SV=1	Serine/threonine protein kinase
1125	Ahy.Unigene1125	JR541798	1188	R.	nonR.	ABC transporter family protein [Populus trichocarpa] >gi|222850705|gb|EEE88252.1| ABC transporter family protein [Populus trichocarpa]	ABC transporter F family member 1 OS=Arabidopsis thaliana GN=ABCF1 PE=1 SV=1	ATPase components of ABC transporters with duplicated ATPase domains
1126	Ahy.Unigene1126	JR541799	1329	R.	R.	vacuolar sorting protein 9 domain-containing protein [Arabidopsis lyrata subsp. lyrata] >gi|297329042|gb|EFH59461.1| vacuolar sorting protein 9 domain-containing protein [Arabidopsis lyrata subsp. lyrata]	Vacuolar protein sorting-associated protein 9a OS=Schizosaccharomyces pombe GN=vps901 PE=2 SV=1	--
1127	Ahy.Unigene1127	JR541800	1369	R.	R.	GID1-4 [Gossypium hirsutum]	Probable gibberellin receptor GID1L3 OS=Arabidopsis thaliana GN=GID1L3 PE=1 SV=1	Esterase/lipase
1128	Ahy.Unigene1128	JR541801	1789	R.	R.	Os05g0155700 [Oryza sativa Japonica Group] >gi|113578244|dbj|BAF16607.1| Os05g0155700 [Oryza sativa Japonica Group]	Heparan-alpha-glucosaminide N-acetyltransferase OS=Mus musculus GN=Hgsnat PE=1 SV=1	Uncharacterized conserved protein
1129	Ahy.Unigene1129	JR541802	1385	R.	R.	peroxin 7 [Nicotiana tabacum]	Peroxisomal targeting signal 2 receptor OS=Dictyostelium discoideum GN=pex7 PE=3 SV=1	Uncharacterized protein conserved in bacteria
1130	Ahy.Unigene1130	JR541803	1751	R.	R.	Paxneb protein-related [Arabidopsis thaliana]	Probable elongator complex protein 4 OS=Dictyostelium discoideum GN=elp4 PE=3 SV=1	--
1131	Ahy.Unigene1131	JR541804	1386	R.	R.	Unknown protein [Arabidopsis thaliana] >gi|20196922|gb|AAC31837.2| expressed protein [Arabidopsis thaliana]	--	--
1132	Ahy.Unigene1132	JR541805	1441	R.	R.	expressed protein [Oryza sativa (japonica cultivar-group)] >gi|110289009|gb|ABG66055.1| expressed protein [Oryza sativa (japonica cultivar-group)]	--	--
1133	Ahy.Unigene1133	JR541806	1144	R.	R.	las1-like family protein [Arabidopsis thaliana]	Protein LAS1 homolog OS=Homo sapiens GN=LAS1L PE=1 SV=2	--
1134	Ahy.Unigene1134	JR541807	1687	R.	R.	hexokinase 6 [Nicotiana tabacum]	Hexokinase-3 OS=Arabidopsis thaliana GN=At1g50460 PE=1 SV=1	Hexokinase
1135	Ahy.Unigene1135	JR541808	1665	R.	R.	Unknown Protein [Arabidopsis thaliana]	Filament-like plant protein 4 OS=Arabidopsis thaliana GN=FPP4 PE=2 SV=1	Chromosome segregation ATPases
1136	Ahy.Unigene1136	JR541809	1423	R.	R.	Hsp70 interacting protein/thioredoxin chimera [Vitis labrusca]	FAM10 family protein At4g22670 OS=Arabidopsis thaliana GN=At4g22670 PE=1 SV=1	Thiol-disulfide isomerase and thioredoxins
1137	Ahy.Unigene1137	JR541810	2141	R.	R.	PREDICTED: similar to Os12g0541500 [Vitis vinifera]	Elongation factor Ts OS=Cyanothece sp. (strain PCC 7424) GN=tsf PE=3 SV=1	Translation elongation factor Ts
1138	Ahy.Unigene1138	JR541811	1595	R.	R.	glycosyl transferase family 17 protein [Arabidopsis lyrata subsp. lyrata] >gi|297334474|gb|EFH64892.1| glycosyl transferase family 17 protein [Arabidopsis lyrata subsp. lyrata]	Beta-1,4-mannosyl-glycoprotein 4-beta-N-acetylglucosaminyltransferase OS=Rattus norvegicus GN=Mgat3 PE=1 SV=2	--
1139	Ahy.Unigene1139	JR541812	1362	R.	R.	delta-8 lipid desaturase [Stylosanthes hamata]	Fatty acid desaturase 1 OS=Homo sapiens GN=FADS1 PE=1 SV=1	Fatty acid desaturase
1140	Ahy.Unigene1140	JR541813	1136	R.	R.	cupin family protein [Arabidopsis thaliana] >gi|4580389|gb|AAD24367.1| legumin-like protein [Arabidopsis thaliana] >gi|67633554|gb|AAY78701.1| cupin family protein [Arabidopsis thaliana]	Glutelin type-A 1 OS=Oryza sativa subsp. japonica GN=GLUA1 PE=1 SV=2	--
1141	Ahy.Unigene1141	JR541814	1332	R.	R.	ATGB1 (ARABIDOPSIS THALIANA GTP-BINDING PROTEIN 1); GTP binding [Arabidopsis thaliana] >gi|30696156|ref|NP_851175.1| ATGB1 (ARABIDOPSIS THALIANA GTP-BINDING PROTEIN 1); GTP binding [Arabidopsis thaliana] >gi|1184981|gb|AAA87882.1| GTP-binding protein ATGB1 [Arabidopsis thaliana] >gi|8885534|dbj|BAA97464.1| GTP-binding protein-like [Arabidopsis thaliana] >gi|28416611|gb|AAO42836.1| At5g52210 [Arab…	ADP-ribosylation factor-related protein 1 OS=Bos taurus GN=ARFRP1 PE=2 SV=1	GTPase SAR1 and related small G proteins
1142	Ahy.Unigene1142	JR541815	2888	R.	R.	kinase family protein [Arabidopsis lyrata subsp. lyrata] >gi|297335095|gb|EFH65513.1| kinase family protein [Arabidopsis lyrata subsp. lyrata]	Serine/threonine-protein kinase CTR1 OS=Arabidopsis thaliana GN=CTR1 PE=1 SV=1	Serine/threonine protein kinase
1143	Ahy.Unigene1143	JR541816	1335	R.	R.	squalene monooxygenase [Datura inoxia]	Squalene monooxygenase OS=Panax ginseng PE=2 SV=1	2-polyprenyl-6-methoxyphenol hydroxylase and related FAD-dependent oxidoreductases
1144	Ahy.Unigene1144	JR541817	1702	R.	R.	zinc finger (CCCH-type) family protein [Arabidopsis thaliana] >gi|42571337|ref|NP_973759.1| zinc finger (CCCH-type) family protein [Arabidopsis thaliana] >gi|62901489|sp|Q94AD9.1|C3H3_ARATH RecName: Full=Zinc finger CCCH domain-containing protein 3; Short=AtC3H3; AltName: Full=Zinc finger CCCH domain-containing protein ZFN-like 4 >gi|15081721|gb|AAK82515.1| At1g04990/F13M7_1 [Arabidopsis thaliana…	Zinc finger CCCH domain-containing protein 3 OS=Arabidopsis thaliana GN=At1g04990 PE=2 SV=1	--
1145	Ahy.Unigene1145	JR541818	1458	R.	R.	RecName: Full=Mitogen-activated protein kinase homolog NTF3; AltName: Full=P43 >gi|406751|emb|CAA49592.1| NTF3 [Nicotiana tabacum]	Mitogen-activated protein kinase homolog NTF3 OS=Nicotiana tabacum GN=NTF3 PE=1 SV=1	Serine/threonine protein kinase
1146	Ahy.Unigene1146	JR541819	1639	R.	R.	beta-ketoacyl-ACP synthase II-1 [Arachis hypogaea]	3-oxoacyl-[acyl-carrier-protein] synthase I, chloroplastic OS=Arabidopsis thaliana GN=KAS1 PE=2 SV=2	3-oxoacyl-(acyl-carrier-protein) synthase
1147	Ahy.Unigene1147	JR541820	1658	R.	R.	arbuscular mycorrhiza protein [Pisum sativum]	Cytokinesis protein sepA OS=Emericella nidulans GN=sepA PE=3 SV=2	Endoglucanase
1148	Ahy.Unigene1148	JR541821	1356	R.	R.	GDSL-motif lipase/hydrolase family protein [Arabidopsis lyrata subsp. lyrata] >gi|297321158|gb|EFH51579.1| GDSL-motif lipase/hydrolase family protein [Arabidopsis lyrata subsp. lyrata]	GDSL esterase/lipase At3g26430 OS=Arabidopsis thaliana GN=At3g26430 PE=2 SV=1	--
1149	Ahy.Unigene1149	JR541822	1539	R.	R.	2-oxoglutarate/malate translocator [Populus trichocarpa] >gi|222847168|gb|EEE84715.1| 2-oxoglutarate/malate translocator [Populus trichocarpa]	2-oxoglutarate/malate translocator, chloroplastic OS=Spinacia oleracea GN=SODIT1 PE=1 SV=1	Di- and tricarboxylate transporters
1150	Ahy.Unigene1150	JR541823	1934	nonR.	nonR.	CM0216.530.nc [Lotus japonicus]	--	--
1151	Ahy.Unigene1151	JR541824	1426	nonR.	nonR.	GHMP kinase-related [Arabidopsis thaliana]	Vegetative cell wall protein gp1 OS=Chlamydomonas reinhardtii GN=GP1 PE=2 SV=1	--
1152	Ahy.Unigene1152	JR541825	1216	R.	R.	phox domain-containing protein [Arabidopsis lyrata subsp. lyrata] >gi|297312101|gb|EFH42525.1| phox domain-containing protein [Arabidopsis lyrata subsp. lyrata]	--	--
1153	Ahy.Unigene1153	JR541826	1545	R.	R.	glycine-rich protein [Arabidopsis thaliana] >gi|56749784|sp|Q8RY73.1|DOM3Z_ARATH RecName: Full=Protein Dom3z homolog, chloroplastic; Flags: Precursor	Protein Dom3z homolog, chloroplastic OS=Arabidopsis thaliana GN=At4g17620 PE=1 SV=1	--
1154	Ahy.Unigene1154	JR541827	1578	R.	R.	glycosyltransferase family GT8 protein [Populus deltoides]	Probable galacturonosyltransferase-like 1 OS=Arabidopsis thaliana GN=GATL1 PE=2 SV=1	--
1155	Ahy.Unigene1155	JR541828	2582	R.	R.	PREDICTED: similar to protein kinase family protein [Vitis vinifera]	Probable serine/threonine-protein kinase DDB_G0280111 OS=Dictyostelium discoideum GN=DDB_G0280111 PE=3 SV=1	Serine/threonine protein kinase
1156	Ahy.Unigene1156	JR541829	1455	R.	R.	PUX4; protein binding [Arabidopsis thaliana] >gi|45862328|gb|AAS78926.1| CDC48-interacting UBX-domain protein [Arabidopsis thaliana]	UBA and UBX domain-containing protein At4g15410 OS=Arabidopsis thaliana GN=At4g15410 PE=2 SV=1	--
1157	Ahy.Unigene1157	JR541830	1132	R.	R.	Os11g0102600 [Oryza sativa Japonica Group] >gi|115486856|ref|NP_001065234.1| Os12g0102200 [Oryza sativa Japonica Group] >gi|113644221|dbj|BAF27362.1| Os11g0102600 [Oryza sativa Japonica Group] >gi|113648422|dbj|BAF28934.1| Os12g0102200 [Oryza sativa Japonica Group]	FGFR1 oncogene partner OS=Bos taurus GN=FGFR1OP PE=2 SV=1	--
1158	Ahy.Unigene1158	JR541831	1755	R.	R.	replication protein A1-like [Arabidopsis thaliana]	DEAD-box ATP-dependent RNA helicase 10 OS=Arabidopsis thaliana GN=RH10 PE=2 SV=2	Superfamily II DNA and RNA helicases
1159	Ahy.Unigene1159	JR541832	1141	R.	R.	Nucleic acid-binding, OB-fold [Medicago truncatula]	Replication factor A protein 1 OS=Schizosaccharomyces pombe GN=ssb1 PE=1 SV=1	Single-stranded DNA-binding replication protein A (RPA), large (70 kD) subunit and related ssDNA-binding proteins
1160	Ahy.Unigene1160	JR541833	1098	R.	R.	similar to flavin-containing monooxygenase 3 [Arabidopsis thaliana]	Flavin-containing monooxygenase FMO GS-OX5 OS=Arabidopsis thaliana GN=FMOGS-OX5 PE=2 SV=2	Predicted flavoprotein involved in K+ transport
1161	Ahy.Unigene1161	JR541834	1139	R.	R.	light harvesting-like protein 3 [Populus trichocarpa] >gi|222870310|gb|EEF07441.1| light harvesting-like protein 3 [Populus trichocarpa]	--	--
1162	Ahy.Unigene1162	JR541835	1487	nonR.	nonR.	RecName: Full=Probably inactive leucine-rich repeat receptor-like protein kinase At2g25790; Flags: Precursor >gi|224589523|gb|ACN59295.1| leucine-rich repeat receptor-like protein kinase [Arabidopsis thaliana]	Probably inactive leucine-rich repeat receptor-like protein kinase At2g25790 OS=Arabidopsis thaliana GN=At2g25790 PE=1 SV=1	Serine/threonine protein kinase
1163	Ahy.Unigene1163	JR541836	1266	R.	R.	armadillo/beta-catenin repeat family protein [Arabidopsis lyrata subsp. lyrata] >gi|297311664|gb|EFH42088.1| armadillo/beta-catenin repeat family protein [Arabidopsis lyrata subsp. lyrata]	U-box domain-containing protein 4 OS=Arabidopsis thaliana GN=PUB4 PE=1 SV=2	--
1164	Ahy.Unigene1164	JR541837	890	nonR.	R.	transducin family protein [Arabidopsis lyrata subsp. lyrata] >gi|297315178|gb|EFH45601.1| transducin family protein [Arabidopsis lyrata subsp. lyrata]	DDB1- and CUL4-associated factor homolog 1 OS=Arabidopsis thaliana GN=DCAF1 PE=1 SV=2	--
1165	Ahy.Unigene1165	JR541838	1063	R.	R.	26S proteasome regulatory subunit [Arabidopsis lyrata subsp. lyrata] >gi|297827613|ref|XP_002881689.1| 26S proteasome regulatory subunit [Arabidopsis lyrata subsp. lyrata] >gi|297307815|gb|EFH38628.1| 26S proteasome regulatory subunit [Arabidopsis lyrata subsp. lyrata] >gi|297327528|gb|EFH57948.1| 26S proteasome regulatory subunit [Arabidopsis lyrata subsp. lyrata]	Eukaryotic translation initiation factor 3 subunit F OS=Arabidopsis thaliana GN=TIF3F1 PE=2 SV=1	Predicted metal-dependent protease of the PAD1/JAB1 superfamily
1166	Ahy.Unigene1166	JR541839	623	R.	R.	ribosome biogenesis regulatory protein family protein [Arabidopsis lyrata subsp. lyrata] >gi|297325560|gb|EFH55980.1| ribosome biogenesis regulatory protein family protein [Arabidopsis lyrata subsp. lyrata]	Ribosome biogenesis regulatory protein homolog OS=Arabidopsis thaliana GN=At2g37990 PE=2 SV=2	--
1167	Ahy.Unigene1167	JR541840	1259	R.	R.	ribosome biogenesis regulatory protein family protein [Arabidopsis lyrata subsp. lyrata] >gi|297325560|gb|EFH55980.1| ribosome biogenesis regulatory protein family protein [Arabidopsis lyrata subsp. lyrata]	Ribosome biogenesis regulatory protein homolog OS=Arabidopsis thaliana GN=At2g37990 PE=2 SV=2	Uncharacterized protein involved in ribosome biogenesis
1168	Ahy.Unigene1168	JR541841	1330	R.	R.	somatic embryogenesis receptor kinase [Glycine max]	Somatic embryogenesis receptor kinase 2 OS=Arabidopsis thaliana GN=SERK2 PE=1 SV=1	Leucine-rich repeat (LRR) protein
1169	Ahy.Unigene1169	JR541842	1924	nonR.	nonR.	SCAR2 (SCAR HOMOLOG 2) [Arabidopsis thaliana] >gi|75111022|sp|Q5XPJ9.1|SCAR2_ARATH RecName: Full=Protein SCAR2; Short=AtSCAR2; AltName: Full=Protein WAVE4; AltName: Full=Protein DISTORTED 3; AltName: Full=Protein IRREGULAR TRICHOME BRANCH 1 >gi|53801278|gb|AAU93849.1| SCAR2 [Arabidopsis thaliana] >gi|57240100|gb|AAW49260.1| DISTORTED3/SCAR2 [Arabidopsis thaliana]	Protein SCAR2 OS=Arabidopsis thaliana GN=SCAR2 PE=1 SV=1	--
1170	Ahy.Unigene1170	JR541843	1334	R.	R.	AT4G15880 [Arabidopsis thaliana]	Sentrin-specific protease 2 OS=Pongo abelii GN=SENP2 PE=2 SV=1	Protease, Ulp1 family
1171	Ahy.Unigene1171	JR541844	1306	R.	R.	DNAJ heat shock N-terminal domain-containing protein [Arabidopsis thaliana]	--	--
1172	Ahy.Unigene1172	JR541845	1205	R.	R.	At5g65810 [Arabidopsis thaliana]	Uncharacterized protein At3g49720 OS=Arabidopsis thaliana GN=At3g49720 PE=1 SV=1	--
1173	Ahy.Unigene1173	JR541846	1118	R.	R.	Os09g0527900 [Oryza sativa Japonica Group] >gi|113631966|dbj|BAF25647.1| Os09g0527900 [Oryza sativa Japonica Group]	Probable salt tolerance-like protein At1g78600 OS=Arabidopsis thaliana GN=At1g78600 PE=1 SV=2	--
1174	Ahy.Unigene1174	JR541847	1852	R.	R.	AT4g16650/dl4350w [Arabidopsis thaliana] >gi|23308445|gb|AAN18192.1| At4g16650/dl4350w [Arabidopsis thaliana] >gi|51969788|dbj|BAD43586.1| growth regulator like protein [Arabidopsis thaliana]	DUF246 domain-containing protein At1g04910 OS=Arabidopsis thaliana GN=At1g04910 PE=1 SV=1	--
1175	Ahy.Unigene1175	JR541848	1084	R.	R.	LOC100282412 [Zea mays] >gi|195622210|gb|ACG32935.1| serologically defined breast cancer antigen NY-BR-84 [Zea mays]	Endoplasmic reticulum-Golgi intermediate compartment protein 3 OS=Mus musculus GN=Ergic3 PE=2 SV=1	--
1176	Ahy.Unigene1176	JR541849	1643	R.	R.	NADK2; NAD+ kinase/ calmodulin binding [Arabidopsis thaliana] >gi|75169003|sp|Q9C5W3.1|NADK2_ARATH RecName: Full=NAD kinase 2, chloroplastic; Short=AtNADK-2; Flags: Precursor	NAD kinase 2, chloroplastic OS=Arabidopsis thaliana GN=NADK2 PE=1 SV=1	Predicted sugar kinase
1177	Ahy.Unigene1177	JR541850	870	R.	R.	PHO2 [Nicotiana benthamiana]	Probable ubiquitin-conjugating enzyme E2 24 OS=Arabidopsis thaliana GN=UBC24 PE=2 SV=1	Ubiquitin-protein ligase
1178	Ahy.Unigene1178	JR541851	1064	R.	R.	--	--	--
1179	Ahy.Unigene1179	JR541852	1072	R.	R.	catalytic [Arabidopsis thaliana]	Uncharacterized protein KIAA0090 homolog OS=Pongo abelii PE=2 SV=1	--
1180	Ahy.Unigene1180	JR541853	1616	R.	R.	DRB4 (DOUBLE-STRANDED-RNA-BINDING PROTEIN 4); double-stranded RNA binding / protein binding [Arabidopsis thaliana] >gi|197267565|dbj|BAG69145.1| dsRNA-binding protein [Arabidopsis thaliana]	Ribonuclease 3 OS=Treponema denticola GN=rnc PE=3 SV=1	--
1181	Ahy.Unigene1181	JR541854	1184	R.	R.	phosphate translocator-related [Arabidopsis thaliana] >gi|8778643|gb|AAF79651.1|AC025416_25 F5O11.25 [Arabidopsis thaliana] >gi|9502394|gb|AAF88101.1|AC025417_29 T12C24.5 [Arabidopsis thaliana]	Solute carrier family 35 member E1 homolog OS=Drosophila melanogaster GN=CG14621 PE=2 SV=1	Permeases of the drug/metabolite transporter (DMT) superfamily
1182	Ahy.Unigene1182	JR541855	1169	R.	R.	zinc finger (C3HC4-type RING finger) family protein [Arabidopsis thaliana] >gi|90093276|gb|ABD85151.1| At1g68070 [Arabidopsis thaliana]	E3 ubiquitin-protein ligase At1g63170 OS=Arabidopsis thaliana GN=At1g63170 PE=2 SV=2	--
1183	Ahy.Unigene1183	JR541856	1140	R.	R.	hydroxyphenylpyruvate reductase (HPPR) [Solenostemon scutellarioides]	Glyoxylate reductase OS=Thermococcus litoralis GN=gyaR PE=1 SV=1	Lactate dehydrogenase and related dehydrogenases
1184	Ahy.Unigene1184	JR541857	1438	R.	R.	RecName: Full=Pectinesterase 3; Short=PE 3; AltName: Full=Pectin methylesterase 3; Flags: Precursor >gi|732913|emb|CAA59482.1| pectinesterase [Phaseolus vulgaris]	Pectinesterase 3 OS=Phaseolus vulgaris GN=MPE3 PE=2 SV=1	Pectin methylesterase
1185	Ahy.Unigene1185	JR541858	538	R.	R.	amidotransferase hisH-like protein [Arabidopsis thaliana]	Pyridoxal biosynthesis protein PDX2 OS=Arabidopsis thaliana GN=PDX2 PE=1 SV=1	Predicted glutamine amidotransferase involved in pyridoxine biosynthesis
1186	Ahy.Unigene1186	JR541859	1031	R.	R.	respiratory burst oxidase [Arabidopsis lyrata subsp. lyrata] >gi|297333764|gb|EFH64182.1| respiratory burst oxidase [Arabidopsis lyrata subsp. lyrata]	Respiratory burst oxidase homolog protein A OS=Solanum tuberosum GN=RBOHA PE=1 SV=1	--
1187	Ahy.Unigene1187	JR541860	1391	R.	R.	transferase, transferring glycosyl groups [Arabidopsis lyrata subsp. lyrata] >gi|297326509|gb|EFH56929.1| transferase, transferring glycosyl groups [Arabidopsis lyrata subsp. lyrata]	Probable beta-1,3-galactosyltransferase 9 OS=Arabidopsis thaliana GN=B3GALT9 PE=2 SV=1	--
1188	Ahy.Unigene1188	JR541861	1071	R.	R.	RecName: Full=Zinc finger AN1 and C2H2 domain-containing stress-associated protein 16; Short=OsSAP16	Zinc finger AN1 and C2H2 domain-containing stress-associated protein 16 OS=Oryza sativa subsp. japonica GN=SAP16 PE=2 SV=2	--
1189	Ahy.Unigene1189	JR541862	1451	R.	R.	PRT1 [Arabidopsis thaliana]	E3 ubiquitin-protein ligase PRT1 OS=Arabidopsis thaliana GN=PRT1 PE=2 SV=2	--
1190	Ahy.Unigene1190	JR541863	2042	R.	R.	AT3g08600/F17O14_7 [Arabidopsis thaliana] >gi|15810099|gb|AAL06975.1| AT3g08600/F17O14_7 [Arabidopsis thaliana]	--	--
1191	Ahy.Unigene1191	JR541864	1368	R.	R.	Os03g0334000 [Oryza sativa Japonica Group] >gi|113548498|dbj|BAF11941.1| Os03g0334000 [Oryza sativa Japonica Group]	Serine/threonine-protein kinase AtPK19 OS=Arabidopsis thaliana GN=ATPK19 PE=2 SV=2	Serine/threonine protein kinase
1192	Ahy.Unigene1192	JR541865	1370	R.	R.	ankyrin repeat protein-like [Oryza sativa Japonica Group]	Ankyrin repeat domain-containing protein 13C OS=Danio rerio GN=ankrd13c PE=2 SV=1	--
1193	Ahy.Unigene1193	JR541866	1320	R.	R.	kinase interacting family protein [Arabidopsis thaliana] >gi|28416683|gb|AAO42872.1| At2g30500 [Arabidopsis thaliana]	Fibrinogen- and Ig-binding protein OS=Streptococcus pyogenes GN=mrp4 PE=4 SV=1	ATPase involved in DNA repair
1194	Ahy.Unigene1194	JR541867	1721	R.	R.	protein phosphatase-2C [Mesembryanthemum crystallinum]	Probable protein phosphatase 2C 2 OS=Oryza sativa subsp. japonica GN=Os01g0295700 PE=2 SV=1	Serine/threonine protein phosphatase
1195	Ahy.Unigene1195	JR541868	1453	R.	R.	LRR receptor-like protein kinase m2 [Malus x domestica]	Receptor-like protein kinase 5 OS=Arabidopsis thaliana GN=RLK5 PE=1 SV=1	Serine/threonine protein kinase
1196	Ahy.Unigene1196	JR541869	1032	R.	R.	ALCATRAZ/SPATULA-like protein [Prunus persica]	Transcription factor SPATULA OS=Arabidopsis thaliana GN=SPT PE=1 SV=1	--
1197	Ahy.Unigene1197	JR541870	495	R.	R.	WRKY13 [Glycine max]	Probable WRKY transcription factor 11 OS=Arabidopsis thaliana GN=WRKY11 PE=1 SV=2	--
1198	Ahy.Unigene1198	JR541871	610	nonR.	nonR.	WRKY13 [Glycine max]	Probable WRKY transcription factor 11 OS=Arabidopsis thaliana GN=WRKY11 PE=1 SV=2	--
1199	Ahy.Unigene1199	JR541872	1187	R.	R.	RecName: Full=Probable 6-phosphogluconolactonase 2; Short=6PGL 2 >gi|158513646|sp|A2YNH4.1|6PGL2_ORYSI RecName: Full=Probable 6-phosphogluconolactonase 2; Short=6PGL 2	Probable 6-phosphogluconolactonase 2 OS=Oryza sativa subsp. japonica GN=Os07g0604000 PE=2 SV=1	6-phosphogluconolactonase/Glucosamine-6-phosphate isomerase/deaminase
1200	Ahy.Unigene1200	JR541873	1465	R.	R.	FtsZ protein [Pisum sativum]	Cell division protein ftsZ homolog, chloroplastic OS=Arabidopsis thaliana GN=FTSZ PE=1 SV=2	Cell division GTPase
1201	Ahy.Unigene1201	JR541874	1178	R.	R.	At1g14310 [Arabidopsis thaliana]	Haloacid dehalogenase-like hydrolase domain-containing protein 3 OS=Homo sapiens GN=HDHD3 PE=1 SV=1	Predicted hydrolase (HAD superfamily)
1202	Ahy.Unigene1202	JR541875	1326	R.	R.	nodulin family protein [Gossypium hirsutum]	Auxin-induced protein 5NG4 OS=Pinus taeda PE=2 SV=1	Permeases of the drug/metabolite transporter (DMT) superfamily
1203	Ahy.Unigene1203	JR541876	2484	R.	R.	AMP binding protein [Arabidopsis lyrata subsp. lyrata] >gi|297316324|gb|EFH46747.1| AMP binding protein [Arabidopsis lyrata subsp. lyrata]	Acetyl-coenzyme A synthetase, cytoplasmic OS=Homo sapiens GN=ACSS2 PE=1 SV=1	Acyl-coenzyme A synthetases/AMP-(fatty) acid ligases
1204	Ahy.Unigene1204	JR541877	1834	R.	R.	vacuolar protein sorting 36 family protein [Arabidopsis lyrata subsp. lyrata] >gi|297319012|gb|EFH49434.1| vacuolar protein sorting 36 family protein [Arabidopsis lyrata subsp. lyrata]	Vacuolar protein sorting-associated protein 36 OS=Arabidopsis thaliana GN=VPS36 PE=2 SV=1	--
1205	Ahy.Unigene1205	JR541878	1626	nonR.	nonR.	Os01g0593000 [Oryza sativa Japonica Group] >gi|255673417|dbj|BAF05371.2| Os01g0593000 [Oryza sativa Japonica Group]	Leucine-rich repeat-containing protein DDB_G0276689 OS=Dictyostelium discoideum GN=DDB_G0276689 PE=4 SV=1	--
1206	Ahy.Unigene1206	JR541879	2769	R.	R.	Zinc finger, CCCH-type [Medicago truncatula]	Zinc finger CCCH domain-containing protein 30 OS=Arabidopsis thaliana GN=At2g41900 PE=1 SV=2	--
1207	Ahy.Unigene1207	JR541880	3102	R.	R.	Zinc finger, CCCH-type [Medicago truncatula]	Zinc finger CCCH domain-containing protein 30 OS=Arabidopsis thaliana GN=At2g41900 PE=1 SV=2	--
1208	Ahy.Unigene1208	JR541881	2164	R.	R.	ATP binding / ATPase/ nucleoside-triphosphatase/ nucleotide binding [Arabidopsis thaliana]	Spastin OS=Danio rerio GN=spast PE=2 SV=2	ATPases of the AAA+ class
1209	Ahy.Unigene1209	JR541882	1759	R.	R.	IGN1 [Lotus japonicus] >gi|128168568|dbj|BAF48667.1| IGN1 [Lotus japonicus]	Ankyrin repeat-containing protein At3g12360 OS=Arabidopsis thaliana GN=At3g12360 PE=2 SV=1	FOG: Ankyrin repeat
1210	Ahy.Unigene1210	JR541883	1552	R.	R.	alanine:glyoxylate aminotransferase 2 homolog [Arabidopsis thaliana]	Alanine--glyoxylate aminotransferase 2 homolog 1, mitochondrial OS=Arabidopsis thaliana GN=AGT2 PE=1 SV=1	4-aminobutyrate aminotransferase and related aminotransferases
1211	Ahy.Unigene1211	JR541884	1869	R.	R.	At2g36720 [Arabidopsis thaliana]	Chromodomain-helicase-DNA-binding protein 4 OS=Homo sapiens GN=CHD4 PE=1 SV=1	--
1212	Ahy.Unigene1212	-	2418	R.	R.	PAF1 complex component [Populus trichocarpa] >gi|222848649|gb|EEE86196.1| PAF1 complex component [Populus trichocarpa]	RNA polymerase-associated protein RTF1 homolog OS=Homo sapiens GN=RTF1 PE=1 SV=3	Transcription factor involved in TATA site selection and in elongation by RNA polymerase II
1213	Ahy.Unigene1213	JR541885	1747	R.	R.	cyclin-like F-box [Glycine max]	--	--
1214	Ahy.Unigene1214	JR541886	1513	R.	R.	multidrug/pheromone exporter, MDR family, ABC transporter family [Populus trichocarpa] >gi|222865349|gb|EEF02480.1| multidrug/pheromone exporter, MDR family, ABC transporter family [Populus trichocarpa]	ABC transporter B family member 20 OS=Arabidopsis thaliana GN=ABCB20 PE=2 SV=1	ABC-type multidrug transport system, ATPase and permease components
1215	Ahy.Unigene1215	JR541887	2011	R.	R.	Zinc finger, RING-type [Medicago truncatula]	--	--
1216	Ahy.Unigene1216	JR541888	1896	R.	R.	Os04g0316800 [Oryza sativa Japonica Group] >gi|255675326|dbj|BAF14361.2| Os04g0316800 [Oryza sativa Japonica Group]	Protein FAR-RED ELONGATED HYPOCOTYL 3 OS=Arabidopsis thaliana GN=FHY3 PE=1 SV=1	--
1217	Ahy.Unigene1217	JR541889	1803	R.	R.	AT4g38500/F20M13_60 [Arabidopsis thaliana] >gi|28460679|gb|AAO43564.1| At4g38500/F20M13_60 [Arabidopsis thaliana]	--	--
1218	Ahy.Unigene1218	JR541890	1550	R.	R.	RecName: Full=Filament-like plant protein 6; Short=AtFPP6 >gi|12323626|gb|AAG51782.1|AC079679_2 mysoin-like protein; 11013-7318 [Arabidopsis thaliana]	Filament-like plant protein 6 OS=Arabidopsis thaliana GN=FPP6 PE=2 SV=1	ATPase involved in DNA repair
1219	Ahy.Unigene1219	JR541891	1749	R.	R.	small nuclear ribonucleoprotein family protein / snRNP family protein [Arabidopsis thaliana] >gi|22022524|gb|AAM83220.1| At1g28060/F13K9_16 [Arabidopsis thaliana]	U4/U6 small nuclear ribonucleoprotein Prp3 OS=Gallus gallus GN=PRPF3 PE=2 SV=1	--
1220	Ahy.Unigene1220	JR541892	1736	R.	R.	Os03g0159200 [Oryza sativa Japonica Group] >gi|108706291|gb|ABF94086.1| XS domain containing protein, expressed [Oryza sativa (japonica cultivar-group)] >gi|113547499|dbj|BAF10942.1| Os03g0159200 [Oryza sativa Japonica Group]	Protein SUPPRESSOR OF GENE SILENCING 3 OS=Solanum lycopersicum GN=SGS3 PE=1 SV=1	--
1221	Ahy.Unigene1221	JR541893	2101	R.	R.	leucine-rich repeat family protein [Arabidopsis thaliana] >gi|57868150|gb|AAW57413.1| plant intracellular Ras-group-related LRR protein 4 [Arabidopsis thaliana]	Malignant fibrous histiocytoma-amplified sequence 1 homolog OS=Mus musculus GN=Mfhas1 PE=2 SV=2	Leucine-rich repeat (LRR) protein
1222	Ahy.Unigene1222	JR541894	980	R.	R.	pleckstrin homology (PH) domain-containing protein-related [Arabidopsis thaliana] >gi|145333884|ref|NP_001078437.1| pleckstrin homology (PH) domain-containing protein-related [Arabidopsis thaliana]	--	--
1223	Ahy.Unigene1223	JR541895	1583	R.	R.	lipoic acid synthase family protein [Arabidopsis thaliana] >gi|20373023|dbj|BAB91180.1| lipoic acid synthase [Arabidopsis thaliana] >gi|98960967|gb|ABF58967.1| At5g08415 [Arabidopsis thaliana]	Lipoyl synthase, mitochondrial OS=Rattus norvegicus GN=Lias PE=2 SV=1	Lipoate synthase
1224	Ahy.Unigene1224	JR541896	1454	R.	R.	RecName: Full=Protochlorophyllide reductase, chloroplastic; Short=PCR; AltName: Full=NADPH-protochlorophyllide oxidoreductase; Short=POR; Flags: Precursor >gi|2244614|dbj|BAA21089.1| NADPH-protochlorophyllide oxidoreductase [Cucumis sativus]	Protochlorophyllide reductase, chloroplastic OS=Cucumis sativus GN=PORA PE=2 SV=1	Dehydrogenases with different specificities (related to short-chain alcohol dehydrogenases)
1225	Ahy.Unigene1225	JR541897	2145	R.	R.	Nck-associated protein 1 [Lotus japonicus]	Protein NAP1 OS=Arabidopsis thaliana GN=NAP1 PE=1 SV=2	--
1226	Ahy.Unigene1226	JR541898	2046	R.	R.	coronatine-insensitive 1 [Glycine max]	Coronatine-insensitive protein 1 OS=Arabidopsis thaliana GN=COI1 PE=1 SV=1	--
1227	Ahy.Unigene1227	JR541899	2385	R.	R.	binding protein [Arabidopsis lyrata subsp. lyrata] >gi|297326540|gb|EFH56960.1| binding protein [Arabidopsis lyrata subsp. lyrata]	Leucine-rich repeat-containing protein DDB_G0276689 OS=Dictyostelium discoideum GN=DDB_G0276689 PE=4 SV=1	--
1228	Ahy.Unigene1228	JR541900	2694	R.	R.	AUX/IAA protein; Transcriptional factor B3; Auxin response factor [Medicago truncatula]	Auxin response factor 1 OS=Arabidopsis thaliana GN=ARF1 PE=1 SV=2	--
1229	Ahy.Unigene1229	JR541901	2789	nonR.	nonR.	protein kinase [Carica papaya]	Serine/threonine-protein kinase fray2 OS=Dictyostelium discoideum GN=fray2 PE=3 SV=1	Serine/threonine protein kinase
1230	Ahy.Unigene1230	JR541902	2190	R.	R.	Cyclin-like F-box [Medicago truncatula]	F-box protein At1g47056 OS=Arabidopsis thaliana GN=At1g47056 PE=2 SV=1	--
1231	Ahy.Unigene1231	JR541903	2740	R.	R.	RelA-SpoT like protein PsRSH1 [Pisum sativum]	Probable guanosine-3',5'-bis(diphosphate) 3'-pyrophosphohydrolase OS=Synechocystis sp. (strain PCC 6803) GN=spoT PE=3 SV=1	Guanosine polyphosphate pyrophosphohydrolases/synthetases
1232	Ahy.Unigene1232	JR541904	2808	R.	R.	vacuolar proton-ATPase subunit-like protein [Lotus japonicus]	Vacuolar proton translocating ATPase 100 kDa subunit OS=Dictyostelium discoideum GN=vatM PE=1 SV=2	Archaeal/vacuolar-type H+-ATPase subunit I
1233	Ahy.Unigene1233	JR541905	3437	R.	R.	RecName: Full=Probably inactive leucine-rich repeat receptor-like protein kinase At3g28040; Flags: Precursor >gi|11994124|dbj|BAB01126.1| receptor protein kinase [Arabidopsis thaliana] >gi|224589581|gb|ACN59324.1| leucine-rich repeat receptor-like protein kinase [Arabidopsis thaliana]	Probably inactive leucine-rich repeat receptor-like protein kinase At3g28040 OS=Arabidopsis thaliana GN=At3g28040 PE=2 SV=1	Leucine-rich repeat (LRR) protein
1234	Ahy.Unigene1234	JR541906	3149	R.	R.	TRH1 (TINY ROOT HAIR 1); potassium ion transmembrane transporter [Arabidopsis thaliana] >gi|38503180|sp|Q9FE38.1|POT3_ARATH RecName: Full=Potassium transporter 3; Short=AtPOT3; Short=AtKUP4; Short=AtKT3; AltName: Full=Tiny root hair 1 protein >gi|11181958|emb|CAC16137.1| tiny root hair 1 protein [Arabidopsis thaliana] >gi|11181960|emb|CAC16138.1| tiny root hair 1 protein [Arabidopsis thaliana] >g…	Potassium transporter 3 OS=Arabidopsis thaliana GN=POT3 PE=1 SV=1	K+ transporter
1235	Ahy.Unigene1235	JR541907	2627	R.	R.	receptor-like protein kinase precusor-like protein [Glycine max] >gi|223452568|gb|ACM89611.1| receptor-like protein kinase [Glycine max]	Probable receptor-like protein kinase At5g20050 OS=Arabidopsis thaliana GN=At5g20050 PE=2 SV=1	Serine/threonine protein kinase
1236	Ahy.Unigene1236	JR541908	2610	R.	R.	PREDICTED: KUP2 [Vitis vinifera]	Potassium transporter 2 OS=Arabidopsis thaliana GN=POT2 PE=1 SV=2	K+ transporter
1237	Ahy.Unigene1237	JR541909	2274	R.	R.	dolichyl-diphosphooligosaccharide--protein glycosyltransferase 67 kDasubunit [Zea mays] >gi|195648146|gb|ACG43541.1| dolichyl-diphosphooligosaccharide--protein glycosyltransferase 67 kDasubunit precursor [Zea mays]	Dolichyl-diphosphooligosaccharide--protein glycosyltransferase subunit 1 OS=Sus scrofa GN=RPN1 PE=1 SV=1	--
1238	Ahy.Unigene1238	JR541910	3245	R.	R.	map kinase phosphatase [Arabidopsis lyrata subsp. lyrata] >gi|297322130|gb|EFH52551.1| map kinase phosphatase [Arabidopsis lyrata subsp. lyrata]	Dual specificity protein phosphatase 1 OS=Rattus norvegicus GN=Dusp1 PE=2 SV=1	Predicted protein-tyrosine phosphatase
1239	Ahy.Unigene1239	JR541911	2621	R.	R.	Periodic tryptophan protein-associated region; WD40-like [Medicago truncatula]	Periodic tryptophan protein 2 homolog OS=Homo sapiens GN=PWP2 PE=1 SV=2	FOG: WD40 repeat
1240	Ahy.Unigene1240	JR541912	1884	R.	R.	sugar transporter/spinster transmembrane protein [Populus trichocarpa] >gi|222850356|gb|EEE87903.1| sugar transporter/spinster transmembrane protein [Populus trichocarpa]	Protein spinster homolog 1 OS=Xenopus laevis GN=spns1 PE=2 SV=1	Permeases of the major facilitator superfamily
1241	Ahy.Unigene1241	JR541913	1697	R.	R.	Os08g0161500 [Oryza sativa Japonica Group] >gi|113623019|dbj|BAF22964.1| Os08g0161500 [Oryza sativa Japonica Group]	Abhydrolase domain-containing protein FAM108B1 OS=Gallus gallus GN=FAM108B1 PE=2 SV=1	Hydrolases of the alpha/beta superfamily
1242	Ahy.Unigene1242	JR541914	2861	R.	R.	RecName: Full=Vacuolar protein sorting-associated protein 41 homolog >gi|1835788|gb|AAB60857.1| VPS41 [Solanum lycopersicum]	Vacuolar protein sorting-associated protein 41 homolog OS=Solanum lycopersicum GN=VPS41 PE=2 SV=1	--
1243	Ahy.Unigene1243	JR541915	1878	R.	R.	Helix-loop-helix DNA-binding [Medicago truncatula]	Uncharacterized basic helix-loop-helix protein At1g64625 OS=Arabidopsis thaliana GN=At1g64625 PE=2 SV=1	--
1244	Ahy.Unigene1244	JR541916	2668	R.	R.	dentin sialophosphoprotein-related [Arabidopsis thaliana]	Dentin sialophosphoprotein OS=Homo sapiens GN=DSPP PE=1 SV=2	RNA-binding proteins (RRM domain)
1245	Ahy.Unigene1245	JR541917	2202	nonR.	nonR.	RecName: Full=DEAD-box ATP-dependent RNA helicase 24 >gi|16323192|gb|AAL15330.1| At2g47330/T8I13.17 [Arabidopsis thaliana] >gi|21700913|gb|AAM70580.1| At2g47330/T8I13.17 [Arabidopsis thaliana]	DEAD-box ATP-dependent RNA helicase 24 OS=Arabidopsis thaliana GN=RH24 PE=1 SV=2	Superfamily II DNA and RNA helicases
1246	Ahy.Unigene1246	JR541918	2653	R.	R.	F-box family protein [Arabidopsis lyrata subsp. lyrata] >gi|297316738|gb|EFH47160.1| F-box family protein [Arabidopsis lyrata subsp. lyrata]	F-box/LRR-repeat protein 3 OS=Arabidopsis thaliana GN=FBL3 PE=2 SV=1	--
1247	Ahy.Unigene1247	JR541919	2222	R.	R.	f-box family protein [Populus trichocarpa] >gi|222849345|gb|EEE86892.1| f-box family protein [Populus trichocarpa]	F-box/LRR-repeat protein 10 OS=Arabidopsis thaliana GN=FBL10 PE=2 SV=1	--
1248	Ahy.Unigene1248	JR541920	1916	R.	R.	serine palmitoyltransferase [Lotus japonicus]	Serine palmitoyltransferase 2 OS=Mus musculus GN=Sptlc2 PE=2 SV=2	7-keto-8-aminopelargonate synthetase and related enzymes
1249	Ahy.Unigene1249	JR541921	1668	R.	R.	glutamate decarboxylase [Glycine max]	Glutamate decarboxylase OS=Petunia hybrida GN=GAD PE=1 SV=1	Glutamate decarboxylase and related PLP-dependent proteins
1250	Ahy.Unigene1250	JR541922	1551	R.	R.	Os04g0559800 [Oryza sativa Japonica Group] >gi|38345839|emb|CAD41079.2| OSJNBa0084K11.3 [Oryza sativa (japonica cultivar-group)] >gi|113565113|dbj|BAF15456.1| Os04g0559800 [Oryza sativa Japonica Group]	Mitogen-activated protein kinase kinase kinase 2 OS=Arabidopsis thaliana GN=ANP2 PE=2 SV=1	Serine/threonine protein kinase
1251	Ahy.Unigene1251	JR541923	1399	R.	R.	SIT4 phosphatase-associated family protein [Arabidopsis lyrata subsp. lyrata] >gi|297335519|gb|EFH65936.1| SIT4 phosphatase-associated family protein [Arabidopsis lyrata subsp. lyrata]	Serine/threonine-protein phosphatase 6 regulatory subunit 3 OS=Mus musculus GN=Saps3 PE=1 SV=1	--
1252	Ahy.Unigene1252	JR541924	1301	R.	R.	transketolase 1 [Capsicum annuum]	Transketolase, chloroplastic (Fragment) OS=Craterostigma plantagineum GN=TKT3 PE=1 SV=1	Transketolase
1253	Ahy.Unigene1253	JR541925	1516	R.	R.	phosphoenolpyruvate carboxylase [Arachis hypogaea]	Phosphoenolpyruvate carboxylase 4 OS=Arabidopsis thaliana GN=PPC4 PE=2 SV=1	Phosphoenolpyruvate carboxylase
1254	Ahy.Unigene1254	JR541926	1468	R.	R.	arginine methyltransferease [Populus trichocarpa] >gi|222872424|gb|EEF09555.1| arginine methyltransferease [Populus trichocarpa]	Probable protein arginine N-methyltransferase 1.1 OS=Arabidopsis thaliana GN=PRMT1.1 PE=1 SV=1	SAM-dependent methyltransferases
1255	Ahy.Unigene1255	JR541927	1610	R.	R.	GRAS family transcription factor [Populus trichocarpa] >gi|222843927|gb|EEE81474.1| GRAS family transcription factor [Populus trichocarpa]	Scarecrow-like protein 1 OS=Arabidopsis thaliana GN=SCL1 PE=2 SV=1	--
1256	Ahy.Unigene1256	JR541928	1485	R.	R.	RecName: Full=Elongation factor Tu, chloroplastic; Short=EF-Tu; Flags: Precursor >gi|18776|emb|CAA46864.1| EF-Tu [Glycine max] >gi|448921|prf||1918220A elongation factor Tu	Elongation factor Tu, chloroplastic OS=Glycine max GN=TUFA PE=3 SV=1	GTPases - translation elongation factors
1257	Ahy.Unigene1257	JR541929	1806	R.	R.	PREDICTED: similar to Elongation factor Tu, chloroplastic [Vitis vinifera]	Elongation factor Tu, chloroplastic OS=Glycine max GN=TUFA PE=3 SV=1	GTPases - translation elongation factors
1258	Ahy.Unigene1258	JR541930	979	R.	R.	auxin response factor 10 [Solanum lycopersicum]	Auxin response factor 16 OS=Arabidopsis thaliana GN=ARF16 PE=2 SV=1	--
1259	Ahy.Unigene1259	JR541931	1809	R.	R.	dehydration-responsive protein-related [Brassica rapa]	Probable pectin methyltransferase QUA2 OS=Arabidopsis thaliana GN=QUA2 PE=1 SV=2	--
1260	Ahy.Unigene1260	JR541932	1863	R.	R.	nodulin family protein [Arabidopsis thaliana] >gi|5882744|gb|AAD55297.1|AC008263_28 Strong similarity to gb|AF031243 nodule-specific protein (Nlj70) from Lotus japonicus and is a member of the PF|00083 Sugar (and other) transporter family. EST gb|Z37715 comes from this gene [Arabidopsis thaliana]	Probable transporter MCH1 OS=Yarrowia lipolytica GN=MCH1 PE=3 SV=1	Permeases of the major facilitator superfamily
1261	Ahy.Unigene1261	JR541933	1723	R.	R.	glycoside hydrolase family 28 protein / polygalacturonase (pectinase) family protein [Arabidopsis thaliana]	Exo-poly-alpha-D-galacturonosidase OS=Erwinia chrysanthemi GN=pehX PE=1 SV=1	Endopolygalacturonase
1262	Ahy.Unigene1262	JR541934	1391	R.	R.	aldose 1-epimerase family protein [Arabidopsis lyrata subsp. lyrata] >gi|297330114|gb|EFH60533.1| aldose 1-epimerase family protein [Arabidopsis lyrata subsp. lyrata]	Glucose-6-phosphate 1-epimerase OS=Saccharomyces cerevisiae GN=YMR099C PE=1 SV=1	Uncharacterized enzymes related to aldose 1-epimerase
1263	Ahy.Unigene1263	JR541935	1845	R.	R.	Os06g0726600 [Oryza sativa Japonica Group] >gi|54291134|dbj|BAD61807.1| MAP kinase activating protein-like [Oryza sativa Japonica Group] >gi|255677415|dbj|BAF20545.2| Os06g0726600 [Oryza sativa Japonica Group]	Transmembrane protein 184C OS=Pongo abelii GN=TMEM184C PE=2 SV=1	--
1264	Ahy.Unigene1264	JR541936	2281	R.	R.	fringe-related protein [Arabidopsis thaliana]	Beta-1,3-glucosyltransferase OS=Mus musculus GN=B3galtl PE=2 SV=2	--
1265	Ahy.Unigene1265	JR541937	1849	R.	R.	phosphate translocator-related [Arabidopsis thaliana] >gi|16648967|gb|AAL24335.1| Unknown protein [Arabidopsis thaliana]	Solute carrier family 35 member C2 OS=Mus musculus GN=Slc35c2 PE=1 SV=1	Permeases of the drug/metabolite transporter (DMT) superfamily
1266	Ahy.Unigene1266	JR541938	2168	R.	R.	phosphoinositide phosphatase family protein [Arabidopsis lyrata subsp. lyrata] >gi|297323108|gb|EFH53529.1| phosphoinositide phosphatase family protein [Arabidopsis lyrata subsp. lyrata]	Polyphosphoinositide phosphatase OS=Mus musculus GN=Fig4 PE=1 SV=1	Phosphoinositide polyphosphatase (Sac family)
1267	Ahy.Unigene1267	JR541939	1589	nonR.	nonR.	type-b response regulator [Populus trichocarpa] >gi|222838592|gb|EEE76957.1| type-b response regulator [Populus trichocarpa]	Two-component response regulator ARR1 OS=Arabidopsis thaliana GN=ARR1 PE=1 SV=2	--
1268	Ahy.Unigene1268	JR541940	2472	R.	R.	NADPH-ferrihemoprotein reductase [Vicia sativa]	NADPH--cytochrome P450 reductase OS=Phaseolus aureus PE=1 SV=1	Sulfite reductase, alpha subunit (flavoprotein)
1269	Ahy.Unigene1269	JR541941	1210	R.	R.	ATSIZ1/SIZ1 [Arabidopsis lyrata subsp. lyrata] >gi|297310520|gb|EFH40944.1| ATSIZ1/SIZ1 [Arabidopsis lyrata subsp. lyrata]	E3 SUMO-protein ligase SIZ1 OS=Arabidopsis thaliana GN=SIZ1 PE=1 SV=2	--
1270	Ahy.Unigene1270	JR541942	1930	R.	R.	amino acid transporter [Populus trichocarpa] >gi|222870754|gb|EEF07885.1| amino acid transporter [Populus trichocarpa]	Sodium-coupled neutral amino acid transporter 1 OS=Rattus norvegicus GN=Slc38a1 PE=1 SV=1	Amino acid permeases
1271	Ahy.Unigene1271	JR541943	1351	R.	R.	Os01g0652800 [Oryza sativa Japonica Group] >gi|19571153|dbj|BAB86576.1| leaf senescence protein-like [Oryza sativa Japonica Group] >gi|20161502|dbj|BAB90425.1| leaf senescence protein-like [Oryza sativa Japonica Group] >gi|255673513|dbj|BAH91216.1| Os01g0652800 [Oryza sativa Japonica Group]	--	--
1272	Ahy.Unigene1272	JR541944	1559	R.	R.	PsHSP71.2 [Pisum sativum] >gi|1771479|emb|CAA67867.1| heat shock protein hsp70 [Pisum sativum]	Heat shock 70 kDa protein OS=Glycine max GN=HSP70 PE=3 SV=1	Molecular chaperone
1273	Ahy.Unigene1273	JR541945	2460	R.	R.	ethylene-insensitive 3f [Populus trichocarpa] >gi|222846506|gb|EEE84053.1| ethylene-insensitive 3f [Populus trichocarpa]	ETHYLENE INSENSITIVE 3-like 3 protein OS=Arabidopsis thaliana GN=EIL3 PE=1 SV=1	--
1274	Ahy.Unigene1274	JR541946	1438	R.	R.	HHP2 (HEPTAHELICAL TRANSMEMBRANE PROTEIN2); receptor [Arabidopsis thaliana] >gi|42573093|ref|NP_974643.1| HHP2 (HEPTAHELICAL TRANSMEMBRANE PROTEIN2); receptor [Arabidopsis thaliana] >gi|30385618|gb|AAP23168.1| HHP2 [Arabidopsis thaliana] >gi|60543323|gb|AAX22259.1| At4g30850 [Arabidopsis thaliana] >gi|94442447|gb|ABF19011.1| At4g30850 [Arabidopsis thaliana]	Adiponectin receptor protein 1 OS=Mus musculus GN=Adipor1 PE=1 SV=1	Predicted membrane protein, hemolysin III homolog
1275	Ahy.Unigene1275	JR541947	1639	R.	R.	glycosyl hydrolase family 17 protein [Arabidopsis thaliana] >gi|75161468|sp|Q8VYE5.1|E1312_ARATH RecName: Full=Glucan endo-1,3-beta-glucosidase 12; AltName: Full=(1->3)-beta-glucan endohydrolase 12; Short=(1->3)-beta-glucanase 12; AltName: Full=Beta-1,3-endoglucanase 12; Short=Beta-1,3-glucanase 12; Flags: Precursor	Glucan endo-1,3-beta-glucosidase 12 OS=Arabidopsis thaliana GN=At4g29360 PE=1 SV=1	DNA-directed RNA polymerase, beta' subunit/160 kD subunit
1276	Ahy.Unigene1276	JR541948	2086	R.	R.	Unknown protein [Arabidopsis thaliana]	Protein PNS1 OS=Ustilago maydis GN=PNS1 PE=3 SV=1	--
1277	Ahy.Unigene1277	JR541949	1384	R.	R.	kinase family protein [Arabidopsis lyrata subsp. lyrata] >gi|297321951|gb|EFH52372.1| kinase family protein [Arabidopsis lyrata subsp. lyrata]	Serine/threonine-protein kinase-like protein At3g51990 OS=Arabidopsis thaliana GN=At3g51990 PE=2 SV=1	Serine/threonine protein kinase
1278	Ahy.Unigene1278	JR541950	1554	R.	R.	homoserine kinase [Glycine max]	Homoserine kinase OS=Prosthecochloris vibrioformis (strain DSM 265) (strain DSM 265) GN=thrB PE=3 SV=1	Homoserine kinase
1279	Ahy.Unigene1279	JR541951	1987	R.	R.	ATEXO70G1 (exocyst subunit EXO70 family protein G1); protein binding [Arabidopsis thaliana] >gi|32347268|gb|AAP31853.1| EXO70-G1 protein [Arabidopsis thaliana]	Exocyst complex component 7 OS=Homo sapiens GN=EXOC7 PE=1 SV=3	--
1280	Ahy.Unigene1280	JR541952	1735	R.	R.	ATEXO70G1 (exocyst subunit EXO70 family protein G1); protein binding [Arabidopsis thaliana] >gi|32347268|gb|AAP31853.1| EXO70-G1 protein [Arabidopsis thaliana]	Exocyst complex component 7 OS=Rattus norvegicus GN=Exoc7 PE=2 SV=1	--
1281	Ahy.Unigene1281	JR541953	1908	R.	R.	Os02g0557600 [Oryza sativa Japonica Group] >gi|113536671|dbj|BAF09054.1| Os02g0557600 [Oryza sativa Japonica Group]	Ligatin OS=Pongo abelii GN=LGTN PE=2 SV=1	Predicted RNA-binding protein (contains PUA domain)
1282	Ahy.Unigene1282	JR541954	2488	R.	R.	protein binding / zinc ion binding [Arabidopsis thaliana]	E3 ubiquitin-protein ligase MARCH6 OS=Homo sapiens GN=MARCH6 PE=1 SV=2	Protein involved in mRNA turnover and stability
1283	Ahy.Unigene1283	JR541955	1328	R.	R.	Protein phosphatase 2C-like [Medicago truncatula]	Probable protein phosphatase 2C 5 OS=Arabidopsis thaliana GN=At1g09160 PE=2 SV=1	Serine/threonine protein phosphatase
1284	Ahy.Unigene1284	JR541956	2053	R.	R.	Protein phosphatase 2C-like [Medicago truncatula]	Probable protein phosphatase 2C 5 OS=Arabidopsis thaliana GN=At1g09160 PE=2 SV=1	Serine/threonine protein phosphatase
1285	Ahy.Unigene1285	JR541957	1581	nonR.	nonR.	K+ channel tetramerisation [Medicago truncatula]	Formin-like protein 6 OS=Oryza sativa subsp. japonica GN=FH6 PE=2 SV=2	DNA-directed RNA polymerase, beta' subunit/160 kD subunit
1286	Ahy.Unigene1286	JR541958	2004	R.	R.	glutathione reductase (NADPH) [Vitis vinifera]	Glutathione reductase, chloroplastic (Fragment) OS=Nicotiana tabacum GN=GOR PE=1 SV=1	Pyruvate/2-oxoglutarate dehydrogenase complex, dihydrolipoamide dehydrogenase (E3) component, and related enzymes
1287	Ahy.Unigene1287	JR541959	1732	R.	R.	At2g31810/F20M17.15 [Arabidopsis thaliana] >gi|21655295|gb|AAM65359.1| At2g31810/F20M17.15 [Arabidopsis thaliana]	Acetolactate synthase small subunit OS=Synechocystis sp. (strain PCC 6803) GN=ilvH PE=3 SV=2	Acetolactate synthase, small (regulatory) subunit
1288	Ahy.Unigene1288	JR541960	1723	R.	nonR.	glycoside hydrolase family 2 protein [Arabidopsis thaliana] >gi|20147224|gb|AAM10327.1| At3g54435 [Arabidopsis thaliana]	Beta-galactosidase OS=Vibrio cholerae serotype O1 (strain ATCC 39541 / Ogawa 395 / O395) GN=lacZ PE=3 SV=2	Beta-galactosidase/beta-glucuronidase
1289	Ahy.Unigene1289	JR541961	2232	R.	R.	PAF1 complex component [Populus trichocarpa] >gi|222840744|gb|EEE78291.1| PAF1 complex component [Populus trichocarpa]	RNA polymerase II-associated factor 1 homolog OS=Pongo abelii GN=PAF1 PE=2 SV=1	Predicted membrane protein/domain
1290	Ahy.Unigene1290	JR541962	1814	R.	R.	regulator of chromosome condensation (RCC1) family protein [Arabidopsis thaliana] >gi|8978337|dbj|BAA98190.1| regulator of chromosome condensation (cell cycle regulatory protein) like [Arabidopsis thaliana]	Probable E3 ubiquitin-protein ligase HERC2 OS=Mus musculus GN=Herc2 PE=1 SV=2	Alpha-tubulin suppressor and related RCC1 domain-containing proteins
1291	Ahy.Unigene1291	JR541963	2347	R.	R.	sulfate/bicarbonate/oxalate exchanger and transporter sat-1 [Populus trichocarpa] >gi|222857054|gb|EEE94601.1| sulfate/bicarbonate/oxalate exchanger and transporter sat-1 [Populus trichocarpa]	Sulfate transporter 3.1 OS=Arabidopsis thaliana GN=SULTR3;1 PE=2 SV=1	Sulfate permease and related transporters (MFS superfamily)
1292	Ahy.Unigene1292	JR541964	1600	R.	R.	isoflavonoid glucosyltransferase [Glycyrrhiza echinata]	Anthocyanin 3'-O-beta-glucosyltransferase OS=Gentiana triflora PE=1 SV=1	Glycosyl transferases, related to UDP-glucuronosyltransferase
1293	Ahy.Unigene1293	JR541965	1926	R.	R.	Contains similarity to CG10338 gene product from Drosophila melanogaster gb|AE003660 [Arabidopsis thaliana]	UPF0420 protein C16orf58 homolog OS=Mus musculus PE=2 SV=1	--
1294	Ahy.Unigene1294	JR541966	2171	R.	R.	T12C24.22 [Arabidopsis thaliana]	Serine/threonine-protein kinase PEPKR2 OS=Arabidopsis thaliana GN=PEPKR2 PE=1 SV=1	Serine/threonine protein kinase
1295	Ahy.Unigene1295	JR541967	1764	R.	R.	AT4g24840/F6I7_50 [Arabidopsis thaliana] >gi|20147143|gb|AAM10288.1| AT4g24840/F6I7_50 [Arabidopsis thaliana]	Conserved oligomeric Golgi complex subunit 2 OS=Homo sapiens GN=COG2 PE=1 SV=1	--
1296	Ahy.Unigene1296	JR541968	1367	R.	R.	eukaryotic initiation factor 4, eIF4-like protein [Arabidopsis thaliana]	Eukaryotic initiation factor iso-4F subunit p82-34 OS=Triticum aestivum PE=1 SV=2	--
1297	Ahy.Unigene1297	JR541969	1152	nonR.	nonR.	homeobox transcription factor [Jatropha curcas]	Homeobox-leucine zipper protein ATHB-54 OS=Arabidopsis thaliana GN=ATHB-54 PE=2 SV=1	--
1298	Ahy.Unigene1298	JR541970	1168	R.	R.	diaminopimelate decarboxylase [Glycine max]	Diaminopimelate decarboxylase 1, chloroplastic OS=Arabidopsis thaliana GN=LYSA1 PE=1 SV=1	Diaminopimelate decarboxylase
1299	Ahy.Unigene1299	JR541971	2157	R.	R.	ATCNGC4 [Arabidopsis lyrata subsp. lyrata] >gi|297311870|gb|EFH42294.1| ATCNGC4 [Arabidopsis lyrata subsp. lyrata]	Cyclic nucleotide-gated ion channel 4 OS=Arabidopsis thaliana GN=CNGC4 PE=2 SV=2	--
1300	Ahy.Unigene1300	JR541972	1099	R.	R.	heavy-metal-associated domain-containing protein [Arabidopsis thaliana]	--	--
1301	Ahy.Unigene1301	JR541973	1431	R.	R.	DNAJ heat shock N-terminal domain-containing protein [Arabidopsis thaliana]	Chaperone protein dnaJ OS=Hydrogenobacter thermophilus GN=dnaJ PE=3 SV=1	DnaJ-class molecular chaperone
1302	Ahy.Unigene1302	JR541974	1137	R.	R.	ARP2 (ACTIN RELATED PROTEIN 2); protein binding / structural constituent of cytoskeleton [Arabidopsis thaliana] >gi|75311521|sp|Q9LSD6.1|ARP2_ARATH RecName: Full=Actin-related protein 2; AltName: Full=Protein WURM >gi|21427459|gb|AAM53242.1|AF507910_1 actin-related protein 2 [Arabidopsis thaliana] >gi|9279623|dbj|BAB01081.1| ARP2 (actin-related protein 2) [Arabidopsis thaliana] >gi|21489931|tpg|D…	Actin-related protein 2 OS=Arabidopsis thaliana GN=ARP2 PE=1 SV=1	Actin and related proteins
1303	Ahy.Unigene1303	JR541975	1119	R.	R.	importin beta [Arabidopsis thaliana]	Importin subunit beta-1 OS=Rattus norvegicus GN=Kpnb1 PE=1 SV=1	Karyopherin (importin) beta
1304	Ahy.Unigene1304	JR541976	1381	R.	R.	GDSL-motif lipase/hydrolase family protein [Arabidopsis thaliana] >gi|75273423|sp|Q9LIN2.1|GDL53_ARATH RecName: Full=GDSL esterase/lipase At3g26430; AltName: Full=Extracellular lipase At3g26430; Flags: Precursor >gi|9294302|dbj|BAB02204.1| nodulin-like protein protein [Arabidopsis thaliana] >gi|17064918|gb|AAL32613.1| Unknown protein [Arabidopsis thaliana]	GDSL esterase/lipase At3g26430 OS=Arabidopsis thaliana GN=At3g26430 PE=2 SV=1	Phospholipase/lecithinase/hemolysin
1305	Ahy.Unigene1305	JR541977	2147	R.	R.	protein disulfide isomerase L-3b [Glycine max]	Protein disulfide-isomerase OS=Bos taurus GN=P4HB PE=1 SV=1	Thiol-disulfide isomerase and thioredoxins
1306	Ahy.Unigene1306	JR541978	1175	R.	R.	beta-galactosidase [Fragaria x ananassa]	Beta-galactosidase 8 OS=Arabidopsis thaliana GN=BGAL8 PE=2 SV=2	Beta-galactosidase
1307	Ahy.Unigene1307	JR541979	1012	R.	R.	ubiquitin-conjugating enzyme 18 [Arabidopsis lyrata subsp. lyrata] >gi|297319028|gb|EFH49450.1| ubiquitin-conjugating enzyme 18 [Arabidopsis lyrata subsp. lyrata]	Ubiquitin carrier protein E2 22 OS=Arabidopsis thaliana GN=UBC22 PE=1 SV=1	Ubiquitin-protein ligase
1308	Ahy.Unigene1308	-	1942	R.	R.	ETG1 (E2F TARGET GENE 1) [Arabidopsis thaliana] >gi|63003830|gb|AAY25444.1| At2g40550 [Arabidopsis thaliana]	UPF0557 protein C10orf119 homolog OS=Gallus gallus GN=RCJMB04_15g11 PE=2 SV=1	--
1309	Ahy.Unigene1309	JR541980	1283	R.	R.	Os06g0702800 [Oryza sativa Japonica Group] >gi|53791910|dbj|BAD54032.1| 3-phosphoinositide-dependent protein kinase-1-like [Oryza sativa Japonica Group] >gi|113596534|dbj|BAF20408.1| Os06g0702800 [Oryza sativa Japonica Group]	--	--
1310	Ahy.Unigene1310	JR541981	1224	R.	R.	protein binding / zinc ion binding [Arabidopsis thaliana]	Formin-like protein 5 OS=Oryza sativa subsp. japonica GN=FH5 PE=2 SV=2	RTX toxins and related Ca2+-binding proteins
1311	Ahy.Unigene1311	JR541982	1119	R.	R.	Os08g0519400 [Oryza sativa Japonica Group] >gi|113624228|dbj|BAF24173.1| Os08g0519400 [Oryza sativa Japonica Group]	Intracellular protein transport protein USO1 OS=Saccharomyces cerevisiae GN=USO1 PE=1 SV=2	Zn-ribbon protein, possibly nucleic acid-binding
1312	Ahy.Unigene1312	JR541983	1111	R.	R.	Hypothetical protein [Arabidopsis thaliana]	--	--
1313	Ahy.Unigene1313	JR541984	1398	R.	R.	sec20 family protein [Arabidopsis lyrata subsp. lyrata] >gi|297331479|gb|EFH61898.1| sec20 family protein [Arabidopsis lyrata subsp. lyrata]	Vesicle transport protein SEC20 OS=Mus musculus GN=Bnip1 PE=2 SV=1	--
1314	Ahy.Unigene1314	JR541985	803	nonR.	nonR.	RecName: Full=Pentatricopeptide repeat-containing protein At2g27800, mitochondrial; Flags: Precursor	Pentatricopeptide repeat-containing protein At2g27800, mitochondrial OS=Arabidopsis thaliana GN=At2g27800 PE=2 SV=2	--
1315	Ahy.Unigene1315	JR541986	1302	R.	R.	PLP9 (PATATIN-LIKE PROTEIN 9); nutrient reservoir [Arabidopsis thaliana] >gi|15912227|gb|AAL08247.1| AT3g63200/F16M2_50 [Arabidopsis thaliana] >gi|24111291|gb|AAN46769.1| At3g63200/F16M2_50 [Arabidopsis thaliana]	Patatin-16 OS=Solanum tuberosum PE=2 SV=1	Patatin
1316	Ahy.Unigene1316	JR541987	1337	R.	R.	2-alkenal reductase [Artemisia annua]	Probable NADP-dependent oxidoreductase P1 OS=Arabidopsis thaliana GN=P1 PE=1 SV=1	Putative NADP-dependent oxidoreductases
1317	Ahy.Unigene1317	JR541988	1005	R.	R.	TRZ1 (TRNASE Z 1); 3'-tRNA processing endoribonuclease [Arabidopsis thaliana] >gi|88984765|sp|Q8LGU7.3|RNZN_ARATH RecName: Full=Nuclear ribonuclease Z; Short=RNase Z; AltName: Full=tRNase Z; AltName: Full=tRNA 3 endonuclease; AltName: Full=Zinc phosphodiesterase NUZ >gi|20975609|emb|CAD22100.1| RNase Z [Arabidopsis thaliana] >gi|90962972|gb|ABE02410.1| At1g74700 [Arabidopsis thaliana]	Nuclear ribonuclease Z OS=Arabidopsis thaliana GN=NUZ PE=2 SV=3	Metal-dependent hydrolases of the beta-lactamase superfamily III
1318	Ahy.Unigene1318	JR541989	678	nonR.	nonR.	lecithine cholesterol acyltransferase-like protein [Medicago truncatula]	Phospholipid:diacylglycerol acyltransferase OS=Saccharomyces cerevisiae GN=LRO1 PE=1 SV=1	--
1319	Ahy.Unigene1319	JR541990	548	R.	R.	receptor-like protein kinase [Arabidopsis thaliana]	S-locus-specific glycoprotein OS=Brassica oleracea var. alboglabra GN=SLSG PE=2 SV=1	--
1320	Ahy.Unigene1320	JR541991	1086	R.	R.	ethylene responsive transcription factor 3a [Prunus salicina]	Ethylene-responsive transcription factor 3 OS=Nicotiana tabacum GN=ERF3 PE=2 SV=1	--
1321	Ahy.Unigene1321	JR541992	635	R.	R.	C2 domain-containing protein [Arabidopsis lyrata subsp. lyrata] >gi|297317629|gb|EFH48051.1| C2 domain-containing protein [Arabidopsis lyrata subsp. lyrata]	Multiple C2 and transmembrane domain-containing protein 2 OS=Homo sapiens GN=MCTP2 PE=1 SV=3	--
1322	Ahy.Unigene1322	JR541993	802	R.	R.	At4g26980 [Arabidopsis thaliana] >gi|90093278|gb|ABD85152.1| At4g26980 [Arabidopsis thaliana]	--	--
1323	Ahy.Unigene1323	JR541994	556	R.	R.	SIN-like family protein [Arabidopsis thaliana]	Protein tonB OS=Helicobacter pylori J99 GN=tonB PE=3 SV=1	Periplasmic protein TonB, links inner and outer membranes
1324	Ahy.Unigene1324	JR541995	687	R.	R.	Os06g0332500 [Oryza sativa Japonica Group] >gi|113595585|dbj|BAF19459.1| Os06g0332500 [Oryza sativa Japonica Group]	--	--
1325	Ahy.Unigene1325	JR541996	841	R.	R.	mitotic phosphoprotein N' end (MPPN) family protein [Arabidopsis thaliana]	--	--
1326	Ahy.Unigene1326	JR541997	788	R.	R.	KAP-2 [Medicago truncatula]	X-ray repair cross-complementing protein 5 OS=Dictyostelium discoideum GN=ku80 PE=3 SV=1	--
1327	Ahy.Unigene1327	JR541998	2287	R.	R.	Apple; Protein kinase; EGF-like, subtype 2; Curculin-like (mannose-binding) lectin [Medicago truncatula]	Cysteine-rich receptor-like protein kinase 26 OS=Arabidopsis thaliana GN=CRK26 PE=2 SV=1	Serine/threonine protein kinase
1328	Ahy.Unigene1328	JR541999	782	R.	R.	ATEXLB1 (ARABIDOPSIS THALIANA EXPANSIN-LIKE B1) [Arabidopsis thaliana] >gi|22095652|sp|O23547.2|EXLB1_ARATH RecName: Full=Expansin-like B1; Short=AtEXLB1; Short=At-EXPR1; Short=AtEXPR1; AltName: Full=Ath-ExpBeta-3.1; Flags: Precursor >gi|29028846|gb|AAO64802.1| At4g17030 [Arabidopsis thaliana] >gi|110736418|dbj|BAF00176.1| Expansin-like protein [Arabidopsis thaliana]	Expansin-like B1 OS=Arabidopsis thaliana GN=EXLB1 PE=2 SV=2	--
1329	Ahy.Unigene1329	JR542000	656	R.	R.	APM1 (AMINOPEPTIDASE M1); aminopeptidase [Arabidopsis thaliana] >gi|17473511|gb|AAL38379.1| AT4g33090/F4I10_20 [Arabidopsis thaliana] >gi|24209879|gb|AAN41401.1| aminopeptidase M [Arabidopsis thaliana] >gi|29028734|gb|AAO64746.1| At4g33090/F4I10_20 [Arabidopsis thaliana] >gi|110742477|dbj|BAE99157.1| aminopeptidase like protein [Arabidopsis thaliana]	Puromycin-sensitive aminopeptidase OS=Mus musculus GN=Npepps PE=1 SV=1	Aminopeptidase N
1330	Ahy.Unigene1330	JR542001	1093	R.	R.	PREDICTED: similar to ring domain containing protein isoform 2 [Vitis vinifera] >gi|225446339|ref|XP_002272107.1| PREDICTED: similar to ring domain containing protein isoform 1 [Vitis vinifera]	E3 ubiquitin-protein ligase RNF5 OS=Rattus norvegicus GN=Rnf5 PE=2 SV=1	RING-finger-containing E3 ubiquitin ligase
1331	Ahy.Unigene1331	JR542002	564	R.	R.	RNA recognition motif (RRM)-containing protein [Arabidopsis thaliana]	RNA-binding protein 42 OS=Bos taurus GN=RBM42 PE=2 SV=1	RNA-binding proteins (RRM domain)
1332	Ahy.Unigene1332	JR542003	2119	R.	R.	WD40-like [Medicago truncatula]	U3 small nucleolar RNA-associated protein 18 homolog OS=Arabidopsis thaliana GN=At5g14050 PE=1 SV=1	FOG: WD40 repeat
1333	Ahy.Unigene1333	JR542004	844	R.	R.	CM0545.430.nc [Lotus japonicus]	TRAF-type zinc finger domain-containing protein 1 OS=Bos taurus GN=TRAFD1 PE=2 SV=1	--
1334	Ahy.Unigene1334	JR542005	472	nonR.	nonR.	RecName: Full=Glycine-rich cell wall structural protein 1; Flags: Precursor >gi|225181|prf||1210313A Gly rich structural protein	Glycine-rich cell wall structural protein 1 OS=Petunia hybrida GN=GRP-1 PE=1 SV=1	Endoglucanase
1335	Ahy.Unigene1335	JR542006	2210	R.	R.	Os11g0241900 [Oryza sativa Japonica Group] >gi|77549529|gb|ABA92326.1| expressed protein [Oryza sativa (japonica cultivar-group)] >gi|113644809|dbj|BAF27950.1| Os11g0241900 [Oryza sativa Japonica Group]	--	--
1336	Ahy.Unigene1336	JR542007	629	nonR.	nonR.	GT-2 factor [Glycine max]	Formin OS=Gallus gallus GN=LD PE=2 SV=1	Molecular chaperone
1337	Ahy.Unigene1337	JR542008	1773	R.	R.	transporter-related [Arabidopsis thaliana] >gi|89000949|gb|ABD59064.1| At1g21070 [Arabidopsis thaliana]	Uncharacterized membrane protein At1g06890 OS=Arabidopsis thaliana GN=At1g06890 PE=1 SV=1	--
1338	Ahy.Unigene1338	JR542009	1027	R.	R.	LUC7 N_terminus domain-containing protein [Arabidopsis thaliana] >gi|15450599|gb|AAK96571.1| AT5g17440/K3M16_10 [Arabidopsis thaliana] >gi|17380624|gb|AAL36075.1| AT5g17440/K3M16_10 [Arabidopsis thaliana]	Luc7-like protein 3 OS=Pongo abelii GN=LUC7L3 PE=2 SV=1	U1 snRNP component, mediates U1 snRNP association with cap-binding complex
1339	Ahy.Unigene1339	JR542010	852	R.	R.	Os02g0273800 [Oryza sativa Japonica Group] >gi|113536064|dbj|BAF08447.1| Os02g0273800 [Oryza sativa Japonica Group]	Pentatricopeptide repeat-containing protein At2g32230, mitochondrial OS=Arabidopsis thaliana GN=At2g32230 PE=2 SV=1	--
1340	Ahy.Unigene1340	JR542011	1274	R.	R.	dehydration-responsive family protein [Arabidopsis lyrata subsp. lyrata] >gi|297327513|gb|EFH57933.1| dehydration-responsive family protein [Arabidopsis lyrata subsp. lyrata]	Probable methyltransferase PMT11 OS=Arabidopsis thaliana GN=At2g39750 PE=2 SV=1	--
1341	Ahy.Unigene1341	JR542012	1115	R.	R.	AtATG18a [Arabidopsis thaliana] >gi|14517420|gb|AAK62600.1| AT3g62770/F26K9_200 [Arabidopsis thaliana] >gi|16323362|gb|AAL15394.1| AT3g62770/F26K9_200 [Arabidopsis thaliana]	WD repeat domain phosphoinositide-interacting protein 3 OS=Xenopus laevis GN=wdr45l PE=2 SV=1	--
1342	Ahy.Unigene1342	JR542013	703	R.	R.	MAPEG-like protein [Arabidopsis thaliana] >gi|14517464|gb|AAK62622.1| At1g65820/F1E22_4 [Arabidopsis thaliana] >gi|17978909|gb|AAL47424.1| At1g65820/F1E22_4 [Arabidopsis thaliana]	Microsomal glutathione S-transferase 3 OS=Mus musculus GN=Mgst3 PE=1 SV=1	--
1343	Ahy.Unigene1343	JR542014	863	R.	R.	Phospholipase A21 [Ricinus communis] >gi|223537111|gb|EEF38745.1| Phospholipase A21 [Ricinus communis]	Phospholipase A2 homolog 3 OS=Oryza sativa subsp. japonica GN=PLA2-III PE=1 SV=1	--
1344	Ahy.Unigene1344	JR542015	511	R.	R.	AT-HSFA8; DNA binding / transcription factor [Arabidopsis thaliana] >gi|11386850|sp|Q9S7U5.1|HSFA8_ARATH RecName: Full=Heat stress transcription factor A-8; Short=AtHsfA8; AltName: Full=Heat shock factor protein 5; Short=HSF 5; AltName: Full=Heat shock transcription factor 5; Short=HSTF 5; AltName: Full=AtHsf-03 >gi|6624614|emb|CAB63801.1| heat shock factor 5 [Arabidopsis thaliana] >gi|20453060|g…	Heat stress transcription factor A-8 OS=Arabidopsis thaliana GN=HSFA8 PE=2 SV=1	Heat shock transcription factor
1345	Ahy.Unigene1345	JR542016	1115	R.	R.	signal-responsive protein [Arabidopsis lyrata subsp. lyrata] >gi|297318442|gb|EFH48864.1| signal-responsive protein [Arabidopsis lyrata subsp. lyrata]	Probable serine racemase OS=Dictyostelium discoideum GN=srr PE=3 SV=1	Threonine dehydratase
1346	Ahy.Unigene1346	JR542017	1206	R.	R.	CAND1 (CULLIN-ASSOCIATED AND NEDDYLATION DISSOCIATED); binding [Arabidopsis thaliana] >gi|33589674|gb|AAQ22603.1| At2g02560 [Arabidopsis thaliana]	Cullin-associated NEDD8-dissociated protein 1 OS=Mus musculus GN=Cand1 PE=2 SV=2	--
1347	Ahy.Unigene1347	-	1509	R.	R.	cytochrome c oxidase subunit 2 [Beta vulgaris subsp. vulgaris] >gi|87248025|gb|ABD36067.1| cytochrome oxidase subunit 2 [Beta vulgaris subsp. vulgaris] >gi|148491430|dbj|BAA99453.2| cytochrome c oxidase subunit 2 [Beta vulgaris subsp. vulgaris]	Cytochrome c oxidase subunit 2 OS=Arabidopsis thaliana GN=COX2 PE=1 SV=2	Heme/copper-type cytochrome/quinol oxidases, subunit 2
1348	Ahy.Unigene1348	JR542018	497	R.	R.	IQ-domain 21 [Arabidopsis lyrata subsp. lyrata] >gi|297321797|gb|EFH52218.1| IQ-domain 21 [Arabidopsis lyrata subsp. lyrata]	Protein IQ-DOMAIN 1 OS=Arabidopsis thaliana GN=IQD1 PE=1 SV=1	--
1349	Ahy.Unigene1349	JR542019	520	R.	R.	eukaryotic initiation factor 4A [Pennisetum glaucum]	Eukaryotic initiation factor 4A-3 OS=Oryza sativa subsp. japonica GN=Os02g0146600 PE=2 SV=1	Superfamily II DNA and RNA helicases
1350	Ahy.Unigene1350	JR542020	1226	R.	R.	Nucleosome assembly protein (NAP) [Medicago truncatula]	Nucleosome assembly protein 1-like 1-A OS=Xenopus laevis GN=nap1l1-a PE=1 SV=1	--
1351	Ahy.Unigene1351	JR542021	468	R.	R.	protein-s-isoprenylcysteine O-methyltransferase [Arabidopsis lyrata subsp. lyrata] >gi|297310473|gb|EFH40897.1| protein-s-isoprenylcysteine O-methyltransferase [Arabidopsis lyrata subsp. lyrata]	--	--
1352	Ahy.Unigene1352	-	1042	R.	R.	CTV.20 [Citrus trifoliata]	--	--
1353	Ahy.Unigene1353	JR542022	1126	nonR.	nonR.	potyviral helper component protease-interacting protein 2 [Solanum tuberosum subsp. andigena]	Microtubule-associated protein TORTIFOLIA1 OS=Arabidopsis thaliana GN=TOR1 PE=1 SV=2	--
1354	Ahy.Unigene1354	JR542023	858	nonR.	nonR.	nramp transporter [Populus trichocarpa] >gi|222844150|gb|EEE81697.1| nramp transporter [Populus trichocarpa]	Metal transporter Nramp2 OS=Arabidopsis thaliana GN=NRAMP2 PE=2 SV=1	Mn2+ and Fe2+ transporters of the NRAMP family
1355	Ahy.Unigene1355	JR542024	1173	R.	R.	RecName: Full=Probable mannitol dehydrogenase 1; AltName: Full=NAD-dependent mannitol dehydrogenase 1 >gi|556422|gb|AAA74882.1| cinnamyl-alcohol dehydrogenase [Stylosanthes humilis]	Probable mannitol dehydrogenase 1 OS=Stylosanthes humilis GN=CAD1 PE=2 SV=1	Zn-dependent alcohol dehydrogenases
1356	Ahy.Unigene1356	JR542025	853	R.	R.	AGG2 (G-PROTEIN GAMMA SUBUNIT 2) [Arabidopsis thaliana] >gi|14625852|gb|AAK71536.1|AF347077_1 heterotrimeric G-protein gamma subunit 2 [Arabidopsis thaliana] >gi|14625854|gb|AAK71537.1|AF347078_1 heterotrimeric G-protein gamma subunit 2 [Arabidopsis thaliana] >gi|88900340|gb|ABD57482.1| At3g22942 [Arabidopsis thaliana]	--	--
1357	Ahy.Unigene1357	JR542026	983	R.	R.	PIS2 (PROBABLE CDP-DIACYLGLYCEROL--INOSITOL 3-PHOSPHATIDYLTRANSFERASE 2); phosphotransferase, for other substituted phosphate groups [Arabidopsis thaliana] >gi|71153054|sp|Q8GUK6.2|PIS2_ARATH RecName: Full=Probable CDP-diacylglycerol--inositol 3-phosphatidyltransferase 2; AltName: Full=Phosphatidylinositol synthase 2; Short=PtdIns synthase 2; Short=PI synthase 2; Short=AtPIS2	Probable CDP-diacylglycerol--inositol 3-phosphatidyltransferase 2 OS=Arabidopsis thaliana GN=PIS2 PE=2 SV=2	Phosphatidylglycerophosphate synthase
1358	Ahy.Unigene1358	JR542027	972	R.	R.	GTPase [Glycine max]	Ras-related protein ARA-1 OS=Arabidopsis thaliana GN=ARA-1 PE=2 SV=1	GTPase SAR1 and related small G proteins
1359	Ahy.Unigene1359	-	1531	nonR.	R.	Os10g0485000 [Oryza sativa Japonica Group] >gi|78708826|gb|ABB47801.1| FF domain containing protein, expressed [Oryza sativa (japonica cultivar-group)] >gi|113639502|dbj|BAF26807.1| Os10g0485000 [Oryza sativa Japonica Group]	Vegetative cell wall protein gp1 OS=Chlamydomonas reinhardtii GN=GP1 PE=2 SV=1	Splicing factor
1360	Ahy.Unigene1360	JR542028	814	R.	R.	F5O11.15 [Arabidopsis thaliana]	Armadillo repeat-containing kinesin-like protein 3 OS=Arabidopsis thaliana GN=ARK3 PE=1 SV=1	--
1361	Ahy.Unigene1361	JR542029	820	R.	R.	oligopeptidase A [Medicago truncatula]	Oligopeptidase A OS=Haemophilus influenzae GN=prlC PE=3 SV=1	Zn-dependent oligopeptidases
1362	Ahy.Unigene1362	JR542030	1084	R.	R.	fasciclin-like arabinogalactan protein 19 [Gossypium hirsutum]	Fasciclin-like arabinogalactan protein 2 OS=Arabidopsis thaliana GN=FLA2 PE=1 SV=1	--
1363	Ahy.Unigene1363	JR542031	647	R.	R.	Cation transporting ATPase, C-terminal [Medicago truncatula]	Calcium-transporting ATPase 10, plasma membrane-type OS=Arabidopsis thaliana GN=ACA10 PE=1 SV=2	Cation transport ATPase
1364	Ahy.Unigene1364	JR542032	718	R.	nonR.	RecName: Full=Elongation factor G, mitochondrial; Short=EF-Gmt; AltName: Full=Elongation factor G 1, mitochondrial; Short=mEF-G 1; AltName: Full=Elongation factor G1; Flags: Precursor	Elongation factor G, mitochondrial OS=Arabidopsis thaliana GN=At1g45332 PE=1 SV=1	Translation elongation factors (GTPases)
1365	Ahy.Unigene1365	JR542033	1286	R.	R.	F-box protein [Citrus trifoliata]	F-box protein SKIP31 OS=Arabidopsis thaliana GN=SKIP31 PE=1 SV=1	--
1366	Ahy.Unigene1366	JR542034	2390	R.	R.	sodium/calcium exchanger family protein / calcium-binding EF hand family protein [Arabidopsis thaliana]	Vacuolar cation/proton exchanger 2 OS=Oryza sativa subsp. japonica GN=CAX2 PE=2 SV=2	Ca2+/H+ antiporter
1367	Ahy.Unigene1367	JR542035	1072	R.	R.	f-box family protein [Populus trichocarpa] >gi|222856045|gb|EEE93592.1| f-box family protein [Populus trichocarpa]	F-box/kelch-repeat protein At1g22040 OS=Arabidopsis thaliana GN=At1g22040 PE=2 SV=1	--
1368	Ahy.Unigene1368	JR542036	1172	nonR.	nonR.	DNA binding protein [Arabidopsis lyrata subsp. lyrata] >gi|297335389|gb|EFH65806.1| DNA binding protein [Arabidopsis lyrata subsp. lyrata]	--	--
1369	Ahy.Unigene1369	JR542037	682	R.	R.	leucine-rich repeat family protein [Arabidopsis lyrata subsp. lyrata] >gi|297335339|gb|EFH65756.1| leucine-rich repeat family protein [Arabidopsis lyrata subsp. lyrata]	--	--
1370	Ahy.Unigene1370	JR542038	1421	R.	R.	Glycoside hydrolase, family 17; X8 [Medicago truncatula]	Glucan endo-1,3-beta-glucosidase 8 OS=Arabidopsis thaliana GN=At1g64760 PE=1 SV=2	--
1371	Ahy.Unigene1371	-	989	nonR.	nonR.	GNOM [Arabidopsis thaliana]	Pattern formation protein EMB30 OS=Arabidopsis thaliana GN=EMB30 PE=1 SV=1	SEC7 domain proteins
1372	Ahy.Unigene1372	JR542039	786	R.	R.	spindle checkpoint protein-related [Arabidopsis thaliana] >gi|20196848|gb|AAB80673.2| expressed protein [Arabidopsis thaliana]	Mitotic checkpoint serine/threonine-protein kinase BUB1 beta OS=Mus musculus GN=Bub1b PE=1 SV=1	--
1373	Ahy.Unigene1373	JR542040	513	R.	R.	dynein light chain type 1 family protein [Arabidopsis lyrata subsp. lyrata] >gi|297336419|gb|EFH66836.1| dynein light chain type 1 family protein [Arabidopsis lyrata subsp. lyrata]	Dynein light chain LC6, flagellar outer arm OS=Anthocidaris crassispina PE=3 SV=1	--
1374	Ahy.Unigene1374	JR542041	1277	R.	R.	F1K23.17 [Arabidopsis thaliana]	GDSL esterase/lipase At1g28590 OS=Arabidopsis thaliana GN=At1g28590 PE=2 SV=2	Phospholipase/lecithinase/hemolysin
1375	Ahy.Unigene1375	JR542042	841	R.	R.	hemolysin III-related family protein [Lilium longiflorum]	Adiponectin receptor protein 2 OS=Mus musculus GN=Adipor2 PE=2 SV=2	Predicted membrane protein, hemolysin III homolog
1376	Ahy.Unigene1376	JR542043	1666	R.	R.	3-ketoacyl-CoA synthase [Gossypium hirsutum]	3-ketoacyl-CoA synthase 6 OS=Arabidopsis thaliana GN=CUT1 PE=2 SV=1	Predicted naringenin-chalcone synthase
1377	Ahy.Unigene1377	JR542044	810	R.	R.	Os12g0533700 [Oryza sativa Japonica Group] >gi|113649433|dbj|BAF29945.1| Os12g0533700 [Oryza sativa Japonica Group]	Phenylalanyl-tRNA synthetase, chloroplastic/mitochondrial OS=Arabidopsis thaliana GN=At3g58140 PE=1 SV=1	Phenylalanyl-tRNA synthetase alpha subunit
1378	Ahy.Unigene1378	JR542045	1916	R.	R.	RRM-containing RNA-binding protein-like protein [Solanum tuberosum]	Zinc finger CCCH domain-containing protein 4 OS=Arabidopsis thaliana GN=At1g07360 PE=2 SV=1	ATP-dependent Zn proteases
1379	Ahy.Unigene1379	JR542046	558	R.	R.	pseudo-response regulator 9 [Brassica rapa]	Two-component response regulator-like APRR9 OS=Arabidopsis thaliana GN=APRR9 PE=2 SV=2	Response regulator containing CheY-like receiver, AAA-type ATPase, and DNA-binding domains
1380	Ahy.Unigene1380	JR542047	462	R.	R.	CP12 [Pisum sativum]	Calvin cycle protein CP12 OS=Chlamydomonas reinhardtii GN=cp12 PE=1 SV=1	--
1381	Ahy.Unigene1381	JR542048	795	R.	R.	AP2 domain class transcription factor [Malus x domestica]	Ethylene-responsive transcription factor RAP2-4 OS=Arabidopsis thaliana GN=RAP2-4 PE=2 SV=1	--
1382	Ahy.Unigene1382	JR542049	649	R.	R.	Os04g0675000 [Oryza sativa Japonica Group] >gi|38344926|emb|CAE03242.2| OSJNBa0018M05.17 [Oryza sativa (japonica cultivar-group)] >gi|255675875|dbj|BAF16158.2| Os04g0675000 [Oryza sativa Japonica Group]	--	--
1383	Ahy.Unigene1383	JR542050	1362	nonR.	nonR.	ATTPS6; alpha,alpha-trehalose-phosphate synthase (UDP-forming)/ transferase, transferring glycosyl groups / trehalose-phosphatase [Arabidopsis thaliana]	Alpha,alpha-trehalose-phosphate synthase [UDP-forming] 6 OS=Arabidopsis thaliana GN=TPS6 PE=1 SV=2	Trehalose-6-phosphate synthase
1384	Ahy.Unigene1384	JR542051	1240	nonR.	nonR.	elongation factor Tu family protein [Arabidopsis lyrata subsp. lyrata] >gi|297331375|gb|EFH61794.1| elongation factor Tu family protein [Arabidopsis lyrata subsp. lyrata]	Elongation factor Tu GTP-binding domain-containing protein 1 OS=Homo sapiens GN=EFTUD1 PE=1 SV=2	Translation elongation factors (GTPases)
1385	Ahy.Unigene1385	JR542052	1986	R.	R.	UDP-D-glucose dehydrogenase [Gossypium hirsutum]	UDP-glucose 6-dehydrogenase OS=Glycine max PE=2 SV=1	Predicted UDP-glucose 6-dehydrogenase
1386	Ahy.Unigene1386	JR542053	530	R.	R.	fasciclin-like arabinogalactan protein 12.1 [Populus trichocarpa] >gi|222861944|gb|EEE99486.1| fasciclin-like arabinogalactan protein 12.1 [Populus trichocarpa]	Fasciclin-like arabinogalactan protein 7 OS=Arabidopsis thaliana GN=FLA7 PE=1 SV=1	--
1387	Ahy.Unigene1387	JR542054	618	R.	R.	similar to 60S ribosomal protein L35 [Solanum lycopersicum]	60S ribosomal protein L35 OS=Euphorbia esula GN=RPL35 PE=2 SV=1	Ribosomal protein L29
1388	Ahy.Unigene1388	JR542055	2190	R.	R.	peptidase M28 family protein [Arabidopsis thaliana] >gi|30725320|gb|AAP37682.1| At5g19740 [Arabidopsis thaliana]	Probable glutamate carboxypeptidase 2 OS=Arabidopsis thaliana GN=AMP1 PE=1 SV=2	Predicted aminopeptidases
1389	Ahy.Unigene1389	JR542056	737	R.	R.	ORC3 (ORIGIN RECOGNITION COMPLEX SUBUNIT 3); protein binding [Arabidopsis thaliana] >gi|47681285|gb|AAT37463.1| origin recognition complex protein 3 [Arabidopsis thaliana]	--	--
1390	Ahy.Unigene1390	JR542057	499	R.	R.	ARL (ARGOS-LIKE) [Arabidopsis thaliana] >gi|86451129|gb|ABC96792.1| ARGOS-like [Arabidopsis thaliana]	--	--
1391	Ahy.Unigene1391	JR542058	1344	R.	R.	calmodulin-binding heat shock protein [Gossypium hirsutum]	Sn1-specific diacylglycerol lipase beta OS=Rattus norvegicus GN=Daglb PE=1 SV=1	--
1392	Ahy.Unigene1392	JR542059	542	R.	R.	Os02g0227100 [Oryza sativa Japonica Group] >gi|113535881|dbj|BAF08264.1| Os02g0227100 [Oryza sativa Japonica Group]	--	--
1393	Ahy.Unigene1393	JR542060	1054	R.	R.	light-harvesting complex II protein Lhcb8 [Populus trichocarpa] >gi|222851973|gb|EEE89520.1| light-harvesting complex II protein Lhcb8 [Populus trichocarpa]	Chlorophyll a-b binding protein CP29.3, chloroplastic OS=Arabidopsis thaliana GN=LHCB4.3 PE=1 SV=1	--
1394	Ahy.Unigene1394	JR542061	656	R.	R.	Os09g0473300 [Oryza sativa Japonica Group] >gi|113631682|dbj|BAF25363.1| Os09g0473300 [Oryza sativa Japonica Group]	--	--
1395	Ahy.Unigene1395	JR542062	868	nonR.	nonR.	retrotransposon like protein [Arabidopsis thaliana] >gi|7268497|emb|CAB78748.1| retrotransposon like protein [Arabidopsis thaliana]	--	--
1396	Ahy.Unigene1396	-	1394	nonR.	nonR.	2-oxoglutarate dehydrogenase, E1 subunit-like protein [Arabidopsis thaliana]	2-oxoglutarate dehydrogenase, mitochondrial OS=Dictyostelium discoideum GN=ogdh PE=3 SV=1	2-oxoglutarate dehydrogenase complex, dehydrogenase (E1) component, and related enzymes
1397	Ahy.Unigene1397	JR542063	1256	R.	R.	band 7 family protein [Arabidopsis lyrata subsp. lyrata] >gi|297321047|gb|EFH51468.1| band 7 family protein [Arabidopsis lyrata subsp. lyrata]	Erlin-2 OS=Bos taurus GN=ERLIN2 PE=2 SV=1	--
1398	Ahy.Unigene1398	JR542064	1590	R.	R.	NIMA-related protein kinase [Populus tremula x Populus alba]	Serine/threonine-protein kinase Nek2 OS=Oryza sativa subsp. japonica GN=NEK2 PE=2 SV=1	Serine/threonine protein kinase
1399	Ahy.Unigene1399	JR542065	1236	R.	R.	At3g48510 [Arabidopsis thaliana]	--	--
1400	Ahy.Unigene1400	JR542066	600	R.	R.	Os04g0284500 [Oryza sativa Japonica Group] >gi|113563944|dbj|BAF14287.1| Os04g0284500 [Oryza sativa Japonica Group]	--	--
1401	Ahy.Unigene1401	JR542067	1404	R.	R.	trehalose synthase-like protein [Gossypioides kirkii]	Probable alpha,alpha-trehalose-phosphate synthase [UDP-forming] 7 OS=Arabidopsis thaliana GN=TPS7 PE=1 SV=1	Trehalose-6-phosphatase
1402	Ahy.Unigene1402	JR542068	638	R.	R.	VHS domain-containing protein [Arabidopsis lyrata subsp. lyrata] >gi|297339002|gb|EFH69419.1| VHS domain-containing protein [Arabidopsis lyrata subsp. lyrata]	--	--
1403	Ahy.Unigene1403	JR542069	1396	nonR.	nonR.	Helicase, C-terminal; Argonaute and Dicer protein, PAZ; Ribonuclease III, bacterial [Medicago truncatula]	Endoribonuclease Dicer homolog OS=Arabidopsis thaliana GN=CAF PE=1 SV=2	ERCC4-like helicases
1404	Ahy.Unigene1404	JR542070	1990	R.	R.	white-brown-complex ABC transporter family [Populus trichocarpa] >gi|222859981|gb|EEE97528.1| white-brown-complex ABC transporter family [Populus trichocarpa]	ABC transporter G family member 9 OS=Arabidopsis thaliana GN=ABCG9 PE=2 SV=1	ABC-type multidrug transport system, ATPase component
1405	Ahy.Unigene1405	JR542071	769	R.	R.	40S ribosomal protein S7-like protein [Solanum tuberosum] >gi|77999315|gb|ABB17004.1| ribosomal protein S7-like protein [Solanum tuberosum] >gi|82623373|gb|ABB87101.1| 40S ribosomal protein S7-like protein-like [Solanum tuberosum]	40S ribosomal protein S7 OS=Avicennia marina GN=RPS7 PE=2 SV=1	--
1406	Ahy.Unigene1406	JR542072	1517	R.	R.	FF domain-containing protein / WW domain-containing protein [Arabidopsis thaliana]	Transcription elongation regulator 1 OS=Mus musculus GN=Tcerg1 PE=1 SV=2	ATPase involved in DNA repair
1407	Ahy.Unigene1407	JR542073	1526	R.	R.	FF domain-containing protein / WW domain-containing protein [Arabidopsis thaliana]	Transcription elongation regulator 1 OS=Mus musculus GN=Tcerg1 PE=1 SV=2	--
1408	Ahy.Unigene1408	JR542074	1221	R.	R.	Os07g0639600 [Oryza sativa Japonica Group] >gi|38175741|dbj|BAC45211.2| pyrrolidone carboxyl peptidase-like protein [Oryza sativa Japonica Group] >gi|113611952|dbj|BAF22330.1| Os07g0639600 [Oryza sativa Japonica Group]	Pyrrolidone-carboxylate peptidase OS=Thermococcus litoralis GN=pcp PE=1 SV=1	Pyrrolidone-carboxylate peptidase (N-terminal pyroglutamyl peptidase)
1409	Ahy.Unigene1409	JR542075	1381	nonR.	nonR.	RecName: Full=Putative pentatricopeptide repeat-containing protein At5g40405 >gi|10178152|dbj|BAB11597.1| selenium-binding protein-like [Arabidopsis thaliana]	Pentatricopeptide repeat-containing protein At5g48910 OS=Arabidopsis thaliana GN=PCMP-H38 PE=2 SV=1	--
1410	Ahy.Unigene1410	JR542076	898	R.	R.	LOC100283746 [Zea mays] >gi|195636860|gb|ACG37898.1| catalytic/ hydrolase [Zea mays]	--	Predicted hydrolase (HAD superfamily)
1411	Ahy.Unigene1411	JR542077	778	R.	nonR.	protein kinase family protein [Arabidopsis thaliana] >gi|6503299|gb|AAF14675.1|AC011713_23 Contains similarity to gb|U82481 KI domain interacting kinase 1 from Zea mays and contains PF|00069 Eukaryotic protein kinase domain. ESTs gb|H77140, gb|H76842 and gb|AI994303 come from this gene [Arabidopsis thaliana]	Probable LRR receptor-like serine/threonine-protein kinase At1g07650 OS=Arabidopsis thaliana GN=At1g07650 PE=1 SV=1	--
1412	Ahy.Unigene1412	JR542078	704	R.	R.	binding [Arabidopsis thaliana] >gi|30725310|gb|AAP37677.1| At1g78915 [Arabidopsis thaliana]	--	--
1413	Ahy.Unigene1413	JR542079	1066	R.	R.	LOC100282369 [Zea mays] >gi|195621890|gb|ACG32775.1| cleavage and polyadenylation specificity factor 5 [Zea mays]	Cleavage and polyadenylation specificity factor subunit 5 OS=Rattus norvegicus GN=Nudt21 PE=2 SV=1	--
1414	Ahy.Unigene1414	JR542080	1360	R.	R.	UGT2 [Pueraria montana var. lobata]	Anthocyanidin 5,3-O-glucosyltransferase OS=Rosa hybrid cultivar GN=RhGT1 PE=2 SV=1	Periplasmic protein TonB, links inner and outer membranes
1415	Ahy.Unigene1415	JR542081	560	R.	R.	AT5g16250/T21H19_170 [Arabidopsis thaliana] >gi|23505791|gb|AAN28755.1| At5g16250/T21H19_170 [Arabidopsis thaliana]	--	--
1416	Ahy.Unigene1416	JR542082	598	R.	R.	Os02g0281000 [Oryza sativa Japonica Group] >gi|113536090|dbj|BAF08473.1| Os02g0281000 [Oryza sativa Japonica Group]	Protein phosphatase 2C and cyclic nucleotide-binding/kinase domain-containing protein OS=Arabidopsis thaliana GN=At2g20050 PE=1 SV=2	--
1417	Ahy.Unigene1417	JR542083	501	R.	R.	myb family transcription factor [Arabidopsis thaliana] >gi|29029054|gb|AAO64906.1| At1g58220 [Arabidopsis thaliana] >gi|41619072|gb|AAS10017.1| MYB transcription factor [Arabidopsis thaliana]	--	--
1418	Ahy.Unigene1418	JR542084	1130	R.	R.	p53-induced protein 8 [Chlamydomonas reinhardtii] >gi|158284055|gb|EDP09805.1| p53-induced protein 8 [Chlamydomonas reinhardtii]	Protein EI24 homolog OS=Dictyostelium discoideum GN=DDB_G0284253 PE=3 SV=1	--
1419	Ahy.Unigene1419	JR542085	1143	R.	R.	chromatin remodeling complex subunit [Populus trichocarpa] >gi|222852004|gb|EEE89551.1| chromatin remodeling complex subunit [Populus trichocarpa]	--	--
1420	Ahy.Unigene1420	JR542086	522	R.	R.	glycine-rich protein [Arabidopsis thaliana]	Salivary acidic proline-rich phosphoprotein 1/2 OS=Homo sapiens GN=PRH1 PE=1 SV=2	--
1421	Ahy.Unigene1421	JR542087	599	R.	R.	Zinc finger, RING-type [Medicago truncatula] >gi|124360861|gb|ABN08833.1| Zinc finger, RING-type [Medicago truncatula]	--	--
1422	Ahy.Unigene1422	JR542088	1084	R.	R.	histidine kinase 1 [Lupinus albus]	Hybrid signal transduction histidine kinase L OS=Dictyostelium discoideum GN=dhkL PE=3 SV=1	FOG: CheY-like receiver
1423	Ahy.Unigene1423	JR542089	2041	R.	R.	leucine-rich repeat family protein [Arabidopsis lyrata subsp. lyrata] >gi|297337284|gb|EFH67701.1| leucine-rich repeat family protein [Arabidopsis lyrata subsp. lyrata]	Serine-rich adhesin for platelets OS=Staphylococcus aureus (strain MW2) GN=sraP PE=3 SV=1	--
1424	Ahy.Unigene1424	JR542090	848	R.	R.	vacuolar H+-ATPase B subunit [Medicago truncatula]	V-type proton ATPase subunit B2 OS=Arabidopsis thaliana GN=VHA-B2 PE=2 SV=1	Archaeal/vacuolar-type H+-ATPase subunit B
1425	Ahy.Unigene1425	JR542091	1722	R.	R.	NADP-dependent malic protein [Ricinus communis]	NADP-dependent malic enzyme, chloroplastic OS=Flaveria pringlei GN=MODA PE=2 SV=1	Malic enzyme
1426	Ahy.Unigene1426	JR542092	645	R.	R.	RecName: Full=Hydroxymethylglutaryl-CoA lyase, mitochondrial; Short=HMG-CoA lyase; Short=HL; AltName: Full=3-hydroxy-3-methylglutarate-CoA lyase	Hydroxymethylglutaryl-CoA lyase, mitochondrial OS=Arabidopsis thaliana GN=HMGCL PE=1 SV=2	Isopropylmalate/homocitrate/citramalate synthases
1427	Ahy.Unigene1427	JR542093	571	R.	R.	--	--	--
1428	Ahy.Unigene1428	JR542094	731	R.	R.	--	--	--
1429	Ahy.Unigene1429	JR542095	756	R.	R.	NOL1/NOP2/sun family protein [Arabidopsis thaliana] >gi|30690152|ref|NP_197990.2| NOL1/NOP2/sun family protein [Arabidopsis thaliana]	Uncharacterized protein YNL022C OS=Saccharomyces cerevisiae GN=YNL022C PE=1 SV=1	tRNA and rRNA cytosine-C5-methylases
1430	Ahy.Unigene1430	JR542096	747	nonR.	nonR.	F16A14.15 [Arabidopsis thaliana]	--	--
1431	Ahy.Unigene1431	JR542097	1043	R.	R.	purple acid phosphatase [Medicago truncatula]	Purple acid phosphatase OS=Glycine max GN=PAP PE=1 SV=2	Predicted phosphohydrolases
1432	Ahy.Unigene1432	JR542098	913	R.	R.	phloem protein 2-B15 [Arabidopsis lyrata subsp. lyrata] >gi|297338327|gb|EFH68744.1| phloem protein 2-B15 [Arabidopsis lyrata subsp. lyrata]	F-box protein PP2-B15 OS=Arabidopsis thaliana GN=PP2B15 PE=2 SV=1	--
1433	Ahy.Unigene1433	JR542099	1070	R.	R.	metal-dependent phosphohydrolase HD domain-containing protein [Arabidopsis thaliana]	HD domain-containing protein 2 OS=Danio rerio GN=hddc2 PE=2 SV=1	Predicted hydrolases of HD superfamily
1434	Ahy.Unigene1434	-	693	R.	R.	sequence-specific DNA binding/transcription factor [Jatropha curcas]	--	--
1435	Ahy.Unigene1435	JR542100	698	R.	R.	ATJ1; heat shock protein binding / nucleic acid binding / unfolded protein binding / zinc ion binding [Arabidopsis thaliana] >gi|9795616|gb|AAF98434.1|AC021044_13 Putative dnaJ protein [Arabidopsis thaliana]	Chaperone protein dnaJ 1, mitochondrial OS=Arabidopsis thaliana GN=ATJ1 PE=2 SV=2	DnaJ-class molecular chaperone with C-terminal Zn finger domain
1436	Ahy.Unigene1436	JR542101	971	R.	R.	short-chain dehydrogenase/reductase family protein [Arabidopsis lyrata subsp. lyrata] >gi|297316959|gb|EFH47381.1| short-chain dehydrogenase/reductase family protein [Arabidopsis lyrata subsp. lyrata]	Chlorophyll(ide) b reductase NOL, chloroplastic OS=Arabidopsis thaliana GN=NOL PE=2 SV=1	Dehydrogenases with different specificities (related to short-chain alcohol dehydrogenases)
1437	Ahy.Unigene1437	JR542102	654	R.	R.	predicted protein [Populus trichocarpa] >gi|222868387|gb|EEF05518.1| predicted protein [Populus trichocarpa]	--	--
1438	Ahy.Unigene1438	JR542103	518	R.	R.	P10Sh95F04 [Saccharum hybrid cultivar R570]	Probable ATP-dependent RNA helicase DHX35 OS=Homo sapiens GN=DHX35 PE=1 SV=2	HrpA-like helicases
1439	Ahy.Unigene1439	JR542104	1066	R.	R.	triosephosphate isomerase [Gossypium hirsutum]	Triosephosphate isomerase, chloroplastic OS=Arabidopsis thaliana GN=TIM PE=1 SV=1	Triosephosphate isomerase
1440	Ahy.Unigene1440	JR542105	810	R.	R.	RecName: Full=Probable signal peptidase complex subunit 2; AltName: Full=Microsomal signal peptidase 25 kDa subunit; Short=SPase 25 kDa subunit	Probable signal peptidase complex subunit 2 OS=Arabidopsis thaliana GN=At2g39960 PE=2 SV=1	--
1441	Ahy.Unigene1441	JR542106	1179	R.	R.	UNC-50 family protein [Arabidopsis thaliana] >gi|14190389|gb|AAK55675.1|AF378872_1 At2g15240/F15A23.2 [Arabidopsis thaliana] >gi|15450545|gb|AAK96450.1| At2g15240/F15A23.2 [Arabidopsis thaliana] >gi|20197743|gb|AAD25568.2| expressed protein [Arabidopsis thaliana]	Protein unc-50 homolog OS=Dictyostelium discoideum GN=DDB_G0292320 PE=3 SV=1	--
1442	Ahy.Unigene1442	JR542107	1226	R.	R.	brix domain-containing protein [Arabidopsis lyrata subsp. lyrata] >gi|297330928|gb|EFH61347.1| brix domain-containing protein [Arabidopsis lyrata subsp. lyrata]	Ribosome biogenesis protein BRX1 homolog OS=Homo sapiens GN=BRIX1 PE=1 SV=2	RNA-binding protein required for 60S ribosomal subunit biogenesis
1443	Ahy.Unigene1443	JR542108	717	R.	R.	zinc finger (GATA type) family protein [Arabidopsis thaliana] >gi|71660789|sp|Q8LG10.2|GAT15_ARATH RecName: Full=GATA transcription factor 15	GATA transcription factor 15 OS=Arabidopsis thaliana GN=GATA15 PE=2 SV=2	--
1444	Ahy.Unigene1444	JR542109	559	R.	R.	H(+)-transporting ATPase [Phaseolus vulgaris]	Plasma membrane ATPase 4 OS=Nicotiana plumbaginifolia GN=PMA4 PE=2 SV=1	Cation transport ATPase
1445	Ahy.Unigene1445	JR542110	705	R.	R.	At3g56510 [Arabidopsis thaliana] >gi|45592922|gb|AAS68115.1| At3g56510 [Arabidopsis thaliana]	Pre-rRNA-processing protein ESF2 OS=Debaryomyces hansenii GN=ESF2 PE=3 SV=2	--
1446	Ahy.Unigene1446	JR542111	581	R.	R.	cyclin A3.1 [Pisum sativum]	Cyclin-A3-2 OS=Arabidopsis thaliana GN=CYCA3-2 PE=2 SV=1	Cyclin
1447	Ahy.Unigene1447	JR542112	921	nonR.	nonR.	binding protein [Arabidopsis lyrata subsp. lyrata] >gi|297318131|gb|EFH48553.1| binding protein [Arabidopsis lyrata subsp. lyrata]	Protein MON2 homolog OS=Drosophila melanogaster GN=CG8683 PE=1 SV=4	--
1448	Ahy.Unigene1448	JR542113	1046	R.	R.	Mannose/glucose-binding lectin precursor [Arachis hypogaea]	Agglutinin-2 OS=Cladrastis lutea PE=1 SV=1	--
1449	Ahy.Unigene1449	JR542114	636	R.	R.	AT4g03150/F4C21_7 [Arabidopsis thaliana] >gi|21928055|gb|AAM78056.1| AT4g03150/F4C21_7 [Arabidopsis thaliana]	--	--
1450	Ahy.Unigene1450	JR542115	640	nonR.	nonR.	AN3 (ANGUSTIFOLIA 3); protein binding / transcription coactivator [Arabidopsis thaliana] >gi|21539890|gb|AAM52881.1| GRF1-interacting factor 1 [Arabidopsis thaliana]	--	--
1451	Ahy.Unigene1451	JR542116	725	nonR.	nonR.	C-5 cytosine-specific DNA methylase; Vacuolar protein sorting-associated protein [Medicago truncatula]	Vacuolar protein sorting-associated protein 13A OS=Mus musculus GN=Vps13a PE=1 SV=1	Vacuolar protein sorting-associated protein
1452	Ahy.Unigene1452	JR542117	644	R.	R.	PREDICTED: hypothetical protein [Vitis vinifera]	--	--
1453	Ahy.Unigene1453	-	2507	R.	R.	OSJNBb0017I01.22 [Oryza sativa (japonica cultivar-group)]	MLO-like protein 11 OS=Arabidopsis thaliana GN=MLO11 PE=2 SV=1	--
1454	Ahy.Unigene1454	JR542118	568	R.	R.	lactoylglutathione lyase [Arachis hypogaea]	--	--
1455	Ahy.Unigene1455	JR542119	1179	R.	R.	ATP phosphoribosyl transferase [Arabidopsis thaliana]	ATP phosphoribosyltransferase OS=Gemmatimonas aurantiaca (strain T-27 / DSM 14586 / JCM 11422 / NBRC 100505) GN=hisG PE=3 SV=1	ATP phosphoribosyltransferase
1456	Ahy.Unigene1456	JR542120	1854	nonR.	nonR.	fertilin alpha subunit [Oryza sativa Indica Group]	Uncharacterized transmembrane protein DDB_G0289901 OS=Dictyostelium discoideum GN=DDB_G0289901 PE=4 SV=1	--
1457	Ahy.Unigene1457	JR542121	619	R.	R.	proline-rich family protein [Arabidopsis thaliana] >gi|22135814|gb|AAM91093.1| AT4g18560/F28J12_220 [Arabidopsis thaliana] >gi|28416477|gb|AAO42769.1| At4g18560/F28J12_220 [Arabidopsis thaliana]	Enolase-like protein ENO4 OS=Mus musculus GN=Eno4 PE=2 SV=1	--
1458	Ahy.Unigene1458	JR542122	770	R.	R.	Os12g0244200 [Oryza sativa Japonica Group] >gi|77554416|gb|ABA97212.1| expressed protein [Oryza sativa (japonica cultivar-group)] >gi|113648994|dbj|BAF29506.1| Os12g0244200 [Oryza sativa Japonica Group]	--	--
1459	Ahy.Unigene1459	JR542123	624	R.	R.	At4g14240 [Arabidopsis thaliana]	Uncharacterized protein C4B3.03c OS=Schizosaccharomyces pombe GN=SPCC4B3.03c PE=1 SV=1	Hemolysins and related proteins containing CBS domains
1460	Ahy.Unigene1460	JR542124	1095	R.	R.	adhesion regulating molecule family [Arabidopsis thaliana] >gi|79323128|ref|NP_001031424.1| adhesion regulating molecule family [Arabidopsis thaliana] >gi|79323137|ref|NP_001031425.1| adhesion regulating molecule family [Arabidopsis thaliana] >gi|20196943|gb|AAC14506.2| expressed protein [Arabidopsis thaliana]	Proteasomal ubiquitin receptor ADRM1 OS=Xenopus tropicalis GN=adrm1 PE=2 SV=1	--
1461	Ahy.Unigene1461	JR542125	1413	R.	R.	BTB/POZ domain-containing protein [Lotus japonicus]	Protein maternal effect lethal 26 OS=Caenorhabditis elegans GN=mel-26 PE=1 SV=2	--
1462	Ahy.Unigene1462	JR542126	1093	R.	R.	CAO [Arabidopsis thaliana]	Signal recognition particle 43 kDa protein, chloroplastic OS=Arabidopsis thaliana GN=CAO PE=1 SV=2	FOG: Ankyrin repeat
1463	Ahy.Unigene1463	JR542127	548	R.	R.	--	--	--
1464	Ahy.Unigene1464	JR542128	1035	R.	R.	pectinesterase family protein [Arabidopsis lyrata subsp. lyrata] >gi|297317740|gb|EFH48162.1| pectinesterase family protein [Arabidopsis lyrata subsp. lyrata]	Probable pectinesterase 53 OS=Arabidopsis thaliana GN=PME53 PE=2 SV=1	Pectin methylesterase
1465	Ahy.Unigene1465	JR542129	1632	R.	R.	nucleotide-binding family protein [Arabidopsis lyrata subsp. lyrata] >gi|297309921|gb|EFH40345.1| nucleotide-binding family protein [Arabidopsis lyrata subsp. lyrata]	Cytosolic Fe-S cluster assembly factor NUBP1 homolog OS=Nematostella vectensis GN=v1g236650 PE=3 SV=1	ATPases involved in chromosome partitioning
1466	Ahy.Unigene1466	JR542130	1047	nonR.	nonR.	pentatricopeptide (PPR) repeat-containing protein [Arabidopsis thaliana] >gi|75208278|sp|Q9SUD8.1|PP340_ARATH RecName: Full=Pentatricopeptide repeat-containing protein At4g28010	Pentatricopeptide repeat-containing protein At4g28010 OS=Arabidopsis thaliana GN=At4g28010 PE=2 SV=1	--
1467	Ahy.Unigene1467	JR542131	584	R.	R.	Unknown protein [Arabidopsis thaliana] >gi|222423563|dbj|BAH19751.1| AT3G11560 [Arabidopsis thaliana]	--	--
1468	Ahy.Unigene1468	JR542132	590	R.	R.	--	--	--
1469	Ahy.Unigene1469	JR542133	874	nonR.	nonR.	ATEXO70H7 [Arabidopsis lyrata subsp. lyrata] >gi|297312179|gb|EFH42603.1| ATEXO70H7 [Arabidopsis lyrata subsp. lyrata]	--	--
1470	Ahy.Unigene1470	JR542134	1628	R.	R.	67kD chloroplastic RNA-binding protein, P67 [Arabidopsis thaliana]	Pentatricopeptide repeat-containing protein At4g16390, chloroplastic OS=Arabidopsis thaliana GN=P67 PE=1 SV=2	--
1471	Ahy.Unigene1471	JR542135	1829	R.	R.	aromatic and neutral amino acid transporter [Populus trichocarpa] >gi|222856667|gb|EEE94214.1| aromatic and neutral amino acid transporter [Populus trichocarpa]	Proton-coupled amino acid transporter 1 OS=Homo sapiens GN=SLC36A1 PE=1 SV=1	Amino acid permeases
1472	Ahy.Unigene1472	JR542136	674	R.	R.	CesA1 [Acacia mangium]	Probable cellulose synthase A catalytic subunit 1 [UDP-forming] OS=Oryza sativa subsp. japonica GN=CESA1 PE=2 SV=1	Glycosyltransferases, probably involved in cell wall biogenesis
1473	Ahy.Unigene1473	JR542137	936	R.	R.	maf-like protein CV_0124 [Zea mays] >gi|195651973|gb|ACG45454.1| maf-like protein CV_0124 [Zea mays]	Maf-like protein DDB_G0281937 OS=Dictyostelium discoideum GN=DDB_G0281937 PE=3 SV=1	Nucleotide-binding protein implicated in inhibition of septum formation
1474	Ahy.Unigene1474	JR542138	649	nonR.	nonR.	ferredoxin-related [Arabidopsis thaliana]	--	--
1475	Ahy.Unigene1475	-	1198	R.	R.	Epoxide hydrolase [Medicago truncatula]	Epoxide hydrolase 2 OS=Sus scrofa GN=EPHX2 PE=2 SV=1	Predicted hydrolases or acyltransferases (alpha/beta hydrolase superfamily)
1476	Ahy.Unigene1476	JR542139	817	R.	R.	At5g49570 [Arabidopsis thaliana]	Peptide-N(4)-(N-acetyl-beta-glucosaminyl)asparagine amidase OS=Arabidopsis thaliana GN=PNG1 PE=2 SV=1	--
1477	Ahy.Unigene1477	JR542140	1889	R.	R.	FCLY (FARNESYLCYSTEINE LYASE); prenylcysteine oxidase [Arabidopsis thaliana] >gi|12644543|sp|P57681.1|PCYOX_ARATH RecName: Full=Probable prenylcysteine oxidase; Flags: Precursor	Probable prenylcysteine oxidase OS=Arabidopsis thaliana GN=At5g63910 PE=2 SV=1	--
1478	Ahy.Unigene1478	JR542141	1085	R.	R.	electron carrier/ oxidoreductase [Arabidopsis thaliana] >gi|73921104|sp|Q9LIG0.1|Y3136_ARATH RecName: Full=Clavaminate synthase-like protein At3g21360 >gi|56967335|pdb|1Y0Z|A Chain A, X-Ray Structure Of Gene Product From Arabidopsis Thaliana At3g21360 >gi|56967336|pdb|1Y0Z|B Chain B, X-Ray Structure Of Gene Product From Arabidopsis Thaliana At3g21360 >gi|150261485|pdb|2Q4A|A Chain A, Ensemble Ref…	Clavaminate synthase-like protein At3g21360 OS=Arabidopsis thaliana GN=At3g21360 PE=1 SV=1	--
1479	Ahy.Unigene1479	JR542142	724	nonR.	nonR.	RNA recognition motif-containing protein [Arabidopsis lyrata subsp. lyrata] >gi|297329123|gb|EFH59542.1| RNA recognition motif-containing protein [Arabidopsis lyrata subsp. lyrata]	Zinc finger CCCH domain-containing protein 46 OS=Arabidopsis thaliana GN=At3g51950 PE=1 SV=1	--
1480	Ahy.Unigene1480	JR542143	1083	R.	R.	Hypothetical protein [Arabidopsis thaliana]	Zinc finger BED domain-containing protein 4 OS=Homo sapiens GN=ZBED4 PE=1 SV=1	--
1481	Ahy.Unigene1481	JR542144	1080	R.	R.	protein kinase [Glycine max]	CBL-interacting serine/threonine-protein kinase 4 OS=Arabidopsis thaliana GN=CIPK4 PE=1 SV=1	Serine/threonine protein kinase
1482	Ahy.Unigene1482	-	866	R.	R.	Os11g0153900 [Oryza sativa Japonica Group] >gi|113644487|dbj|BAF27628.1| Os11g0153900 [Oryza sativa Japonica Group]	Ribonuclease H2 subunit A OS=Arabidopsis thaliana GN=At2g25100 PE=2 SV=2	Ribonuclease HII
1483	Ahy.Unigene1483	JR542145	829	R.	R.	GTP-binding protein [Pisum sativum] >gi|738933|prf||2001457A GTP-binding protein	Ras-related protein ARA-4 OS=Arabidopsis thaliana GN=ARA-4 PE=2 SV=1	GTPase SAR1 and related small G proteins
1484	Ahy.Unigene1484	JR542146	1633	R.	R.	ACE [Arabidopsis thaliana]	Protein HOTHEAD OS=Arabidopsis thaliana GN=HTH PE=1 SV=1	Choline dehydrogenase and related flavoproteins
1485	Ahy.Unigene1485	JR542147	604	nonR.	nonR.	--	--	--
1486	Ahy.Unigene1486	JR542148	647	R.	R.	RecName: Full=Dynamin-related protein 12A; AltName: Full=Soybean dynamin-like protein 12A; Short=SDL12A; AltName: Full=Phragmoplastin >gi|1217994|gb|AAB05992.1| SDL12A [Glycine max]	Dynamin-related protein 12A OS=Glycine max PE=1 SV=1	Predicted GTPases (dynamin-related)
1487	Ahy.Unigene1487	JR542149	689	R.	R.	IQD28 (IQ67 DOMAIN PROTEIN 28); calmodulin binding [Arabidopsis thaliana] >gi|79317970|ref|NP_001031046.1| IQD28 (IQ67 DOMAIN PROTEIN 28); calmodulin binding [Arabidopsis thaliana] >gi|29028982|gb|AAO64870.1| At1g14380 [Arabidopsis thaliana]	Protein IQ-DOMAIN 31 OS=Arabidopsis thaliana GN=IQD31 PE=1 SV=1	--
1488	Ahy.Unigene1488	JR542150	895	R.	R.	RecName: Full=Caffeoyl-CoA O-methyltransferase; AltName: Full=Trans-caffeoyl-CoA 3-O-methyltransferase; Short=CCoAOMT; Short=CCoAMT >gi|62737984|pdb|1SUI|A Chain A, Alfalfa Caffeoyl Coenzyme A 3-O-Methyltransferase >gi|62737985|pdb|1SUI|B Chain B, Alfalfa Caffeoyl Coenzyme A 3-O-Methyltransferase >gi|62737986|pdb|1SUI|C Chain C, Alfalfa Caffeoyl Coenzyme A 3-O-Methyltransferase >gi|62737987|pdb|1…	Caffeoyl-CoA O-methyltransferase OS=Medicago sativa GN=CCOMT PE=1 SV=1	Predicted O-methyltransferase
1489	Ahy.Unigene1489	JR542151	720	R.	R.	universal stress protein [Arachis hypogaea]	Uncharacterized protein MJ0531 OS=Methanocaldococcus jannaschii GN=MJ0531 PE=3 SV=1	Universal stress protein UspA and related nucleotide-binding proteins
1490	Ahy.Unigene1490	JR542152	1616	R.	R.	pentatricopeptide (PPR) repeat-containing protein [Arabidopsis thaliana] >gi|75248494|sp|Q8VYR5.1|PP351_ARATH RecName: Full=Pentatricopeptide repeat-containing protein At4g35850, mitochondrial; Flags: Precursor	Pentatricopeptide repeat-containing protein At4g35850, mitochondrial OS=Arabidopsis thaliana GN=At4g35850 PE=1 SV=1	--
1491	Ahy.Unigene1491	JR542153	1304	R.	R.	amidase family protein [Arabidopsis thaliana]	Glutamyl-tRNA(Gln) amidotransferase subunit A OS=Sulfurihydrogenibium sp. (strain YO3AOP1) GN=gatA PE=3 SV=1	Asp-tRNAAsn/Glu-tRNAGln amidotransferase A subunit and related amidases
1492	Ahy.Unigene1492	JR542154	1102	R.	R.	Unknown Protein [Arabidopsis thaliana] >gi|105830110|gb|ABF74714.1| At1g49470 [Arabidopsis thaliana]	Transmembrane protein 45B OS=Bos taurus GN=TMEM45B PE=2 SV=1	--
1493	Ahy.Unigene1493	JR542155	558	R.	R.	--	--	--
1494	Ahy.Unigene1494	JR542156	2173	R.	R.	phaseolin G-box binding protein PG1 [Phaseolus vulgaris]	Transcription factor MYC2 OS=Arabidopsis thaliana GN=RAP1 PE=1 SV=2	--
1495	Ahy.Unigene1495	-	1829	R.	R.	Os02g0649700 [Oryza sativa Japonica Group] >gi|75323554|sp|Q6H6R9.1|FTSH7_ORYSJ RecName: Full=Cell division protease ftsH homolog 7, chloroplastic; Short=OsFtsH7; Flags: Precursor >gi|113537115|dbj|BAF09498.1| Os02g0649700 [Oryza sativa Japonica Group]	Cell division protease ftsH homolog 7, chloroplastic OS=Oryza sativa subsp. japonica GN=FTSH7 PE=3 SV=1	ATP-dependent Zn proteases
1496	Ahy.Unigene1496	JR542157	724	R.	R.	thioredoxin [Limonium bicolor]	Thioredoxin M-type 4, chloroplastic OS=Arabidopsis thaliana GN=At3g15360 PE=1 SV=2	Thiol-disulfide isomerase and thioredoxins
1497	Ahy.Unigene1497	JR542158	836	R.	R.	mtn21-like protein [Populus trichocarpa] >gi|222846812|gb|EEE84359.1| mtn21-like protein [Populus trichocarpa]	Auxin-induced protein 5NG4 OS=Pinus taeda PE=2 SV=1	--
1498	Ahy.Unigene1498	JR542159	1078	nonR.	nonR.	At3g06550 [Arabidopsis thaliana]	CAS1 domain-containing protein 1 OS=Mus musculus GN=Casd1 PE=2 SV=1	--
1499	Ahy.Unigene1499	JR542160	1062	R.	R.	cyclin T1 [Medicago truncatula]	Cyclin-T1-4 OS=Oryza sativa subsp. japonica GN=CYCT1-1 PE=2 SV=1	Cdk activating kinase (CAK)/RNA polymerase II transcription initiation/nucleotide excision repair factor TFIIH/TFIIK, cyclin H subunit
1500	Ahy.Unigene1500	JR542161	653	R.	R.	small nuclear ribonucleoprotein-like protein [Arabidopsis thaliana] >gi|28466881|gb|AAO44049.1| At2g47640 [Arabidopsis thaliana]	Small nuclear ribonucleoprotein Sm D2 OS=Mus musculus GN=Snrpd2 PE=2 SV=1	Small nuclear ribonucleoprotein (snRNP) homolog
1501	Ahy.Unigene1501	JR542162	616	R.	R.	cystathionine-gamma-synthase precursor [Glycine max]	Cystathionine gamma-synthase, chloroplastic OS=Arabidopsis thaliana GN=CGS1 PE=2 SV=3	Cystathionine beta-lyases/cystathionine gamma-synthases
1502	Ahy.Unigene1502	JR542163	549	R.	R.	AP2/ERF domain-containing transcription factor [Populus trichocarpa] >gi|222845135|gb|EEE82682.1| AP2/ERF domain-containing transcription factor [Populus trichocarpa]	Ethylene-responsive transcription factor ERF113 OS=Arabidopsis thaliana GN=ERF113 PE=2 SV=1	--
1503	Ahy.Unigene1503	JR542164	1701	R.	R.	RecName: Full=Triose phosphate/phosphate translocator, chloroplastic; Short=cTPT; AltName: Full=p36; AltName: Full=E30; Flags: Precursor >gi|20691|emb|CAA38451.1| chloroplast import receptor p36 [Pisum sativum] >gi|20853|emb|CAA48210.1| phosphate translocator [Pisum sativum] >gi|228551|prf||1805409A phosphate translocator	Triose phosphate/phosphate translocator, chloroplastic OS=Pisum sativum PE=1 SV=1	Permeases of the drug/metabolite transporter (DMT) superfamily
1504	Ahy.Unigene1504	JR542165	686	R.	R.	transcription elongation factor-related [Arabidopsis thaliana]	Uncharacterized protein C1orf83 OS=Homo sapiens GN=C1orf83 PE=1 SV=1	--
1505	Ahy.Unigene1505	JR542166	1133	R.	R.	cytochrome c oxidase subunit 1 [Cucurbita pepo] >gi|259156811|gb|ACV96672.1| cytochrome c oxidase subunit 1 [Cucurbita pepo]	Cytochrome c oxidase subunit 1 OS=Raphanus sativus GN=COX1 PE=3 SV=1	Heme/copper-type cytochrome/quinol oxidases, subunit 1
1506	Ahy.Unigene1506	JR542167	1292	R.	R.	nuclear transport factor 2 family protein [Arabidopsis lyrata subsp. lyrata] >gi|297310548|gb|EFH40972.1| nuclear transport factor 2 family protein [Arabidopsis lyrata subsp. lyrata]	Ras GTPase-activating protein-binding protein 2 OS=Mus musculus GN=G3bp2 PE=1 SV=2	--
1507	Ahy.Unigene1507	JR542168	2791	R.	R.	catalytic [Arabidopsis thaliana]	--	Uncharacterized protein conserved in bacteria
1508	Ahy.Unigene1508	JR542169	528	R.	R.	tRNA (guanine-N1-)-methyltransferase [Medicago truncatula]	tRNA (guanine-N(1)-)-methyltransferase OS=Schizosaccharomyces pombe GN=trm10 PE=1 SV=1	--
1509	Ahy.Unigene1509	JR542170	624	R.	R.	undecaprenyl pyrophosphate synthetase family protein [Arabidopsis lyrata subsp. lyrata] >gi|297329908|gb|EFH60327.1| undecaprenyl pyrophosphate synthetase family protein [Arabidopsis lyrata subsp. lyrata]	Dehydrodolichyl diphosphate synthase 6 OS=Arabidopsis thaliana GN=At2g17570 PE=2 SV=2	Undecaprenyl pyrophosphate synthase
1510	Ahy.Unigene1510	JR542171	571	R.	R.	serine/threonine kinase [Arabidopsis thaliana]	--	--
1511	Ahy.Unigene1511	JR542172	787	R.	R.	Dof6 transcription factor [Glycine max]	--	--
1512	Ahy.Unigene1512	JR542173	595	R.	R.	--	--	--
1513	Ahy.Unigene1513	JR542174	1124	R.	R.	f-box family protein [Populus trichocarpa] >gi|222833599|gb|EEE72076.1| f-box family protein [Populus trichocarpa]	F-box protein PP2-A15 OS=Arabidopsis thaliana GN=PP2A15 PE=2 SV=1	--
1514	Ahy.Unigene1514	JR542175	600	R.	R.	GDSL-motif lipase/hydrolase family protein [Arabidopsis lyrata subsp. lyrata] >gi|297309273|gb|EFH39697.1| GDSL-motif lipase/hydrolase family protein [Arabidopsis lyrata subsp. lyrata]	GDSL esterase/lipase At5g45960 OS=Arabidopsis thaliana GN=At5g45960 PE=2 SV=1	--
1515	Ahy.Unigene1515	JR542176	1086	R.	R.	SGT1-1 [Glycine max]	Protein SUGT1 homolog OS=Dictyostelium discoideum GN=sugt1 PE=2 SV=1	Suppressor of G2 allele of skp1 and related proteins
1516	Ahy.Unigene1516	JR542177	1183	R.	R.	chlorophyll a/b-binding protein CP24 precursor [Vigna radiata]	Chlorophyll a-b binding protein CP24 10A, chloroplastic OS=Solanum lycopersicum GN=CAP10A PE=3 SV=1	--
1517	Ahy.Unigene1517	JR542178	785	R.	R.	small GTP-binding protein [Oryza sativa]	Ras-related protein Rab5 OS=Nicotiana tabacum GN=RAB5 PE=2 SV=1	GTPase SAR1 and related small G proteins
1518	Ahy.Unigene1518	JR542179	696	R.	R.	disease resistance-responsive family protein [Arachis hypogaea]	Disease resistance response protein 206 OS=Pisum sativum GN=PI206 PE=2 SV=2	--
1519	Ahy.Unigene1519	JR542180	1822	R.	R.	pentatricopeptide (PPR) repeat-containing protein [Arabidopsis thaliana]	Pentatricopeptide repeat-containing protein At3g02650, mitochondrial OS=Arabidopsis thaliana GN=At3g02650 PE=2 SV=1	--
1520	Ahy.Unigene1520	-	1466	nonR.	nonR.	Os10g0553800 [Oryza sativa Japonica Group] >gi|113639870|dbj|BAF27175.1| Os10g0553800 [Oryza sativa Japonica Group]	Flavin-containing monooxygenase FMO GS-OX5 OS=Arabidopsis thaliana GN=FMOGS-OX5 PE=2 SV=2	Predicted flavoprotein involved in K+ transport
1521	Ahy.Unigene1521	JR542181	667	R.	R.	AT2G45380 [Arabidopsis thaliana]	--	--
1522	Ahy.Unigene1522	JR542182	1627	R.	R.	LHY protein [Phaseolus vulgaris]	Protein LHY OS=Arabidopsis thaliana GN=LHY PE=1 SV=2	--
1523	Ahy.Unigene1523	JR542183	1082	R.	R.	RecName: Full=NADP-dependent glyceraldehyde-3-phosphate dehydrogenase; AltName: Full=Non-phosphorylating glyceraldehyde 3-phosphate dehydrogenase; AltName: Full=Glyceraldehyde-3-phosphate dehydrogenase [NADP+]; AltName: Full=Triosephosphate dehydrogenase >gi|4379384|emb|CAA53076.1| glyceraldehyde-3-phosphate dehydrogenase (nonphosphorylating,NADP+) [Pisum sativum] >gi|28274680|gb|AAO38512.1| non-…	NADP-dependent glyceraldehyde-3-phosphate dehydrogenase OS=Pisum sativum GN=GAPN PE=1 SV=1	NAD-dependent aldehyde dehydrogenases
1524	Ahy.Unigene1524	JR542184	1174	R.	R.	sterility protein 2 [Phaseolus vulgaris]	--	--
1525	Ahy.Unigene1525	JR542185	727	R.	R.	AT2G38000 [Arabidopsis thaliana]	Uncharacterized protein C3orf32 OS=Homo sapiens GN=C3orf32 PE=2 SV=1	--
1526	Ahy.Unigene1526	-	696	nonR.	nonR.	AT4g15140/dl3615c [Arabidopsis thaliana] >gi|27764958|gb|AAO23600.1| At4g15140/dl3615c [Arabidopsis thaliana]	--	--
1527	Ahy.Unigene1527	JR542186	1320	nonR.	nonR.	PRHA (PATHOGENESIS RELATED HOMEODOMAIN PROTEIN A); protein binding / sequence-specific DNA binding / transcription activator/ transcription factor [Arabidopsis thaliana] >gi|1346790|sp|P48785.1|PRH_ARATH RecName: Full=Pathogenesis-related homeodomain protein; Short=PRHA >gi|507220|gb|AAA32843.1| homeodomain protein [Arabidopsis thaliana] >gi|2501810|gb|AAC49836.1| PRHA [Arabidopsis thaliana] >gi|…	Pathogenesis-related homeodomain protein OS=Arabidopsis thaliana GN=PRH PE=2 SV=1	--
1528	Ahy.Unigene1528	JR542187	229	R.	R.	RecName: Full=Auxin-induced protein 22E; AltName: Full=Indole-3-acetic acid-induced protein ARG14 >gi|2224733|dbj|BAA20849.1| Aux22e [Vigna radiata]	Auxin-induced protein 22E OS=Phaseolus aureus GN=AUX22E PE=2 SV=1	--
1529	Ahy.Unigene1529	JR542188	608	R.	R.	RecName: Full=Auxin-induced protein 22D; AltName: Full=Indole-3-acetic acid-induced protein ARG13 >gi|2224731|dbj|BAA20848.1| Aux22d [Vigna radiata]	Auxin-induced protein 22D OS=Phaseolus aureus GN=AUX22D PE=2 SV=1	--
1530	Ahy.Unigene1530	JR542189	1129	R.	R.	RKF3 (RECEPTOR-LIKE KINASE IN IN FLOWERS 3); kinase/ receptor signaling protein serine/threonine kinase [Arabidopsis thaliana] >gi|75319082|sp|P93050.1|RKF3_ARATH RecName: Full=Probable LRR receptor-like serine/threonine-protein kinase RKF3; AltName: Full=Receptor-like kinase in flowers 3; Flags: Precursor >gi|1785621|emb|CAB06335.1| AtPK2324 [Arabidopsis thaliana] >gi|2465927|gb|AAC50045.1| rece…	Probable LRR receptor-like serine/threonine-protein kinase RKF3 OS=Arabidopsis thaliana GN=RKF3 PE=1 SV=1	Serine/threonine protein kinase
1531	Ahy.Unigene1531	JR542190	584	R.	R.	--	--	--
1532	Ahy.Unigene1532	JR542191	1487	R.	R.	e-cadherin binding protein-related [Arabidopsis thaliana] >gi|89000985|gb|ABD59082.1| At5g01160 [Arabidopsis thaliana]	E3 ubiquitin-protein ligase Hakai OS=Gallus gallus GN=CBLL1 PE=2 SV=1	--
1533	Ahy.Unigene1533	JR542192	1081	nonR.	nonR.	jumonji domain protein [Populus trichocarpa] >gi|222833867|gb|EEE72344.1| jumonji domain protein [Populus trichocarpa]	--	--
1534	Ahy.Unigene1534	JR542193	1517	R.	R.	ABC transporter homolog [Populus nigra]	ABC transporter F family member 1 OS=Arabidopsis thaliana GN=ABCF1 PE=1 SV=1	ATPase components of ABC transporters with duplicated ATPase domains
1535	Ahy.Unigene1535	JR542194	634	nonR.	nonR.	Fibronectin type III domain containing protein, expressed [Oryza sativa (japonica cultivar-group)]	--	--
1536	Ahy.Unigene1536	JR542195	1111	R.	R.	lactoylglutathione lyase [Gossypium hirsutum]	Lactoylglutathione lyase OS=Oryza sativa subsp. japonica GN=GLX-I PE=1 SV=2	Lactoylglutathione lyase and related lyases
1537	Ahy.Unigene1537	JR542196	613	R.	R.	pentatricopeptide (PPR) repeat-containing protein [Arabidopsis thaliana] >gi|75216221|sp|Q9ZQE5.2|PP153_ARATH RecName: Full=Pentatricopeptide repeat-containing protein At2g15690 >gi|14335136|gb|AAK59848.1| At2g15690/F9O13.24 [Arabidopsis thaliana] >gi|20197709|gb|AAD17413.2| Expressed protein [Arabidopsis thaliana] >gi|29028728|gb|AAO64743.1| At2g15690/F9O13.24 [Arabidopsis thaliana]	Pentatricopeptide repeat-containing protein At2g15690 OS=Arabidopsis thaliana GN=PCMP-H66 PE=2 SV=2	--
1538	Ahy.Unigene1538	JR542197	850	nonR.	nonR.	predicted protein [Populus trichocarpa] >gi|222869819|gb|EEF06950.1| predicted protein [Populus trichocarpa]	--	--
1539	Ahy.Unigene1539	JR542198	600	R.	R.	--	--	--
1540	Ahy.Unigene1540	JR542199	704	R.	R.	zinc finger protein-related [Arabidopsis thaliana] >gi|117958743|gb|ABK59680.1| At1g68360 [Arabidopsis thaliana]	Zinc finger protein 6 OS=Arabidopsis thaliana GN=ZFP6 PE=2 SV=1	--
1541	Ahy.Unigene1541	JR542200	1158	R.	R.	RecName: Full=Probable lactoylglutathione lyase, chloroplast; AltName: Full=Glyoxalase I; Flags: Precursor >gi|16930396|gb|AAL31884.1|AF419551_1 At1g67280/F1N21_10 [Arabidopsis thaliana] >gi|19310505|gb|AAL84986.1| At1g67280/F1N21_10 [Arabidopsis thaliana]	Probable lactoylglutathione lyase, chloroplast OS=Arabidopsis thaliana GN=At1g67280 PE=2 SV=1	Lactoylglutathione lyase and related lyases
1542	Ahy.Unigene1542	JR542201	897	R.	R.	Unknown protein [Arabidopsis thaliana] >gi|23198340|gb|AAN15697.1| Unknown protein [Arabidopsis thaliana]	--	--
1543	Ahy.Unigene1543	JR542202	1520	nonR.	nonR.	GN (GNOM); GTP:GDP antiporter/ protein homodimerization [Arabidopsis thaliana] >gi|2498329|sp|Q42510.1|EMB30_ARATH RecName: Full=Pattern formation protein EMB30; AltName: Full=Protein EMBRYO DEFECTIVE 30 >gi|5080774|gb|AAD39284.1|AC007576_7 EMB30/GNOM gene product [Arabidopsis thaliana] >gi|8778395|gb|AAF79403.1|AC068197_13 F16A14.20 [Arabidopsis thaliana] >gi|1209633|gb|AAA91151.1| GNOM [Arabido…	Pattern formation protein EMB30 OS=Arabidopsis thaliana GN=EMB30 PE=1 SV=1	SEC7 domain proteins
1544	Ahy.Unigene1544	JR542203	675	R.	R.	--	--	--
1545	Ahy.Unigene1545	JR542204	921	nonR.	nonR.	CIP4.1 [Arabidopsis thaliana]	Suppressor protein SRP40 OS=Saccharomyces cerevisiae GN=SRP40 PE=1 SV=2	--
1546	Ahy.Unigene1546	JR542205	604	nonR.	nonR.	At2g27740 [Arabidopsis thaliana] >gi|48310367|gb|AAT41807.1| At2g27740 [Arabidopsis thaliana]	--	--
1547	Ahy.Unigene1547	JR542206	1686	R.	R.	calmodulin-binding family protein [Arabidopsis thaliana] >gi|24111367|gb|AAN46807.1| At3g52870/F8J2_40 [Arabidopsis thaliana]	--	--
1548	Ahy.Unigene1548	JR542207	966	nonR.	nonR.	jumonji domain protein [Populus trichocarpa] >gi|222840866|gb|EEE78413.1| jumonji domain protein [Populus trichocarpa]	Lysine-specific demethylase 5B OS=Mus musculus GN=Kdm5b PE=1 SV=1	--
1549	Ahy.Unigene1549	JR542208	1078	R.	R.	RecName: Full=Plastid-lipid-associated protein, chloroplastic; AltName: Full=CitPAP; Flags: Precursor >gi|3928760|dbj|BAA34702.1| homolog to plastid-lipid-associated protein [Citrus unshiu]	Plastid-lipid-associated protein, chloroplastic OS=Citrus unshiu GN=PAP PE=2 SV=1	--
1550	Ahy.Unigene1550	JR542209	546	R.	R.	unnamed protein product [Vitis vinifera]	--	--
1551	Ahy.Unigene1551	JR542210	651	R.	R.	--	--	--
1552	Ahy.Unigene1552	JR542211	1767	nonR.	nonR.	AAA-type ATPase family protein [Arabidopsis thaliana]	--	--
1553	Ahy.Unigene1553	JR542212	814	R.	R.	receptor-like protein kinase-like protein [Glycine max]	Probable receptor protein kinase TMK1 OS=Arabidopsis thaliana GN=TMK1 PE=1 SV=1	--
1554	Ahy.Unigene1554	JR542213	590	R.	R.	AT5G22770 [Arabidopsis thaliana]	AP-2 complex subunit alpha-2 OS=Dictyostelium discoideum GN=ap2a1-1 PE=3 SV=1	--
1555	Ahy.Unigene1555	JR542214	1107	R.	R.	At2g19940/F6F22.3 [Arabidopsis thaliana] >gi|19699208|gb|AAL90970.1| At2g19940/F6F22.3 [Arabidopsis thaliana]	Probable N-acetyl-gamma-glutamyl-phosphate reductase, chloroplastic OS=Arabidopsis thaliana GN=At2g19940 PE=1 SV=2	Acetylglutamate semialdehyde dehydrogenase
1556	Ahy.Unigene1556	JR542215	1725	R.	R.	tryptophan synthase-related [Arabidopsis thaliana] >gi|10176821|dbj|BAB10143.1| tryptophan synthase beta chain [Arabidopsis thaliana] >gi|19699005|gb|AAL91238.1| tryptophan synthase beta chain [Arabidopsis thaliana] >gi|23198094|gb|AAN15574.1| tryptophan synthase beta chain [Arabidopsis thaliana]	Tryptophan synthase beta chain 2 OS=Aquifex aeolicus GN=trpB2 PE=3 SV=1	Predicted alternative tryptophan synthase beta-subunit (paralog of TrpB)
1557	Ahy.Unigene1557	JR542216	1420	R.	R.	26S proteasome regulatory particle chain RPT6-like protein [Arabidopsis thaliana]	ATPase family AAA domain-containing protein 1 OS=Rattus norvegicus GN=Atad1 PE=2 SV=1	ATPases of the AAA+ class
1558	Ahy.Unigene1558	JR542217	501	R.	R.	hydroxyproline-rich glycoprotein family protein [Arabidopsis thaliana] >gi|73622092|sp|Q9M158.2|Y4105_ARATH RecName: Full=Uncharacterized protein At4g01050 >gi|15982915|gb|AAL09804.1| AT4g01050/F2N1_31 [Arabidopsis thaliana] >gi|16323194|gb|AAL15331.1| AT4g01050/F2N1_31 [Arabidopsis thaliana] >gi|21700911|gb|AAM70579.1| AT4g01050/F2N1_31 [Arabidopsis thaliana]	Uncharacterized protein At4g01050 OS=Arabidopsis thaliana GN=At4g01050 PE=1 SV=2	--
1559	Ahy.Unigene1559	JR542218	656	R.	R.	AT4g27390/M4I22_200 [Arabidopsis thaliana] >gi|15529163|gb|AAK97676.1| AT4g27390/M4I22_200 [Arabidopsis thaliana] >gi|16974363|gb|AAL31107.1| AT4g27390/M4I22_200 [Arabidopsis thaliana]	--	--
1560	Ahy.Unigene1560	JR542219	634	nonR.	nonR.	cellulose synthase [Populus trichocarpa] >gi|222843895|gb|EEE81442.1| cellulose synthase [Populus trichocarpa]	Cellulose synthase A catalytic subunit 6 [UDP-forming] OS=Arabidopsis thaliana GN=CESA6 PE=1 SV=2	--
1561	Ahy.Unigene1561	-	2458	R.	R.	RecName: Full=Low affinity sulfate transporter 3 >gi|607188|emb|CAA57831.1| low affinity sulphate transporter [Stylosanthes hamata]	Low affinity sulfate transporter 3 OS=Stylosanthes hamata GN=ST3 PE=2 SV=1	Sulfate permease and related transporters (MFS superfamily)
1562	Ahy.Unigene1562	JR542220	842	R.	R.	At3g08630 [Arabidopsis thaliana] >gi|46402460|gb|AAS92332.1| At3g08630 [Arabidopsis thaliana]	--	--
1563	Ahy.Unigene1563	JR542221	934	R.	R.	WD-40 repeat family protein [Arabidopsis thaliana]	WD repeat-containing protein 61 OS=Mus musculus GN=Wdr61 PE=2 SV=1	--
1564	Ahy.Unigene1564	JR542222	872	R.	R.	heme oxygenase 1 [Glycine max]	--	Heme oxygenase
1565	Ahy.Unigene1565	JR542223	1017	R.	R.	pectinmethylesterase [Vigna radiata var. radiata]	Pectinesterase/pectinesterase inhibitor 18 OS=Arabidopsis thaliana GN=PME18 PE=1 SV=2	Pectin methylesterase
1566	Ahy.Unigene1566	JR542224	750	R.	R.	Clostridium pasteurianum ferredoxin homolog [Solanum tuberosum]	Actin patches distal protein 1 OS=Saccharomyces cerevisiae GN=APD1 PE=1 SV=1	--
1567	Ahy.Unigene1567	JR542225	561	R.	R.	rec-like protein [Arabidopsis thaliana]	Probable S-acyltransferase At5g04270 OS=Arabidopsis thaliana GN=At5g04270 PE=2 SV=1	Uncharacterized protein containing DHHC-type Zn finger
1568	Ahy.Unigene1568	JR542226	954	R.	R.	RKF3 (RECEPTOR-LIKE KINASE IN IN FLOWERS 3); kinase/ receptor signaling protein serine/threonine kinase [Arabidopsis thaliana] >gi|75319082|sp|P93050.1|RKF3_ARATH RecName: Full=Probable LRR receptor-like serine/threonine-protein kinase RKF3; AltName: Full=Receptor-like kinase in flowers 3; Flags: Precursor >gi|1785621|emb|CAB06335.1| AtPK2324 [Arabidopsis thaliana] >gi|2465927|gb|AAC50045.1| rece…	Probable LRR receptor-like serine/threonine-protein kinase RKF3 OS=Arabidopsis thaliana GN=RKF3 PE=1 SV=1	Uncharacterized protein conserved in bacteria
1569	Ahy.Unigene1569	JR542227	791	R.	R.	AT2G38280 [Arabidopsis thaliana]	AMP deaminase OS=Arabidopsis thaliana GN=AMPD PE=1 SV=2	Adenosine deaminase
1570	Ahy.Unigene1570	JR542228	747	R.	R.	adenosine 5'-phosphosulfate reductase [Glycine max]	5'-adenylylsulfate reductase 3, chloroplastic OS=Arabidopsis thaliana GN=APR3 PE=2 SV=2	3'-phosphoadenosine 5'-phosphosulfate sulfotransferase (PAPS reductase)/FAD synthetase and related enzymes
1571	Ahy.Unigene1571	JR542229	527	nonR.	nonR.	ICU2 (INCURVATA2); DNA-directed DNA polymerase [Arabidopsis thaliana] >gi|75170581|sp|Q9FHA3.1|DPOLA_ARATH RecName: Full=DNA polymerase alpha catalytic subunit >gi|10177597|dbj|BAB10944.1| DNA polymerase alpha 1 [Arabidopsis thaliana]	DNA polymerase alpha catalytic subunit OS=Arabidopsis thaliana GN=POLA PE=3 SV=1	DNA polymerase elongation subunit (family B)
1572	Ahy.Unigene1572	JR542230	579	R.	R.	peptide transporter 1 [Vicia faba]	Peptide transporter PTR2 OS=Arabidopsis thaliana GN=PTR2 PE=1 SV=1	--
1573	Ahy.Unigene1573	JR542231	534	R.	R.	ENP (ENHANCER OF PINOID); protein binding / signal transducer [Arabidopsis thaliana]	Coleoptile phototropism protein 1 OS=Oryza sativa subsp. japonica GN=CPT1 PE=2 SV=1	--
1574	Ahy.Unigene1574	JR542232	622	R.	R.	At4g28020 [Arabidopsis thaliana]	Nef-associated protein 1 OS=Homo sapiens GN=C9orf156 PE=1 SV=2	Uncharacterized conserved protein
1575	Ahy.Unigene1575	JR542233	605	R.	R.	EMB2454 (embryo defective 2454); protein binding / zinc ion binding [Arabidopsis thaliana] >gi|20453199|gb|AAM19839.1| AT3g18290/MIE15_8 [Arabidopsis thaliana] >gi|29028750|gb|AAO64754.1| At3g18290/MIE15_8 [Arabidopsis thaliana]	RING finger and CHY zinc finger domain-containing protein 1 OS=Mus musculus GN=Rchy1 PE=1 SV=1	--
1576	Ahy.Unigene1576	JR542234	1185	R.	R.	vacuolar H+-ATPase B subunit [Medicago truncatula]	V-type proton ATPase subunit B 2 (Fragment) OS=Gossypium hirsutum PE=2 SV=1	Archaeal/vacuolar-type H+-ATPase subunit B
1577	Ahy.Unigene1577	JR542235	751	nonR.	nonR.	Os05g0235100 [Oryza sativa Japonica Group] >gi|255676152|dbj|BAH93014.1| Os05g0235100 [Oryza sativa Japonica Group]	Copia protein OS=Drosophila melanogaster GN=GIP PE=1 SV=3	--
1578	Ahy.Unigene1578	JR542236	1532	R.	R.	dehydration-responsive protein-related [Brassica rapa]	Probable pectin methyltransferase QUA2 OS=Arabidopsis thaliana GN=QUA2 PE=1 SV=2	--
1579	Ahy.Unigene1579	JR542237	1467	R.	R.	Transcriptional factor B3 [Medicago truncatula]	B3 domain-containing transcription factor VRN1 OS=Arabidopsis thaliana GN=VRN1 PE=2 SV=1	--
1580	Ahy.Unigene1580	JR542238	1568	R.	R.	glutaredoxin S17 [Populus trichocarpa] >gi|222848767|gb|EEE86314.1| glutaredoxin S17 [Populus trichocarpa]	Monothiol glutaredoxin-S17 OS=Arabidopsis thaliana GN=GRXS17 PE=2 SV=1	Glutaredoxin-related protein
1581	Ahy.Unigene1581	JR542239	872	nonR.	R.	pentatricopeptide repeat-containing protein [Arabidopsis lyrata subsp. lyrata] >gi|297311026|gb|EFH41450.1| pentatricopeptide repeat-containing protein [Arabidopsis lyrata subsp. lyrata]	Pentatricopeptide repeat-containing protein At5g46460, mitochondrial OS=Arabidopsis thaliana GN=PCMP-H49 PE=2 SV=1	--
1582	Ahy.Unigene1582	JR542240	712	R.	R.	T4O12.20 [Arabidopsis thaliana]	UPF0436 protein OS=Dictyostelium discoideum GN=DDB_G0281837 PE=3 SV=1	--
1583	Ahy.Unigene1583	JR542241	669	R.	R.	glutamine synthetase [Medicago truncatula]	Glutamine synthetase nodule isozyme OS=Medicago sativa GN=GS1 PE=2 SV=1	Glutamine synthetase
1584	Ahy.Unigene1584	-	1291	R.	R.	enoyl-CoA hydratase/isomerase family protein [Arabidopsis thaliana] >gi|292630834|sp|Q9SHJ8.2|HIBC8_ARATH RecName: Full=3-hydroxyisobutyryl-CoA hydrolase-like protein 5 >gi|62320504|dbj|BAD95058.1| 3-hydroxyisobutyryl-coenzyme A hydrolase [Arabidopsis thaliana] >gi|63003868|gb|AAY25463.1| At1g06550 [Arabidopsis thaliana] >gi|109946425|gb|ABG48391.1| At1g06550 [Arabidopsis thaliana]	3-hydroxyisobutyryl-CoA hydrolase-like protein 5 OS=Arabidopsis thaliana GN=At1g06550 PE=2 SV=2	Enoyl-CoA hydratase/carnithine racemase
1585	Ahy.Unigene1585	JR542242	628	R.	R.	--	--	--
1586	Ahy.Unigene1586	-	643	nonR.	nonR.	SAM (and some other nucleotide) binding motif; WW/Rsp5/WWP [Medicago truncatula]	--	--
1587	Ahy.Unigene1587	JR542243	486	R.	R.	--	--	--
1588	Ahy.Unigene1588	JR542244	667	R.	R.	--	--	--
1589	Ahy.Unigene1589	JR542245	686	R.	R.	FUC95A; 1,2-alpha-L-fucosidase [Arabidopsis thaliana] >gi|75245768|sp|Q8L7W8.1|FUCO2_ARATH RecName: Full=Alpha-L-fucosidase 2; AltName: Full=Alpha-L-fucoside fucohydrolase 2; AltName: Full=Alpha-1,2-fucosidase 2; Flags: Precursor >gi|21928117|gb|AAM78086.1| AT4g34260/F10M10_30 [Arabidopsis thaliana] >gi|27363438|gb|AAO11638.1| At4g34260/F10M10_30 [Arabidopsis thaliana]	Alpha-L-fucosidase 2 OS=Arabidopsis thaliana GN=At4g34260 PE=2 SV=1	--
1590	Ahy.Unigene1590	JR542246	489	R.	R.	small heat stress protein class CIII [Solanum peruvianum]	17.4 kDa class III heat shock protein OS=Arabidopsis thaliana GN=HSP17.4B PE=2 SV=1	Molecular chaperone (small heat shock protein)
1591	Ahy.Unigene1591	JR542247	1726	R.	R.	MSI1 [Glycine max]	WD-40 repeat-containing protein MSI1 OS=Solanum lycopersicum GN=MSI1 PE=2 SV=1	FOG: WD40 repeat
1592	Ahy.Unigene1592	JR542248	1445	R.	R.	Os03g0246800 [Oryza sativa Japonica Group] >gi|108707155|gb|ABF94950.1| Sec7 domain containing protein, expressed [Oryza sativa (japonica cultivar-group)] >gi|113548016|dbj|BAF11459.1| Os03g0246800 [Oryza sativa Japonica Group]	Protein transport protein sec71 OS=Schizosaccharomyces pombe GN=sec71 PE=1 SV=1	SEC7 domain proteins
1593	Ahy.Unigene1593	JR542249	1275	R.	R.	beta-ketoacyl-ACP synthase III-1 [Arachis hypogaea]	3-oxoacyl-[acyl-carrier-protein] synthase III, chloroplastic OS=Arabidopsis thaliana GN=At1g62640 PE=2 SV=2	3-oxoacyl-[acyl-carrier-protein] synthase III
1594	Ahy.Unigene1594	JR542250	589	R.	R.	zinc finger family protein [Arabidopsis lyrata subsp. lyrata] >gi|297314438|gb|EFH44861.1| zinc finger family protein [Arabidopsis lyrata subsp. lyrata]	--	--
1595	Ahy.Unigene1595	JR542251	763	R.	R.	CAT2 (CATIONIC AMINO ACID TRANSPORTER 2); amino acid transmembrane transporter [Arabidopsis thaliana] >gi|13605811|gb|AAK32891.1|AF367304_1 AT5g36940/MLF18_60 [Arabidopsis thaliana] >gi|209529757|gb|ACI49773.1| At1g58030 [Arabidopsis thaliana]	Low affinity cationic amino acid transporter 2 OS=Danio rerio GN=slc7a2 PE=2 SV=1	Amino acid transporters
1596	Ahy.Unigene1596	JR542252	538	R.	R.	binding / catalytic/ coenzyme binding [Arabidopsis thaliana] >gi|22096383|sp|O80934.2|Y2766_ARATH RecName: Full=Uncharacterized protein At2g37660, chloroplastic; Flags: Precursor >gi|14596079|gb|AAK68767.1| Unknown protein [Arabidopsis thaliana] >gi|20197253|gb|AAC23636.2| expressed protein [Arabidopsis thaliana]	Uncharacterized protein At2g37660, chloroplastic OS=Arabidopsis thaliana GN=At2g37660 PE=1 SV=2	--
1597	Ahy.Unigene1597	JR542253	1372	R.	R.	cell division cycle protein [Dimocarpus longan] >gi|221327637|gb|ACM17483.1| cell division cycle protein [Dimocarpus longan]	Cell division cycle protein 48 homolog OS=Glycine max GN=CDC48 PE=2 SV=1	ATPases of the AAA+ class
1598	Ahy.Unigene1598	JR542254	1337	R.	R.	zinc finger (B-box type) family protein [Arabidopsis lyrata subsp. lyrata] >gi|297333588|gb|EFH64006.1| zinc finger (B-box type) family protein [Arabidopsis lyrata subsp. lyrata]	Probable salt tolerance-like protein At1g78600 OS=Arabidopsis thaliana GN=At1g78600 PE=1 SV=2	--
1599	Ahy.Unigene1599	JR542255	627	R.	R.	S-locus receptor kinase-like protein [Olea europaea]	Cysteine-rich receptor-like protein kinase 10 OS=Arabidopsis thaliana GN=CRK10 PE=1 SV=2	Serine/threonine protein kinase
1600	Ahy.Unigene1600	JR542256	1402	R.	R.	RecName: Full=1-aminocyclopropane-1-carboxylate oxidase homolog 1 >gi|30102640|gb|AAP21238.1| At1g06620 [Arabidopsis thaliana] >gi|110743652|dbj|BAE99663.1| oxidoreductase like protein [Arabidopsis thaliana]	1-aminocyclopropane-1-carboxylate oxidase homolog 1 OS=Arabidopsis thaliana GN=At1g06620 PE=2 SV=1	Isopenicillin N synthase and related dioxygenases
1601	Ahy.Unigene1601	JR542257	513	R.	R.	Os02g0265400 [Oryza sativa Japonica Group] >gi|113536030|dbj|BAF08413.1| Os02g0265400 [Oryza sativa Japonica Group]	Vacuolar protein sorting-associated protein 29 OS=Danio rerio GN=vps29 PE=2 SV=1	Predicted phosphoesterase
1602	Ahy.Unigene1602	JR542258	655	R.	R.	Os06g0238300 [Oryza sativa Japonica Group] >gi|51535152|dbj|BAD37864.1| CREG2-protein-like [Oryza sativa Japonica Group] >gi|51535816|dbj|BAD37901.1| CREG2-protein-like [Oryza sativa Japonica Group] >gi|113595295|dbj|BAF19169.1| Os06g0238300 [Oryza sativa Japonica Group]	Protein CREG1 OS=Homo sapiens GN=CREG1 PE=1 SV=1	--
1603	Ahy.Unigene1603	JR542259	1131	R.	R.	catalytic/ hydrolase/ phosphoglycolate phosphatase [Arabidopsis thaliana]	Phosphoglycolate phosphatase OS=Chromobacterium violaceum GN=CV_2180 PE=3 SV=1	Predicted phosphatases
1604	Ahy.Unigene1604	JR542260	563	R.	R.	galactosyltransferase family protein [Arabidopsis thaliana] >gi|75167739|sp|Q9ASW1.1|B3GTG_ARATH RecName: Full=Probable beta-1,3-galactosyltransferase 16 >gi|13605629|gb|AAK32808.1|AF361640_1 AT3g06440/F24P17_7 [Arabidopsis thaliana] >gi|25090104|gb|AAN72229.1| At3g06440/F24P17_7 [Arabidopsis thaliana]	Probable beta-1,3-galactosyltransferase 16 OS=Arabidopsis thaliana GN=B3GALT16 PE=2 SV=1	--
1605	Ahy.Unigene1605	JR542261	567	R.	R.	--	--	--
1606	Ahy.Unigene1606	JR542262	633	nonR.	nonR.	At4g21740 [Arabidopsis thaliana]	--	--
1607	Ahy.Unigene1607	JR542263	786	R.	R.	PREDICTED: similar to latex-abundant protein isoform 1 [Vitis vinifera]	Metacaspase-5 OS=Arabidopsis thaliana GN=AMC5 PE=1 SV=1	--
1608	Ahy.Unigene1608	JR542264	1434	R.	R.	hydrolase [Arabidopsis thaliana]	Gamma-glutamyl-gamma-aminobutyrate hydrolase OS=Escherichia coli O157:H7 GN=puuD PE=3 SV=2	Predicted glutamine amidotransferases
1609	Ahy.Unigene1609	JR542265	863	R.	R.	RecName: Full=F-box protein At4g35930 >gi|53828517|gb|AAU94368.1| At4g35930 [Arabidopsis thaliana] >gi|55167910|gb|AAV43787.1| At4g35930 [Arabidopsis thaliana]	F-box protein At4g35930 OS=Arabidopsis thaliana GN=At4g35930 PE=2 SV=1	--
1610	Ahy.Unigene1610	JR542266	626	R.	R.	Os03g0727100 [Oryza sativa Japonica Group] >gi|41469274|gb|AAS07156.1| expressed protein [Oryza sativa Japonica Group] >gi|108710859|gb|ABF98654.1| expressed protein [Oryza sativa (japonica cultivar-group)] >gi|113549611|dbj|BAF13054.1| Os03g0727100 [Oryza sativa Japonica Group]	--	--
1611	Ahy.Unigene1611	JR542267	1653	R.	R.	disease resistance protein/LRR protein-related protein [Glycine max]	Probably inactive leucine-rich repeat receptor-like protein kinase At2g25790 OS=Arabidopsis thaliana GN=At2g25790 PE=1 SV=1	Leucine-rich repeat (LRR) protein
1612	Ahy.Unigene1612	JR542268	817	R.	R.	At2g47020 [Arabidopsis thaliana]	Peptide chain release factor 1 OS=Rickettsia massiliae (strain Mtu5) GN=prfA PE=3 SV=1	Protein chain release factor A
1613	Ahy.Unigene1613	JR542269	1380	R.	R.	secondary cell wall-related glycosyltransferase family 47 [Populus tremula x Populus tremuloides]	Probable glycosyltransferase At5g11130 OS=Arabidopsis thaliana GN=At5g11120 PE=3 SV=2	--
1614	Ahy.Unigene1614	JR542270	1359	R.	R.	Os02g0681700 [Oryza sativa Japonica Group] >gi|113537278|dbj|BAF09661.1| Os02g0681700 [Oryza sativa Japonica Group]	Leucine-rich repeat receptor protein kinase EXS OS=Arabidopsis thaliana GN=EXS PE=1 SV=1	Serine/threonine protein kinase
1615	Ahy.Unigene1615	JR542271	708	nonR.	nonR.	Os02g0700000 [Oryza sativa Japonica Group] >gi|113537367|dbj|BAF09750.1| Os02g0700000 [Oryza sativa Japonica Group]	Uncharacterized protein At1g51745 OS=Arabidopsis thaliana GN=At1g51745 PE=2 SV=1	--
1616	Ahy.Unigene1616	JR542272	1364	nonR.	nonR.	leucine-rich repeat family protein [Arabidopsis lyrata subsp. lyrata] >gi|297320719|gb|EFH51141.1| leucine-rich repeat family protein [Arabidopsis lyrata subsp. lyrata]	LRR receptor-like serine/threonine-protein kinase ERECTA OS=Arabidopsis thaliana GN=ERECTA PE=1 SV=1	Leucine-rich repeat (LRR) protein
1617	Ahy.Unigene1617	JR542273	833	nonR.	nonR.	proliferating cell nuclear antigen gene-controlling element binding factor [Pisum sativum]	Transcription factor TCP11 OS=Arabidopsis thaliana GN=TCP11 PE=2 SV=1	Uncharacterized protein involved in exopolysaccharide biosynthesis
1618	Ahy.Unigene1618	JR542274	1815	R.	R.	mitotic cyclin b1-type [Glycine max]	G2/mitotic-specific cyclin-1 OS=Antirrhinum majus PE=2 SV=1	Cyclin
1619	Ahy.Unigene1619	JR542275	537	nonR.	nonR.	cationic amino acid transporter [Populus trichocarpa] >gi|222844216|gb|EEE81763.1| cationic amino acid transporter [Populus trichocarpa]	Uncharacterized amino acid permease yfnA OS=Bacillus subtilis GN=yfnA PE=3 SV=1	Amino acid transporters
1620	Ahy.Unigene1620	JR542276	638	nonR.	nonR.	--	--	--
1621	Ahy.Unigene1621	JR542277	431	R.	R.	protein binding protein [Arabidopsis lyrata subsp. lyrata] >gi|297335807|gb|EFH66224.1| protein binding protein [Arabidopsis lyrata subsp. lyrata]	E3 ubiquitin-protein ligase At1g12760 OS=Arabidopsis thaliana GN=At1g12760 PE=2 SV=1	--
1622	Ahy.Unigene1622	JR542278	890	R.	R.	condensin complex components subunit [Populus trichocarpa] >gi|222854874|gb|EEE92421.1| condensin complex components subunit [Populus trichocarpa]	Condensin complex subunit 1 OS=Xenopus laevis GN=ncapd2 PE=1 SV=1	--
1623	Ahy.Unigene1623	JR542279	1274	R.	R.	MBAC1; L-histidine transmembrane transporter/ L-lysine transmembrane transporter/ L-ornithine transmembrane transporter/ arginine transmembrane transporter/ binding [Arabidopsis thaliana] >gi|28207628|gb|AAO32062.1| mitochondrial basic amino acid carrier [Arabidopsis thaliana] >gi|108385362|gb|ABF85776.1| At2g33820 [Arabidopsis thaliana]	Mitochondrial substrate carrier family protein S OS=Dictyostelium discoideum GN=mcfS PE=3 SV=1	--
1624	Ahy.Unigene1624	JR542280	609	nonR.	nonR.	double-stranded RNA-binding (DsRBD) domain-containing protein [Musa acuminata]	--	--
1625	Ahy.Unigene1625	JR542281	1074	nonR.	nonR.	binding [Arabidopsis thaliana]	Protein KIAA0664 homolog OS=Brugia malayi GN=Bm1_28595 PE=3 SV=2	--
1626	Ahy.Unigene1626	JR542282	695	nonR.	nonR.	--	--	--
1627	Ahy.Unigene1627	JR542283	612	R.	R.	protein kinase [Mesembryanthemum crystallinum]	Serine/threonine-protein kinase SAPK1 OS=Oryza sativa subsp. japonica GN=SAPK1 PE=1 SV=1	--
1628	Ahy.Unigene1628	JR542284	606	nonR.	nonR.	--	--	--
1629	Ahy.Unigene1629	JR542285	586	R.	R.	microtubule associated protein [Cicer arietinum]	Autophagy-related protein 8f OS=Arabidopsis thaliana GN=ATG8F PE=2 SV=1	--
1630	Ahy.Unigene1630	JR542286	690	R.	R.	DUF593-1 protein [Lotus japonicus]	U-box domain-containing protein 39 OS=Arabidopsis thaliana GN=PUB39 PE=2 SV=1	--
1631	Ahy.Unigene1631	JR542287	772	R.	R.	At2g26110 [Arabidopsis thaliana]	--	--
[truncated: 57,446 more rows]
