# Supplementary material for: De novo assembly and Characterisation of the Transcriptome during seed development, and generation of genic-SSR markers in Peanut (Arachis hypogaea L.)
Source: BMC Genomics. 2012 Mar 12;13:90. doi: 10.1186/1471-2164-13-90 (PMC3350410; doi:10.1186/1471-2164-13-90)
Supplement: Additional file 2 — Table S2. The primer pairs were successfully designed by Primer3 for all microsatellite. [file 1471-2164-13-90-S2.XLS]

## Sheet: SSR-primer
Supplemental Table S2 The primer pairs were successfully designed by Primer3 for all microsatellite.
ID	Ahy.Unigene	Motif	Forward Primer	Reverse Primer	NR-annotation	Swissprot-annotation	COG-Function-Description
HAS0001	Ahy.Unigene1	(TGG)5	ACAAGTCCCCAGTCGTGTTC	CCAAAACAAGCTTCCCAGAG	ubiquitin-conjugating enzyme 22 [Arabidopsis lyrata subsp. lyrata] >gi|297331926|gb|EFH62345.1| ubiquitin-conjugating enzyme 22 [Arabidopsis lyrata subsp. lyrata]	Probable ubiquitin carrier protein E2 23 OS=Arabidopsis thaliana GN=UBC23 PE=2 SV=1	Sphingosine kinase and enzymes related to eukaryotic diacylglycerol kinase
HAS0002	Ahy.Unigene1	(GAAA)5	GCCTCATTGCCTCTAGAACG	AGATGGAGATGGACGGTCAG	ubiquitin-conjugating enzyme 22 [Arabidopsis lyrata subsp. lyrata] >gi|297331926|gb|EFH62345.1| ubiquitin-conjugating enzyme 22 [Arabidopsis lyrata subsp. lyrata]	Probable ubiquitin carrier protein E2 23 OS=Arabidopsis thaliana GN=UBC23 PE=2 SV=1	Sphingosine kinase and enzymes related to eukaryotic diacylglycerol kinase
HAS0003	Ahy.Unigene9	(TGC)6	GAGAAACCAACTGAGACCGC	ACAGCAGCAACAGCATCAAC	PFT1 (PHYTOCHROME AND FLOWERING TIME 1); transcription coactivator [Arabidopsis thaliana] >gi|32478899|gb|AAO39425.1| phytochrome and flowering time 1 protein [Arabidopsis thaliana]	Bromodomain-containing protein DDB_G0280777 OS=Dictyostelium discoideum GN=DDB_G0280777 PE=4 SV=1	FOG: TPR repeat
HAS0004	Ahy.Unigene21	(CT)8	CAAACACAAAAGAACCTGGGA	CTTCGCTCTGATTTTGAGGC	senescence-associated protein-related [Arabidopsis thaliana] >gi|50198799|gb|AAT70433.1| At5g11460 [Arabidopsis thaliana] >gi|111074484|gb|ABH04615.1| At5g11460 [Arabidopsis thaliana]	--	--
HAS0005	Ahy.Unigene40	(CTT)5	AACCCTTGTTTTTCTTCATCCTC	GAAGTGGGTGGAAGAGTGGA	peptidoglycan-binding LysM domain-containing protein [Arabidopsis thaliana] >gi|30725692|gb|AAP37868.1| At5g08200 [Arabidopsis thaliana]	LysM and putative peptidoglycan-binding domain-containing protein 2 OS=Homo sapiens GN=LYSMD2 PE=1 SV=1	--
HAS0006	Ahy.Unigene41	(GA)9	GGTCGTAGAAGGTTCCCGAT	AAATACGAACGTGACCGACC	galactosyltransferase family protein [Arabidopsis lyrata subsp. lyrata] >gi|297310639|gb|EFH41063.1| galactosyltransferase family protein [Arabidopsis lyrata subsp. lyrata]	Probable beta-1,3-galactosyltransferase 19 OS=Arabidopsis thaliana GN=B3GALT19 PE=2 SV=2	--
HAS0007	Ahy.Unigene51	(AGG)5	TGATGTTATGGGGCAACTGA	CTTCCCTCCAACCTCCTCTC	Os06g0538200 [Oryza sativa Japonica Group] >gi|255677120|dbj|BAF19711.2| Os06g0538200 [Oryza sativa Japonica Group]	Uncharacterized protein DDB_G0271670 OS=Dictyostelium discoideum GN=DDB_G0271670 PE=4 SV=1	Beta-glucanase/Beta-glucan synthetase
HAS0008	Ahy.Unigene53	(TC)15	CATTTCACCGCAGAGTCAGA	CATGGGGGAGAGAATGAGAA	hexokinase [Citrus sinensis]	Hexokinase-1 OS=Spinacia oleracea GN=HXK1 PE=2 SV=1	Hexokinase
HAS0009	Ahy.Unigene61	(GA)6	CCTCCAATCCAATCACAACC	GCTGCTCTGTCCAAGAAACC	acyl:coa ligase acetate-coa synthetase-like protein [Populus trichocarpa] >gi|222870951|gb|EEF08082.1| acyl:coa ligase acetate-coa synthetase-like protein [Populus trichocarpa]	2-succinylbenzoate--CoA ligase OS=Geobacillus sp. (strain WCH70) GN=menE PE=3 SV=1	Acyl-CoA synthetases (AMP-forming)/AMP-acid ligases II
HAS0010	Ahy.Unigene76	(TAT)6	ATTGATGCTGCTGCTGTGAC	GAACCGTTCAAGAAAGCCTG	AtGRF5 (GROWTH-REGULATING FACTOR 5); transcription activator [Arabidopsis thaliana] >gi|21539888|gb|AAM52880.1| transcription activator [Arabidopsis thaliana]	Probable serine/threonine-protein kinase clkA OS=Dictyostelium discoideum GN=clkA PE=3 SV=1	--
HAS0011	Ahy.Unigene76	(TGT)5	ATTGATGCTGCTGCTGTGAC	GAACCGTTCAAGAAAGCCTG	AtGRF5 (GROWTH-REGULATING FACTOR 5); transcription activator [Arabidopsis thaliana] >gi|21539888|gb|AAM52880.1| transcription activator [Arabidopsis thaliana]	Probable serine/threonine-protein kinase clkA OS=Dictyostelium discoideum GN=clkA PE=3 SV=1	--
HAS0012	Ahy.Unigene76	(AGA)6	GAGCCGGAGTCCATGAATAA	GTCACAGCAGCAGCATCAAT	AtGRF5 (GROWTH-REGULATING FACTOR 5); transcription activator [Arabidopsis thaliana] >gi|21539888|gb|AAM52880.1| transcription activator [Arabidopsis thaliana]	Probable serine/threonine-protein kinase clkA OS=Dictyostelium discoideum GN=clkA PE=3 SV=1	--
HAS0013	Ahy.Unigene87	(TTG)8	GGTCGTAGACTGCTTCCGAG	CACCCCAGAAGACGAAGAAG	ATEXO70D1 (exocyst subunit EXO70 family protein D1); protein binding [Arabidopsis thaliana]	Exocyst complex component 7 OS=Mus musculus GN=Exoc7 PE=1 SV=2	--
HAS0014	Ahy.Unigene90	(GTG)6	CCTCTTGAATTGCGCTTTTT	CCCTCTCGTCAACAAACCAT	hydroxyproline-rich glycoprotein family protein [Arabidopsis thaliana] >gi|30683962|ref|NP_849663.1| hydroxyproline-rich glycoprotein family protein [Arabidopsis thaliana]	Formin-like protein 18 OS=Oryza sativa subsp. japonica GN=FH18 PE=2 SV=1	--
HAS0015	Ahy.Unigene95	(TTC)5	ACCTTTTTCGCCATCTCCTT	TGGTATGCAGGTTCCCTCTT	CIP7 (COP1-INTERACTING PROTEIN 7); transcription activator [Arabidopsis thaliana] >gi|186514102|ref|NP_001119068.1| CIP7 (COP1-INTERACTING PROTEIN 7); transcription activator [Arabidopsis thaliana] >gi|3327868|dbj|BAA31738.1| COP1-Interacting Protein 7 (CIP7) [Arabidopsis thaliana] >gi|4972068|emb|CAB43875.1| COP1-interacting protein 7 (CIP7) [Arabidopsis thaliana] >gi|7269597|emb|CAB81393.1| COP…	Dentin sialophosphoprotein OS=Homo sapiens GN=DSPP PE=1 SV=2	--
HAS0016	Ahy.Unigene97	(AG)14	ACCTCAATTTGGGGAAAACC	AAGCTTCTGCGTTCTTCCAA	transcription factor jumonji (jmjC) domain-containing protein [Arabidopsis thaliana]	Lysine-specific demethylase 3B OS=Homo sapiens GN=KDM3B PE=1 SV=1	--
HAS0017	Ahy.Unigene101	(AGA)5	GACTTGGATGAGAGCGGAAG	TTGGTTGGAGGTCTCACACA	kinase interacting family protein [Arabidopsis lyrata subsp. lyrata] >gi|297337989|gb|EFH68406.1| kinase interacting family protein [Arabidopsis lyrata subsp. lyrata]	Myosin-2 heavy chain OS=Dictyostelium discoideum GN=mhcA PE=1 SV=3	Chromosome segregation ATPases
HAS0018	Ahy.Unigene102	(TGA)5	GAAAGGGCAGAGGTCCAACT	CACCATAATCATCCCGGAAC	DNA polymerase zeta catalytic subunit, putative [Ricinus communis] >gi|223548348|gb|EEF49839.1| DNA polymerase zeta catalytic subunit, putative [Ricinus communis]	--	--
HAS0019	Ahy.Unigene103	(TGA)5	CAACCAGAAAAGAAAGGGCA	CACCATAATCATCCCGGAAC	zinc finger (Ran-binding) family protein [Arabidopsis thaliana]	Zinc finger protein VAR3, chloroplastic OS=Arabidopsis thaliana GN=VAR3 PE=1 SV=2	--
HAS0020	Ahy.Unigene133	(CAA)5	AGCAGCAACAGCAGCAAATA	CTGCTGGTGCAGAAGATTCA	SEU3A protein [Antirrhinum majus]	Transcriptional corepressor SEUSS OS=Arabidopsis thaliana GN=SEU PE=1 SV=1	FOG: TPR repeat
HAS0021	Ahy.Unigene133	(TGA)5	TGTCTTGATGGCTTTTTCCC	TCCACATTTTTGCAAAGGCT	SEU3A protein [Antirrhinum majus]	Transcriptional corepressor SEUSS OS=Arabidopsis thaliana GN=SEU PE=1 SV=1	FOG: TPR repeat
HAS0022	Ahy.Unigene135	(GCA)8	GAACCACCTTCTCCAATCCA	CGATCGTGGTCATTGTCTTG	Os04g0625100 [Oryza sativa Japonica Group] >gi|38344184|emb|CAE03515.2| OSJNBa0053K19.23 [Oryza sativa (japonica cultivar-group)] >gi|113565508|dbj|BAF15851.1| Os04g0625100 [Oryza sativa Japonica Group]	--	--
HAS0023	Ahy.Unigene137	(GCT)7	GCAACCTGCCAAATTTCACT	GGGAGCAGCATCAGGTCTAA	2-oxo acid dehydrogenase, lipoyl-binding site [Medicago truncatula]	--	--
HAS0024	Ahy.Unigene140	(TTG)10	AGAACTTCAAAGCCAGCACC	TCGGATTCTGATTCATTCCC	Os06g0221100 [Oryza sativa Japonica Group] >gi|51535088|dbj|BAD37677.1| nucleolar protein-like [Oryza sativa Japonica Group] >gi|113595215|dbj|BAF19089.1| Os06g0221100 [Oryza sativa Japonica Group]	Oxidation resistance protein 1 OS=Homo sapiens GN=OXR1 PE=1 SV=2	Oxidation resistance protein
HAS0025	Ahy.Unigene143	(ATG)6	CCAAGAGGATCAGGAAACCA	TCTAATGAATCCTCCGCCAC	kelch repeat-containing F-box family protein [Arabidopsis thaliana] >gi|79316620|ref|NP_001030959.1| kelch repeat-containing F-box family protein [Arabidopsis thaliana] >gi|79316634|ref|NP_001030960.1| kelch repeat-containing F-box family protein [Arabidopsis thaliana] >gi|142994697|sp|Q8L736.2|SKI11_ARATH RecName: Full=F-box/kelch-repeat protein SKIP11; AltName: Full=SKP1-interacting partner 11 …	F-box/kelch-repeat protein SKIP11 OS=Arabidopsis thaliana GN=SKIP11 PE=1 SV=2	Carboxypeptidase C (cathepsin A)
HAS0026	Ahy.Unigene148	(CT)6	GCTCAGCACAGTGAGGAAGA	TGGCTGGTGTGAGTTTTGAG	MdVOZ1 [Malus x domestica]	--	--
HAS0027	Ahy.Unigene158	(TGC)6	GCTCTTATCCGGCATCTCAG	GCCACAGAAATGGGGAACTA	protein kinase family protein [Arabidopsis thaliana]	--	--
HAS0028	Ahy.Unigene159	(TGG)6	CTGATCTCAGCACTTGCAGC	TCCAAACACACAAGAACCCA	transducin family protein [Arabidopsis lyrata subsp. lyrata] >gi|297318406|gb|EFH48828.1| transducin family protein [Arabidopsis lyrata subsp. lyrata]	WD repeat-containing protein 7 OS=Homo sapiens GN=WDR7 PE=2 SV=2	FOG: WD40 repeat
HAS0029	Ahy.Unigene165	(TTC)5	GCAAAAGCTCATCCGTTTTC	TCGAAGTTTGGCTCAGAAGG	ankyrin repeat protein-like [Oryza sativa Japonica Group]	Ankyrin repeat domain-containing protein 13B OS=Homo sapiens GN=ANKRD13B PE=2 SV=4	--
HAS0030	Ahy.Unigene168	(TA)6	CAAATAAGTTGCTACTATCATTGCAT	CGGTTACTGTGATCTTCGCA	Os11g0266800 [Oryza sativa Japonica Group] >gi|108864222|gb|ABA92586.2| TPR Domain containing protein, expressed [Oryza sativa (japonica cultivar-group)] >gi|113644889|dbj|BAF28030.1| Os11g0266800 [Oryza sativa Japonica Group]	General transcription factor 3C polypeptide 3 OS=Homo sapiens GN=GTF3C3 PE=1 SV=1	FOG: TPR repeat
HAS0031	Ahy.Unigene172	(GCA)5	ATTAAATCCAAGTGGCGCAT	TCATATGATGCCAAGGCAAA	Lysyl-tRNA synthetase, class-2; Aminoacyl-transfer RNA synthetase, class II [Medicago truncatula]	Lysyl-tRNA synthetase OS=Arabidopsis thaliana GN=At3g11710 PE=2 SV=1	Lysyl-tRNA synthetase (class II)
HAS0032	Ahy.Unigene173	(GAA)6	TGCCCCCAGATCTCATACTC	AGCTGCCACGTTGTCTTCTT	X4 [Silene latifolia]	2,3-bisphosphoglycerate-dependent phosphoglycerate mutase OS=Parvibaculum lavamentivorans (strain DS-1 / DSM 13023 / NCIMB 13966) GN=gpmA PE=3 SV=1	Fructose-2,6-bisphosphatase
HAS0033	Ahy.Unigene182	(TGC)5	TATTGCATCAATCTGCGAGC	CAGCAGCAGCAAAGACTGAG	SEU1 protein [Antirrhinum majus]	Transcriptional corepressor SEUSS OS=Arabidopsis thaliana GN=SEU PE=1 SV=1	FOG: TPR repeat
HAS0034	Ahy.Unigene187	(CT)7	ATTCCACCACTCATATCCCG	GTTTTTGGTGGTTTTCCCCT	AT3g11590/F24K9_26 [Arabidopsis thaliana]	Uncharacterized protein At5g41620 OS=Arabidopsis thaliana GN=At5g41620 PE=1 SV=1	Chromosome segregation ATPases
HAS0035	Ahy.Unigene188	(CTA)5	GGTTGGTTCTGTCTTTTGGG	TGGTGGAACAACAGCAGAGA	secondary cell wall-related glycosyltransferase family 47 [Populus tremula x Populus tremuloides]	Probable glycosyltransferase At5g11130 OS=Arabidopsis thaliana GN=At5g11120 PE=3 SV=2	--
HAS0036	Ahy.Unigene192	(GTG)5	GTGAGATTTGGGATTGGTGG	ACCCTGAAAATGCTGTCACC	At4g32290 [Arabidopsis thaliana]	Uncharacterized histidine-rich protein DDB_G0274557 OS=Dictyostelium discoideum GN=DDB_G0274557 PE=4 SV=1	--
HAS0037	Ahy.Unigene195	(TGA)7acttgaaatagcgtctttcacc(GAT)7	CCAAACAGCAGCTTGTCAAA	AGAGGGGAGACACTCCCAGT	expressed protein [Oryza sativa (japonica cultivar-group)]	Dentin sialophosphoprotein OS=Homo sapiens GN=DSPP PE=1 SV=2	--
HAS0038	Ahy.Unigene198	(CTT)8	GTGCTGAGTGCTGAACTTGG	GCTAGGCCTTGAGGATGACA	phytochrome A-1 [Glycine max] >gi|207367150|dbj|BAG72095.1| phytochrome A [Glycine max]	Phytochrome A OS=Pisum sativum GN=PHYA PE=3 SV=1	Bacteriophytochrome (light-regulated signal transduction histidine kinase)
HAS0039	Ahy.Unigene199	(TCT)5	TGGGTAACATTGGTGGGTTT	GATAGTGTCTCTGCTCCGCC	UV-damaged DNA-binding protein 1A [Arabidopsis lyrata subsp. lyrata] >gi|297318592|gb|EFH49014.1| UV-damaged DNA-binding protein 1A [Arabidopsis lyrata subsp. lyrata]	DNA damage-binding protein 1 OS=Solanum lycopersicum GN=DDB1 PE=1 SV=1	--
HAS0040	Ahy.Unigene204	(CT)6	TGTGGTTTTTCTCTGCCCTT	ACTGCTGATCGGTCAAATCC	RNA recognition motif-containing protein [Arabidopsis lyrata subsp. lyrata] >gi|297323263|gb|EFH53684.1| RNA recognition motif-containing protein [Arabidopsis lyrata subsp. lyrata]	CCR4-NOT transcription complex subunit 4 OS=Mus musculus GN=Cnot4 PE=1 SV=2	Transcriptional repressor
HAS0041	Ahy.Unigene207	(CTT)5	CTATTTCCAACTCTCGGTTGC	AACAATCCCAGCAATGAAGC	GPI transamidase component family protein / Gaa1-like family protein [Arabidopsis thaliana]	Glycosylphosphatidylinositol anchor attachment 1 protein OS=Mus musculus GN=Gpaa1 PE=1 SV=3	--
HAS0042	Ahy.Unigene211	(CTT)5	AGCTCGATGAAGTTGACGCT	TTGACGAAGGAGTAAGCGGT	DEM2 [Solanum lycopersicum]	Protein CYPRO4 OS=Cynara cardunculus GN=CYPRO4 PE=2 SV=1	Protein involved in vacuole import and degradation
HAS0043	Ahy.Unigene216	(TC)11tttctctctctctt(TC)6	TGTCAACATACCATCCCACG	CAGCATTGAGCTAAGGGAGG	AT5g04550/T32M21_140 [Arabidopsis thaliana]	--	--
HAS0044	Ahy.Unigene225	(TC)9	CACTCTCGTTCTCGCCTCTT	AGGGGGTAAAGAGACCCTCA	f-box family protein [Populus trichocarpa] >gi|222844903|gb|EEE82450.1| f-box family protein [Populus trichocarpa]	F-box/kelch-repeat protein At1g55270 OS=Arabidopsis thaliana GN=At1g55270 PE=2 SV=1	--
HAS0045	Ahy.Unigene228	(GGA)6	GGGGATCATTACAGCACCAC	AATTCGACCTGCTCCTCTCA	DNA binding protein [Arabidopsis lyrata subsp. lyrata] >gi|297324166|gb|EFH54587.1| DNA binding protein [Arabidopsis lyrata subsp. lyrata]	Transcription initiation factor TFIID subunit 1 OS=Dictyostelium discoideum GN=taf1 PE=3 SV=1	--
HAS0046	Ahy.Unigene228	(CAT)5	TCACAAATCGACACCGAAGA	TTCTGAAACGACATCCCCTC	DNA binding protein [Arabidopsis lyrata subsp. lyrata] >gi|297324166|gb|EFH54587.1| DNA binding protein [Arabidopsis lyrata subsp. lyrata]	Transcription initiation factor TFIID subunit 1 OS=Dictyostelium discoideum GN=taf1 PE=3 SV=1	--
HAS0047	Ahy.Unigene231	(TTC)6	AGAGAGCGAGCAAAATCCTG	CCGGTGACTGTGTTGTTCTG	ATBAG1 (ARABIDOPSIS THALIANA BCL-2-ASSOCIATED ATHANOGENE 1); protein binding [Arabidopsis thaliana]	--	--
HAS0048	Ahy.Unigene236	(CT)11	TTCCTCTTTCTACCCCCACC	TGACTTCATTGCTGCCAGTC	gibberellic acid receptor-b [Gossypium hirsutum]	Probable gibberellin receptor GID1L2 OS=Arabidopsis thaliana GN=GID1L2 PE=1 SV=1	Esterase/lipase
HAS0049	Ahy.Unigene237	(AGA)5tgaagg(ATT)5accacgatcatgagca(TGT)5	ACCCATTATCGTCTTCACGC	TGAATGGAAGAGGTTGGAGG	expressed protein [Arabidopsis thaliana]	G patch domain-containing protein 8 OS=Mus musculus GN=Gpatch8 PE=2 SV=1	--
HAS0050	Ahy.Unigene237	(CTT)5	CCTCCAACCTCTTCCATTCA	GGTGTGAGGAAGAGAAAGCG	expressed protein [Arabidopsis thaliana]	G patch domain-containing protein 8 OS=Mus musculus GN=Gpatch8 PE=2 SV=1	--
HAS0051	Ahy.Unigene239	(CT)18	TTCCTGAATCTTCCATTCGC	ATACGATGAGGACTCCGACG	protein kinase family protein [Arabidopsis thaliana] >gi|158564340|sp|Q3EDL4.2|Y1154_ARATH RecName: Full=Probable serine/threonine-protein kinase At1g01540	Probable serine/threonine-protein kinase At1g01540 OS=Arabidopsis thaliana GN=At1g01540 PE=1 SV=2	Serine/threonine protein kinase
HAS0052	Ahy.Unigene241	(TTC)6	CATCACTGGCGTATCAGCAT	GATGTCCAAGAACTGGGGAA	programmed cell death 2 C-terminal domain-containing protein [Arabidopsis thaliana] >gi|15724302|gb|AAL06544.1|AF412091_1 AT5g64830/MXK3_5 [Arabidopsis thaliana] >gi|109946415|gb|ABG48386.1| At5g64830 [Arabidopsis thaliana]	Uncharacterized protein C25H2.15 OS=Schizosaccharomyces pombe GN=SPBC25H2.15 PE=2 SV=1	--
HAS0053	Ahy.Unigene250	(GTT)5	GTCATGGGAGAATCGGAGAA	GCTGGATAGGCACAGAGGAG	FCA gamma [Pisum sativum]	Flowering time control protein FCA OS=Arabidopsis thaliana GN=FCA PE=1 SV=1	RNA-binding proteins (RRM domain)
HAS0054	Ahy.Unigene250	(AG)7	GTCATGGGAGAATCGGAGAA	CCGTTGCACACAGCTTCTAA	FCA gamma [Pisum sativum]	Flowering time control protein FCA OS=Arabidopsis thaliana GN=FCA PE=1 SV=1	RNA-binding proteins (RRM domain)
HAS0055	Ahy.Unigene251	(AGA)15	CGATTTGCCGAAAGAGAAAG	AGGTGTCGCCTTCTTTGCTA	UBP5 (UBIQUITIN-SPECIFIC PROTEASE 5); ubiquitin-specific protease [Arabidopsis thaliana] >gi|62901125|sp|O22207.2|UBP5_ARATH RecName: Full=Ubiquitin carboxyl-terminal hydrolase 5; AltName: Full=Ubiquitin thioesterase 5; AltName: Full=Ubiquitin-specific-processing protease 5; AltName: Full=Deubiquitinating enzyme 5; Short=AtUBP5 >gi|6648604|gb|AAF21246.1|AF048705_1 ubiquitin-specific protease [Ara…	Ubiquitin carboxyl-terminal hydrolase 5 OS=Arabidopsis thaliana GN=UBP5 PE=1 SV=2	Ubiquitin C-terminal hydrolase
HAS0056	Ahy.Unigene256	(CAT)5	CGGAGACCACTTTGGATGAT	CTTCATTTCCCGGTTCTCCT	sickle [Medicago truncatula]	Ethylene-insensitive protein 2 OS=Arabidopsis thaliana GN=EIN2 PE=1 SV=1	Mn2+ and Fe2+ transporters of the NRAMP family
HAS0057	Ahy.Unigene273	(TTCT)5	GAGTTGTGTCTGGGGTTTGG	GGGTTTGGGAGTTGATGATG	Os03g0186500 [Oryza sativa Japonica Group] >gi|108706564|gb|ABF94359.1| expressed protein [Oryza sativa (japonica cultivar-group)] >gi|113547673|dbj|BAF11116.1| Os03g0186500 [Oryza sativa Japonica Group]	Transmembrane protein 131 homolog OS=Drosophila melanogaster GN=CG8370 PE=1 SV=2	--
HAS0058	Ahy.Unigene283	(CAC)5	CACCTTCACCACCAGCAGTA	CTTTTGCCAGAAAAACAGCC	heavy-metal-associated domain-containing protein [Arabidopsis thaliana]	Uncharacterized histidine-rich protein DDB_G0274557 OS=Dictyostelium discoideum GN=DDB_G0274557 PE=4 SV=1	--
HAS0059	Ahy.Unigene286	(AAG)5	TTCTGAAAGGGGTACAACCG	AGCCATTTCGTCAGCTTCAT	NOP56 (Arabidopsis homolog of nucleolar protein Nop56) [Arabidopsis thaliana] >gi|6056371|gb|AAF02835.1|AC009894_6 nucleolar protein [Arabidopsis thaliana] >gi|11878189|gb|AAG40838.1|AF302492_1 NOP56-like protein [Arabidopsis thaliana] >gi|14517412|gb|AAK62596.1| At1g56110/T6H22_9 [Arabidopsis thaliana] >gi|20857405|gb|AAM26718.1| At1g56110/T6H22_9 [Arabidopsis thaliana]	Nucleolar protein 56 OS=Schizosaccharomyces pombe GN=nop56 PE=2 SV=1	Protein implicated in ribosomal biogenesis, Nop56p homolog
HAS0060	Ahy.Unigene300	(GA)9	TGCATGATCACCATTGTCCT	AGACTCTTGGCTCCCTGGAC	cdc2MsD [Medicago sativa]	Cyclin-dependent kinase B1-2 OS=Arabidopsis thaliana GN=CDKB1-2 PE=1 SV=2	Serine/threonine protein kinase
HAS0061	Ahy.Unigene305	(CAT)5	TGCATTGCAAAGATTGCTTC	ATGTCAAAGGCCAAAAGTGG	Amine oxidase [Medicago truncatula]	Probable polyamine oxidase 5 OS=Arabidopsis thaliana GN=PAO5 PE=2 SV=1	--
HAS0062	Ahy.Unigene311	(TCT)5	TCGTCGATCTTCCTTCGTCT	TATGATTGGAGCAAGGAGGG	tsl-kinase interacting protein 1 [Arabidopsis lyrata subsp. lyrata] >gi|297325474|gb|EFH55894.1| tsl-kinase interacting protein 1 [Arabidopsis lyrata subsp. lyrata]	TSL-kinase interacting protein 1 OS=Arabidopsis thaliana GN=TKI1 PE=1 SV=2	--
HAS0063	Ahy.Unigene315	(ATG)5	AACAACACCCTCCTCCTCCT	AAGAAGCCTCTTCAGGGAGC	predicted protein [Populus trichocarpa] >gi|222866419|gb|EEF03550.1| predicted protein [Populus trichocarpa]	--	--
HAS0064	Ahy.Unigene315	(CAC)7	GATGATCATGGGAGCAACCT	TCTTCTGCCATGCAAACAAG	predicted protein [Populus trichocarpa] >gi|222866419|gb|EEF03550.1| predicted protein [Populus trichocarpa]	--	--
HAS0065	Ahy.Unigene315	(CCT)5	GGCAGAAGAACCAAATCCAA	TACACAAGGTGCTGCTCTGG	predicted protein [Populus trichocarpa] >gi|222866419|gb|EEF03550.1| predicted protein [Populus trichocarpa]	--	--
HAS0066	Ahy.Unigene317	(CT)6	CTTAGGGCAGTGGTGGTGTT	GCCGTCGTAAACGAACCAG	expressed protein [Arabidopsis lyrata subsp. lyrata] >gi|297325671|gb|EFH56091.1| expressed protein [Arabidopsis lyrata subsp. lyrata]	Uncharacterized protein At2g39910 OS=Arabidopsis thaliana GN=At2g39910 PE=2 SV=2	--
HAS0067	Ahy.Unigene321	(CT)37	TCTCTCCCACACAAACCACA	CGATGGTGATTGGTGAAGTG	EMB1967 [Arabidopsis lyrata subsp. lyrata] >gi|297323809|gb|EFH54230.1| EMB1967 [Arabidopsis lyrata subsp. lyrata]	Zinc finger CCCH domain-containing protein 13 OS=Homo sapiens GN=ZC3H13 PE=1 SV=1	--
HAS0068	Ahy.Unigene322	(CT)60	CCATCCCTTCTTCCTTCACA	GAATTTATAAGGCGTGGCGA	emb1967 (embryo defective 1967) [Arabidopsis thaliana] >gi|30694043|ref|NP_850702.1| emb1967 (embryo defective 1967) [Arabidopsis thaliana] >gi|145332837|ref|NP_001078284.1| emb1967 (embryo defective 1967) [Arabidopsis thaliana]	RNA-binding protein 25 OS=Homo sapiens GN=RBM25 PE=1 SV=3	--
HAS0069	Ahy.Unigene327	(GAG)8	GCCTCCTCTGTTTCAACTGC	AGAGGAGGAGGACGAGGAAG	zinc finger (B-box type) family protein [Arabidopsis thaliana] >gi|28950769|gb|AAO63308.1| At3g21150 [Arabidopsis thaliana]	Zinc finger protein CONSTANS OS=Arabidopsis thaliana GN=CO PE=1 SV=1	--
HAS0070	Ahy.Unigene331	(AGA)5	TGGGAAGGGTGATGAGAAAG	AAGCTTCTGCTTCAAGGTGC	C33G8.2 , related [Medicago truncatula]	DNA ligase 1 OS=Dictyostelium discoideum GN=lig1 PE=3 SV=1	AAA ATPase containing von Willebrand factor type A (vWA) domain
HAS0071	Ahy.Unigene332	(GA)7	GAGGTCGTAGAGGATGACGC	AAAGTCCAAAAGCAAGGGGT	esterase/lipase/thioesterase family protein [Arabidopsis lyrata subsp. lyrata] >gi|297328164|gb|EFH58583.1| esterase/lipase/thioesterase family protein [Arabidopsis lyrata subsp. lyrata]	Sigma factor sigB regulation protein rsbQ OS=Bacillus subtilis GN=rsbQ PE=1 SV=1	Predicted hydrolases or acyltransferases (alpha/beta hydrolase superfamily)
HAS0072	Ahy.Unigene333	(CT)6	AAAGTCCAAAAGCAAGGGGT	GAGGTCGTAGAGGATGACGC	esterase/lipase/thioesterase family protein [Arabidopsis lyrata subsp. lyrata] >gi|297328164|gb|EFH58583.1| esterase/lipase/thioesterase family protein [Arabidopsis lyrata subsp. lyrata]	Sigma factor sigB regulation protein rsbQ OS=Bacillus subtilis GN=rsbQ PE=1 SV=1	Predicted hydrolases or acyltransferases (alpha/beta hydrolase superfamily)
HAS0073	Ahy.Unigene337	(CA)6	CAATGCACCGATACCAACAG	ATTTGGCCAACTCTGACCAC	endo-1,4-beta-glucanase [Pisum sativum]	Endoglucanase 17 OS=Arabidopsis thaliana GN=At4g02290 PE=2 SV=1	--
HAS0074	Ahy.Unigene338	(TC)15	GACACTTCAGAAAGCCCTGC	ATCTCCCGTCACAAGCAATC	Os12g0583500 [Oryza sativa Japonica Group] >gi|113649654|dbj|BAF30166.1| Os12g0583500 [Oryza sativa Japonica Group]	Coleoptile phototropism protein 1 OS=Oryza sativa subsp. japonica GN=CPT1 PE=2 SV=1	--
HAS0075	Ahy.Unigene344	(GAA)5	GGTCTTTGGATGCGTGAGAT	GGGGCATAGCATCTTTTCAG	oxidoreductase, 2OG-Fe(II) oxygenase family protein [Arabidopsis thaliana] >gi|34365749|gb|AAQ65186.1| At2g17970 [Arabidopsis thaliana]	Alkylated DNA repair protein alkB homolog 5 OS=Mus musculus GN=Alkbh5 PE=1 SV=2	--
HAS0076	Ahy.Unigene347	(GA)7(AG)7	AGCGTGCGTGCTATTTCTCT	CAGCTTTCTCCACCTTCGTC	OSIGBa0137O04.8 [Oryza sativa (indica cultivar-group)]	Probable importin-7 homolog OS=Dictyostelium discoideum GN=DDB_G0269860 PE=3 SV=1	Importin, protein involved in nuclear import
HAS0077	Ahy.Unigene357	(GAG)5	CACGCTGGTCCATGTGTATC	AGCTTCAACCTTTGGAGCAA	Contains similarity to ANK repeat region of Fowlpox virus BamHI-orf7 protein homolog C18F10.7 gi|485107 from Caenorhabditis elegans cosmid gb|U00049. This gene is continued from unannotated gene on BAC F19K23 gb|AC000375 [Arabidopsis thaliana]	Ankyrin repeat domain-containing protein 13C-B OS=Xenopus laevis GN=ankrd13c-b PE=2 SV=1	--
HAS0078	Ahy.Unigene366	(AG)7	AGCTGAGGAAGAAGACGACG	GAGCATGAGAATGGCCAAAT	FG-GAP repeat-containing protein [Arabidopsis lyrata subsp. lyrata] >gi|297321903|gb|EFH52324.1| FG-GAP repeat-containing protein [Arabidopsis lyrata subsp. lyrata]	--	--
HAS0079	Ahy.Unigene375	(CAA)5	GGGATCGTGTTCTCACTGGT	ACGCTATGGTCGTTGATTCC	PPase [Hevea brasiliensis]	Pyrophosphate-energized vacuolar membrane proton pump OS=Phaseolus aureus PE=1 SV=3	Inorganic pyrophosphatase
HAS0080	Ahy.Unigene377	(AGGTGG)5	TGCAGTAGTTAACCCCGCTT	TTGGCTTCCTTACCACATCC	nucleic acid binding [Arabidopsis thaliana]	Vegetative cell wall protein gp1 OS=Chlamydomonas reinhardtii GN=GP1 PE=2 SV=1	Endoglucanase
HAS0081	Ahy.Unigene382	(TC)8	CAAACCGTAACGGGACACTT	CGGTCAGCTTAACCCTCAAA	type 2A protein phosphatase-1 [Vicia faba]	Serine/threonine-protein phosphatase PP2A-2 catalytic subunit OS=Arabidopsis thaliana GN=PP2A2 PE=1 SV=1	Diadenosine tetraphosphatase and related serine/threonine protein phosphatases
HAS0082	Ahy.Unigene386	(TGG)6	GGAGGAGTTCTTGGAGGACC	TTTTAAGCCATGATGCTCCC	GmCK3p [Glycine max]	Choline/ethanolamine kinase OS=Homo sapiens GN=CHKB PE=1 SV=3	Predicted choline kinase involved in LPS biosynthesis
HAS0083	Ahy.Unigene402	(AGG)5	AGAGAGGAGAAGGGTCTGCC	CACCAACTCCACGTTCCTCT	SDL-1 protein [Nicotiana plumbaginifolia]	--	--
HAS0084	Ahy.Unigene410	(TCA)6gcttca(CTT)5	CCACCATCATCACCATCATC	TGCTCTAGGCAATCCATGTG	RecName: Full=Uridine kinase-like protein 3; Includes: RecName: Full=Uridine kinase; Short=UK; Includes: RecName: Full=Putative uracil phosphoribosyltransferase; Short=UPRTase; AltName: Full=UMP pyrophosphorylase >gi|222423899|dbj|BAH19913.1| AT1G55810 [Arabidopsis thaliana]	Uridine-cytidine kinase-like 1 OS=Mus musculus GN=Uckl1 PE=1 SV=1	Uracil phosphoribosyltransferase
HAS0085	Ahy.Unigene413	(CT)8	CCCTAATTACCTCCAAACATAACC	TTCCAGATGCATCATTTCCA	expansin [Pyrus communis]	Expansin-A4 OS=Arabidopsis thaliana GN=EXPA4 PE=1 SV=1	--
HAS0086	Ahy.Unigene430	(TCT)5tca(TTC)8	ACGTCGTAGCCTCTCCTGAA	ACGTCACAGGGAAAAACGAC	acyl-ACP thioesterase [Glycine max]	Myristoyl-acyl carrier protein thioesterase, chloroplastic OS=Gossypium hirsutum GN=FATB1 PE=1 SV=1	Acyl-ACP thioesterase
HAS0087	Ahy.Unigene430	(GGA)6	ACGTCGTAGCCTCTCCTGAA	TGATTTTGTTTGAGCCCTCC	acyl-ACP thioesterase [Glycine max]	Myristoyl-acyl carrier protein thioesterase, chloroplastic OS=Gossypium hirsutum GN=FATB1 PE=1 SV=1	Acyl-ACP thioesterase
HAS0088	Ahy.Unigene440	(ACC)5	CCCAAGTTTCGATCTTCCAA	GCTACCTTTGCCTTGTGGAG	AT3G14870 [Arabidopsis thaliana]	--	--
HAS0089	Ahy.Unigene440	(TC)8	TTTTCTCTCTCTTACTATTTCCATGA	GAGAGCAGTGGGGTTCTGAG	AT3G14870 [Arabidopsis thaliana]	--	--
HAS0090	Ahy.Unigene447	(TTG)5	TGTGTGGATTGATGTGCCTT	GTGCTTACATCCGGAGCCTA	hydroxyproline-rich glycoprotein family protein [Arabidopsis thaliana] >gi|29294058|gb|AAO73895.1| proline-rich protein family [Arabidopsis thaliana] >gi|38454174|gb|AAR20781.1| At5g21280 [Arabidopsis thaliana] >gi|38604048|gb|AAR24767.1| At5g21280 [Arabidopsis thaliana]	--	--
HAS0091	Ahy.Unigene465	(TCTTT)5	TCCCCATTGAAGAGATGACC	TCACTACAATGTTGCAGCCC	hexose transporter [Solanum lycopersicum]	Sugar transport protein 13 OS=Arabidopsis thaliana GN=STP13 PE=1 SV=2	Permeases of the major facilitator superfamily
HAS0092	Ahy.Unigene470	(TCT)5	TTCTCAACCTCGCAAGTCCT	TTTGCGAGGGCAAGAGTAGT	SET domain protein [Populus trichocarpa] >gi|222853378|gb|EEE90925.1| SET domain protein [Populus trichocarpa]	Probable histone-lysine N-methyltransferase ATXR3 OS=Arabidopsis thaliana GN=ATXR3 PE=1 SV=2	--
HAS0093	Ahy.Unigene472	(TCT)7	TTCTCTCTCAAATCTGAATCTCG	AACCCTGACATTGAGAACGG	rhomboid protein-related [Arabidopsis thaliana] >gi|25083369|gb|AAN72066.1| expressed protein [Arabidopsis thaliana] >gi|31711794|gb|AAP68253.1| At3g07950 [Arabidopsis thaliana]	Transmembrane protein 115 OS=Homo sapiens GN=TMEM115 PE=1 SV=1	Uncharacterized membrane protein (homolog of Drosophila rhomboid)
HAS0094	Ahy.Unigene479	(GT)7	ATCGCGTTCTGATTAGGTGG	TCCAAGTCAGTATCCGGAGG	ATPase, E1-E2 type [Medicago truncatula]	Calcium-transporting ATPase 10, plasma membrane-type OS=Arabidopsis thaliana GN=ACA10 PE=1 SV=2	--
HAS0095	Ahy.Unigene484	(GT)6	ATACGGCACCGTTCTATTCG	TTGTGTTCTGCAATTCGCTT	calmodulin-binding protein-related [Arabidopsis thaliana]	Muscle M-line assembly protein unc-89 OS=Caenorhabditis elegans GN=unc-89 PE=1 SV=3	RNA-binding proteins (RRM domain)
HAS0096	Ahy.Unigene485	(TTC)5	TCATCCACCGCTTAATCTCC	CGATCTAATCGTCGCACTCA	cdk-activating kinase 1at [Arabidopsis lyrata subsp. lyrata] >gi|297315297|gb|EFH45720.1| cdk-activating kinase 1at [Arabidopsis lyrata subsp. lyrata]	Cyclin-dependent kinase F-1 OS=Arabidopsis thaliana GN=CDKF-1 PE=1 SV=1	Serine/threonine protein kinase
HAS0097	Ahy.Unigene488	(TCT)9(TCC)6	ACTCCATAAACCCACCACCA	GAGCAGGGAGAGTTACGGTG	At3g45900 [Arabidopsis thaliana]	--	--
HAS0098	Ahy.Unigene490	(ATT)6	CAGTTTCATCTTTCCCCCAA	GCCATTAGCCAAGGTGTTGT	MYB-like DNA-binding protein [Catharanthus roseus]	Telomere-binding protein 1 OS=Oryza sativa subsp. japonica GN=TBP1 PE=1 SV=2	--
HAS0099	Ahy.Unigene503	(TC)6	CACAGAGAGAGGGAAAACGG	AGCGAGTTCTCAGCTTCTGC	SEC14 cytosolic factor family protein [Arabidopsis lyrata subsp. lyrata] >gi|297339057|gb|EFH69474.1| SEC14 cytosolic factor family protein [Arabidopsis lyrata subsp. lyrata]	Random slug protein 5 OS=Dictyostelium discoideum GN=rsc5 PE=2 SV=1	--
HAS0100	Ahy.Unigene506	(CTT)5	CTTCTTCCACCCCTTCCTTC	ATGGATCGGGATTCATCAAA	T7N9.26 [Arabidopsis thaliana]	Mucin-2 OS=Homo sapiens GN=MUC2 PE=1 SV=2	Glycosyltransferases involved in cell wall biogenesis
HAS0101	Ahy.Unigene511	(AGA)5	GAGGCACCTCAACAAGGTTC	AGTTCCACGGGCTATGACAC	protein kinase [Arabidopsis thaliana]	Serine/threonine-protein kinase HT1 OS=Arabidopsis thaliana GN=HT1 PE=1 SV=1	Serine/threonine protein kinase
HAS0102	Ahy.Unigene521	(TCA)5	AATGGCATTCCTCGACTTTG	ATCATGATGGGCAAGCAAGT	At4g04630 [Arabidopsis thaliana]	--	--
HAS0103	Ahy.Unigene521	(GAT)5	ATTGTGCCATGCAGAACAAG	TCAGTGTGTTCCCCATTTGA	At4g04630 [Arabidopsis thaliana]	--	--
HAS0104	Ahy.Unigene539	(AG)10	GCAACCCAACAAATCCACAT	TTCTTCCGCCTCAGTAGCAT	rac GTPase activating protein 3 [Lotus japonicus]	Rho GTPase-activating protein gacA OS=Dictyostelium discoideum GN=gacA PE=3 SV=1	--
HAS0105	Ahy.Unigene544	(AAAC)5	CGGCTCTCATTTCCTCTCAT	TTTCGGACCATCCAGAACTC	Os11g0497350 [Oryza sativa Japonica Group] >gi|77550981|gb|ABA93778.1| expressed protein [Oryza sativa (japonica cultivar-group)] >gi|255680113|dbj|BAH95282.1| Os11g0497350 [Oryza sativa Japonica Group]	--	--
HAS0106	Ahy.Unigene545	(TGT)5	GACCAAGGCTCAGCTCAATC	GAACAGCAGAACTCGCATGA	AFP2 (ABI FIVE BINDING PROTEIN 2) [Arabidopsis thaliana] >gi|75174856|sp|Q9LMX5.1|AFP2_ARATH RecName: Full=Ninja-family protein AFP2; AltName: Full=ABI five-binding protein 2; Short=ABI5-binding protein 2 >gi|90093290|gb|ABD85158.1| At1g13740 [Arabidopsis thaliana]	UPF0737 protein AFP2 OS=Arabidopsis thaliana GN=AFP2 PE=1 SV=1	--
HAS0107	Ahy.Unigene556	(GAA)5tcaccaatactcgagaagctgcgagagttacaagga(GAT)5	TAGGTTGAGGTTGCAGGAGG	GAAGGAGCGGAGAGAGTGTG	zinc finger family protein [Arabidopsis lyrata subsp. lyrata] >gi|297313865|gb|EFH44288.1| zinc finger family protein [Arabidopsis lyrata subsp. lyrata]	RING-H2 finger protein ATL3B OS=Arabidopsis thaliana GN=ATL3B PE=1 SV=2	DNA-directed RNA polymerase, beta' subunit/160 kD subunit
HAS0108	Ahy.Unigene562	(CT)14	TCTCACTTGACGGTGACTGC	GCAGAATGAGAGCCGAAGAC	GTP binding / RNA binding [Arabidopsis thaliana] >gi|17473914|gb|AAL38371.1| GTP-binding protein-like [Arabidopsis thaliana] >gi|20259794|gb|AAM13244.1| GTP-binding protein-like [Arabidopsis thaliana]	GTP-binding protein era homolog OS=Amoebophilus asiaticus (strain 5a2) GN=era PE=3 SV=1	GTPase
HAS0109	Ahy.Unigene571	(CTC)5	AACCACCCTCCCTATTCCAC	GATCATAAGCAGTGGCAGCA	Os08g0558100 [Oryza sativa Japonica Group] >gi|113624460|dbj|BAF24405.1| Os08g0558100 [Oryza sativa Japonica Group]	Probable calcium-binding protein CML48 OS=Arabidopsis thaliana GN=CML48 PE=2 SV=2	--
HAS0110	Ahy.Unigene604	(GAA)5	ATCCACAACCACCACAACAA	ACGTGATCCAGACCCTGAAC	f-box family protein [Populus trichocarpa] >gi|222842565|gb|EEE80112.1| f-box family protein [Populus trichocarpa]	F-box protein At4g02760 OS=Arabidopsis thaliana GN=At4g02760 PE=2 SV=2	--
HAS0111	Ahy.Unigene609	(TGA)5	CGCTGCAGCTGCTAATAGTG	TTTCAAGTTCCCTCCATTGC	AtGRF1 (GROWTH-REGULATING FACTOR 1); transcription activator [Arabidopsis thaliana] >gi|21539880|gb|AAM52876.1| transcription activator [Arabidopsis thaliana]	--	--
HAS0112	Ahy.Unigene609	(ACA)5	TATGCATAGAGGCCGTACCC	CAGCACCGAAGTTGTGAAGA	AtGRF1 (GROWTH-REGULATING FACTOR 1); transcription activator [Arabidopsis thaliana] >gi|21539880|gb|AAM52876.1| transcription activator [Arabidopsis thaliana]	--	--
HAS0113	Ahy.Unigene609	(AGG)6	TCCTTATGCCTATCGCTGCT	ACCATCTGTTCTCCTGCACC	AtGRF1 (GROWTH-REGULATING FACTOR 1); transcription activator [Arabidopsis thaliana] >gi|21539880|gb|AAM52876.1| transcription activator [Arabidopsis thaliana]	--	--
HAS0114	Ahy.Unigene615	(AG)7	AGGGAAGTGACGACGAGAGA	TTGGCTTCTCCGTTTTTGTC	mitochondrial transcription termination factor-related / mTERF-related [Arabidopsis thaliana]	--	--
HAS0115	Ahy.Unigene619	(TC)6	GCACACAGCTCCAAATCTCA	GATGGCGAAGATGAAAGAGC	Os03g0226600 [Oryza sativa Japonica Group] >gi|24421679|gb|AAN60986.1| Hypothetical protein [Oryza sativa Japonica Group] >gi|108706952|gb|ABF94747.1| expressed protein [Oryza sativa (japonica cultivar-group)] >gi|113547911|dbj|BAF11354.1| Os03g0226600 [Oryza sativa Japonica Group]	Uncharacterized protein DDB_G0283697 OS=Dictyostelium discoideum GN=DDB_G0283697 PE=4 SV=1	--
HAS0116	Ahy.Unigene621	(TCT)7	TGATTCGGACCCAGTTTCTC	TCCTTTCTTCCATTCGTTGG	iqd2 (IQ-domain 2); calmodulin binding [Arabidopsis thaliana] >gi|238481199|ref|NP_001154693.1| iqd2 (IQ-domain 2); calmodulin binding [Arabidopsis thaliana] >gi|15982840|gb|AAL09767.1| AT5g03040/F15A17_70 [Arabidopsis thaliana] >gi|23506103|gb|AAN28911.1| At5g03040/F15A17_70 [Arabidopsis thaliana]	Protein IQ-DOMAIN 1 OS=Arabidopsis thaliana GN=IQD1 PE=1 SV=1	--
HAS0117	Ahy.Unigene623	(TGG)5	GCCATCATGGAGGGAGAGTA	CTCACTTCTCTCGTTTCCCG	AT-hook protein 1 [Zea mays] >gi|195619414|gb|ACG31537.1| AT-hook protein 1 [Zea mays]	Mucin-2 OS=Homo sapiens GN=MUC2 PE=1 SV=2	Uncharacterized protein conserved in bacteria
HAS0118	Ahy.Unigene623	(TGCTGG)5	GTGGGTGGTAGAGAGTCCCA	AGCACCAGCAACAACAACAG	AT-hook protein 1 [Zea mays] >gi|195619414|gb|ACG31537.1| AT-hook protein 1 [Zea mays]	Mucin-2 OS=Homo sapiens GN=MUC2 PE=1 SV=2	Uncharacterized protein conserved in bacteria
HAS0119	Ahy.Unigene627	(TCT)5	TGAGAGTGATAGTGGCGTCG	ACTGGATCAGTGAGTGGGTG	methylputrescine oxidase [Nicotiana tabacum] >gi|134048906|dbj|BAF49519.1| N-methylputrescine oxidase [Nicotiana tabacum]	Copper methylamine oxidase OS=Arthrobacter sp. (strain P1) GN=maoII PE=1 SV=1	Cu2+-containing amine oxidase
HAS0120	Ahy.Unigene632	(AGA)6	ACCTCCTTCCATTCCCATTC	GGTGGTCGTGATGGGTTTAG	plastid RNA-binding protein 1 [Nicotiana benthamiana]	Histidine-rich glycoprotein OS=Plasmodium lophurae PE=4 SV=1	--
HAS0121	Ahy.Unigene643	(TGG)5	TCATTCTGCAGCACCAAAAG	ATGTCCAGAACGACCGAAAG	TGD2 (TRIGALACTOSYLDIACYLGLYCEROL2); lipid transporter/ phospholipid binding [Arabidopsis thaliana] >gi|75274119|sp|Q9LTR2.1|TGD2_ARATH RecName: Full=Protein TRIGALACTOSYLDIACYLGLYCEROL 2, chloroplastic; AltName: Full=ABC transporter I family member 15; Short=ABC transporter ABCI.15; Short=AtABCI15; Flags: Precursor >gi|15081676|gb|AAK82493.1| AT3g20320/MQC12_7 [Arabidopsis thaliana] >gi|20334840…	Protein TRIGALACTOSYLDIACYLGLYCEROL 2, chloroplastic OS=Arabidopsis thaliana GN=TGD2 PE=1 SV=1	ABC-type transport system involved in resistance to organic solvents, periplasmic component
HAS0122	Ahy.Unigene647	(GAA)6	GGATTCAGTGCCACCAAAGT	GGCAAGAAGAGCATGTGTCA	histone deacetylase [Populus trichocarpa] >gi|222849972|gb|EEE87519.1| histone deacetylase [Populus trichocarpa]	Histone deacetylase 19 OS=Arabidopsis thaliana GN=HDA19 PE=1 SV=2	Deacetylases, including yeast histone deacetylase and acetoin utilization protein
HAS0123	Ahy.Unigene649	(TCT)5	CCAACATGGTTTCGTCAGTG	TAGTGTGGCTGCAAGAGGAG	Os07g0296200 [Oryza sativa Japonica Group] >gi|34394336|dbj|BAC84891.1| RRM-containing RNA-binding protein-like [Oryza sativa Japonica Group] >gi|113610947|dbj|BAF21325.1| Os07g0296200 [Oryza sativa Japonica Group]	RNA-binding protein cabeza OS=Drosophila melanogaster GN=caz PE=2 SV=2	--
HAS0124	Ahy.Unigene660	(TC)6	CCTTCCTTTCCTTTTCACGA	GAGCAGATCCTGCGAAACAT	Os03g0253800 [Oryza sativa Japonica Group] >gi|108707218|gb|ABF95013.1| expressed protein [Oryza sativa (japonica cultivar-group)] >gi|255674378|dbj|BAH92082.1| Os03g0253800 [Oryza sativa Japonica Group]	TIM21-like protein, mitochondrial OS=Bos taurus PE=2 SV=1	--
HAS0125	Ahy.Unigene667	(AT)7	TCAGACCCAGATCAGCATCA	TCGGTTTTTACACCGGAAAG	ATP-dependent Clp protease proteolytic subunit [Glycine max] >gi|122202485|sp|Q2PMR0.1|CLPP_SOYBN RecName: Full=ATP-dependent Clp protease proteolytic subunit; AltName: Full=Endopeptidase Clp >gi|83595767|gb|ABC25148.1| clp protease proteolytic subunit [Glycine max]	ATP-dependent Clp protease proteolytic subunit OS=Glycine max GN=clpP PE=3 SV=1	Protease subunit of ATP-dependent Clp proteases
HAS0126	Ahy.Unigene671	(CTT)7	ACCGCATTCTTCAAAGCAAA	GTTGGCTTTGTCGTCGTTTT	At5g62770 [Arabidopsis thaliana] >gi|57222200|gb|AAW39007.1| At5g62770 [Arabidopsis thaliana]	Rho GTPase-activating protein gacK OS=Dictyostelium discoideum GN=gacK PE=3 SV=1	--
HAS0127	Ahy.Unigene675	(AG)14	CGGAGATTGAAATGGAAGGA	CCACCCCAAAGACAGAGAGA	C2 domain-containing protein [Arabidopsis lyrata subsp. lyrata] >gi|297324015|gb|EFH54436.1| C2 domain-containing protein [Arabidopsis lyrata subsp. lyrata]	--	--
HAS0128	Ahy.Unigene684	(AAG)7	GTGGCGAGATTTCTCCATGT	TCAGCATCCTAGGGGTTTTG	AT3g53540/F4P12_240 [Arabidopsis thaliana] >gi|23308447|gb|AAN18193.1| At3g53540/F4P12_240 [Arabidopsis thaliana]	Uro-adherence factor A OS=Staphylococcus saprophyticus subsp. saprophyticus (strain ATCC 15305 / DSM 20229) GN=uafA PE=4 SV=1	--
HAS0129	Ahy.Unigene692	(ATA)5	CATTATCTCCCTCTCAGCGA	AATTGCGAGGTTGAGAGAGC	autoinhibited H+ ATPase [Populus trichocarpa] >gi|222859287|gb|EEE96834.1| autoinhibited H+ ATPase [Populus trichocarpa]	ATPase 11, plasma membrane-type OS=Arabidopsis thaliana GN=AHA11 PE=1 SV=1	Cation transport ATPase
HAS0130	Ahy.Unigene698	(CCA)6	ATATTGCACCTCCAATTGCC	GGCCCAATATCCCTTTTTGT	mRNA capping enzyme family protein [Arabidopsis lyrata subsp. lyrata] >gi|297321968|gb|EFH52389.1| mRNA capping enzyme family protein [Arabidopsis lyrata subsp. lyrata]	mRNA cap guanine-N7 methyltransferase 2 OS=Arabidopsis thaliana GN=At3g52210 PE=2 SV=1	SAM-dependent methyltransferases
HAS0131	Ahy.Unigene702	(CT)6	CGATGGCTATGCCTTTCAAT	CGTAAGGGCATGCAAATTCT	GPI-anchored protein [Vigna radiata]	GPI-anchored protein LORELEI OS=Arabidopsis thaliana GN=LRE PE=2 SV=1	--
HAS0132	Ahy.Unigene708	(CAC)5	TGCTTCACGCAAGAGAATTG	TGTTGTTTGAACAGGGGACA	MYB transcription factor MYB61 [Medicago truncatula]	Myb-related protein 340 OS=Antirrhinum majus GN=MYB340 PE=2 SV=1	Myb superfamily proteins, including transcription factors and mRNA splicing factors
HAS0133	Ahy.Unigene709	(AAG)7	CTTAGCCGCAACACAGTCAA	CAATCTTCGCCTTAACGAGC	DNA binding protein [Arabidopsis lyrata subsp. lyrata] >gi|297330838|gb|EFH61257.1| DNA binding protein [Arabidopsis lyrata subsp. lyrata]	DNA-directed RNA polymerase I subunit rpa49 OS=Schizosaccharomyces pombe GN=rpa49 PE=2 SV=1	--
HAS0134	Ahy.Unigene716	(CAC)5catacataacagaatg(AGA)5	TGAGGTTGTTGCTGGCTATG	CCACATCGAGTGACGCTAAC	Homeodomain-related [Medicago truncatula]	Transcription factor MYB86 OS=Arabidopsis thaliana GN=MYB86 PE=2 SV=1	Myb superfamily proteins, including transcription factors and mRNA splicing factors
HAS0135	Ahy.Unigene728	(ACC)6	GCCGGAAACAAAGACCTGTA	GAAGCTGAGGGTGGAGCTT	AP2/EREBP transcription factor [Arabidopsis thaliana]	AP2-like ethylene-responsive transcription factor AIL5 OS=Arabidopsis thaliana GN=AIL5 PE=2 SV=2	--
HAS0136	Ahy.Unigene731	(TGAAGG)5	AGAAGACCAGCGAGTCCAAA	ATGCTGAACTCGACCCATTC	Os05g0150700 [Oryza sativa Japonica Group] >gi|255676028|dbj|BAH92947.1| Os05g0150700 [Oryza sativa Japonica Group]	Hyphally-regulated protein OS=Candida albicans GN=HYR1 PE=2 SV=1	--
HAS0137	Ahy.Unigene741	(TC)9	GCAGTGTTTCCTTGTTGGGT	GTTCAGGCAAAATCCATGTG	AT3g01490/F4P13_4 [Arabidopsis thaliana] >gi|110742522|dbj|BAE99178.1| protein kinase like protein [Arabidopsis thaliana]	Serine/threonine-protein kinase HT1 OS=Arabidopsis thaliana GN=HT1 PE=1 SV=1	Serine/threonine protein kinase
HAS0138	Ahy.Unigene741	(CAG)7	TCCCATTCTTGCCTTGTTCT	CGGGTGTGTTGTGATTCTTG	AT3g01490/F4P13_4 [Arabidopsis thaliana] >gi|110742522|dbj|BAE99178.1| protein kinase like protein [Arabidopsis thaliana]	Serine/threonine-protein kinase HT1 OS=Arabidopsis thaliana GN=HT1 PE=1 SV=1	Serine/threonine protein kinase
HAS0139	Ahy.Unigene741	(TCT)6	TGCCTTTCACACTCTTCTTCA	CCTCTTGATCAACCTCAGGG	AT3g01490/F4P13_4 [Arabidopsis thaliana] >gi|110742522|dbj|BAE99178.1| protein kinase like protein [Arabidopsis thaliana]	Serine/threonine-protein kinase HT1 OS=Arabidopsis thaliana GN=HT1 PE=1 SV=1	Serine/threonine protein kinase
HAS0140	Ahy.Unigene742	(TAT)6	CCATTGGAGAAACGTCCACT	TAATGGAGCAGAATCCAGGC	GDSL-motif lipase/hydrolase family protein [Arabidopsis lyrata subsp. lyrata] >gi|297314232|gb|EFH44655.1| GDSL-motif lipase/hydrolase family protein [Arabidopsis lyrata subsp. lyrata]	GDSL esterase/lipase At5g33370 OS=Arabidopsis thaliana GN=At5g33370 PE=2 SV=1	Phospholipase/lecithinase/hemolysin
HAS0141	Ahy.Unigene746	(ATC)5	CAACTTGTCTCCATGACCCA	CGATCACGCTCTTTCCATTT	MdFBX17 [Malus x domestica]	F-box protein At4g12560 OS=Arabidopsis thaliana GN=At4g12560 PE=2 SV=2	--
HAS0142	Ahy.Unigene749	(TGC)6	GATGGAAGGAAGCGTGAGAG	CTCCCCGTGTTCTGATTGAT	D111/G-patch domain-containing protein [Arabidopsis thaliana] >gi|46931310|gb|AAT06459.1| At3g57910 [Arabidopsis thaliana]	Coiled-coil domain-containing protein 75 OS=Danio rerio GN=ccdc75 PE=2 SV=1	--
HAS0143	Ahy.Unigene756	(TC)6	CCCTACCCTCTCCCATCTTC	ATTCTCTCTTCACAGCCCCA	AT3g13990/MDC16_11 [Arabidopsis thaliana] >gi|23308471|gb|AAN18205.1| At3g13990/MDC16_11 [Arabidopsis thaliana]	--	--
HAS0144	Ahy.Unigene757	(TC)6	CGCTTTTCTTTGAGTTTCCG	ATTCTCTCTTCACAGCCCCA	AT3g13990/MDC16_11 [Arabidopsis thaliana] >gi|23308471|gb|AAN18205.1| At3g13990/MDC16_11 [Arabidopsis thaliana]	Flocculation protein FLO11 OS=Saccharomyces cerevisiae GN=MUC1 PE=1 SV=2	--
HAS0145	Ahy.Unigene760	(GA)6	TTCCCTTTACCTTCACCACG	CTCTTCGCGTTTCTTTCTGC	--	--	--
HAS0146	Ahy.Unigene761	(TC)7	ATTGTAACGGCAACTCCCAC	GTTGTCGCTGAGGAAGGAAG	--	--	--
HAS0147	Ahy.Unigene767	(GA)7	GCAGGTCTTCTTGGGAGTTG	TTGCGAGAGTAGATGTCGGA	CPRD49 [Arabidopsis lyrata subsp. lyrata] >gi|297330676|gb|EFH61095.1| CPRD49 [Arabidopsis lyrata subsp. lyrata]	GDSL esterase/lipase CPRD49 OS=Arabidopsis thaliana GN=CPRD49 PE=2 SV=1	Lysophospholipase L1 and related esterases
HAS0148	Ahy.Unigene776	(CAG)5	ATTTTCAACCGTCCGTCAAG	TTCTACACCACCGGAGGAAG	basic helix-loop-helix family protein [Arabidopsis lyrata subsp. lyrata] >gi|297340138|gb|EFH70555.1| basic helix-loop-helix family protein [Arabidopsis lyrata subsp. lyrata]	Transcription factor bHLH122 OS=Arabidopsis thaliana GN=BHLH122 PE=1 SV=1	--
HAS0149	Ahy.Unigene776	(TAA)5	TTCCTCCGGTGGTGTAGAAG	TCCCTCGCATATCAACAACA	basic helix-loop-helix family protein [Arabidopsis lyrata subsp. lyrata] >gi|297340138|gb|EFH70555.1| basic helix-loop-helix family protein [Arabidopsis lyrata subsp. lyrata]	Transcription factor bHLH122 OS=Arabidopsis thaliana GN=BHLH122 PE=1 SV=1	--
HAS0150	Ahy.Unigene778	(TC)17	CCGACCAAGGGAATGAAGTA	TCAAAGCCACATGAAAACCA	TGA-type basic leucine zipper protein TGA2.2 [Phaseolus vulgaris]	Transcription factor HBP-1b(c1) (Fragment) OS=Triticum aestivum PE=1 SV=2	--
HAS0151	Ahy.Unigene778	(AG)7ac(AG)6	CGTCAACTTGCCACTGGTTA	AAGCGATCTTTGCACGAACT	TGA-type basic leucine zipper protein TGA2.2 [Phaseolus vulgaris]	Transcription factor HBP-1b(c1) (Fragment) OS=Triticum aestivum PE=1 SV=2	--
HAS0152	Ahy.Unigene781	(CCA)5	ATGTCTATCCCCCTCCAACC	GATGATGAAGGGGTAGGGGT	pherophorin-C2 protein precursor [Chlamydomonas reinhardtii]	Formin-like protein 20 OS=Arabidopsis thaliana GN=FH20 PE=2 SV=2	Uncharacterized protein conserved in bacteria
HAS0153	Ahy.Unigene781	(TGG)5(CGG)5	GTCACTGGGTGGTGCTTTCT	AAACATGGACGTGAAGGAGG	pherophorin-C2 protein precursor [Chlamydomonas reinhardtii]	Formin-like protein 20 OS=Arabidopsis thaliana GN=FH20 PE=2 SV=2	Uncharacterized protein conserved in bacteria
HAS0154	Ahy.Unigene797	(GA)6	GGGAATTCATGAGAACCCAA	GCTTCAATCTCTACGCCGAC	DNA binding / protein dimerization [Arabidopsis thaliana]	Tyrosine-protein phosphatase non-receptor type 23 (Fragment) OS=Rattus norvegicus GN=Ptpn23 PE=1 SV=2	--
HAS0155	Ahy.Unigene810	(CTT)6	CACACCCCTCTCTTTCCTCA	AAGCGATTCTTTGGCTGAAA	RecName: Full=Probable plastid-lipid-associated protein 13, chloroplastic; AltName: Full=Fibrillin-13; Short=AtPGL30; Flags: Precursor	Probable plastid-lipid-associated protein 13, chloroplastic OS=Arabidopsis thaliana GN=PAP13 PE=1 SV=2	--
HAS0156	Ahy.Unigene824	(CAC)8	AACCAAACAACCACCACCAT	CCAACTCTTCCGAAACCCTT	ATOFP6/OFP6 [Arabidopsis lyrata subsp. lyrata] >gi|297321990|gb|EFH52411.1| ATOFP6/OFP6 [Arabidopsis lyrata subsp. lyrata]	Carbon catabolite-derepressing protein kinase OS=Candida tropicalis GN=SNF1 PE=3 SV=1	--
HAS0157	Ahy.Unigene830	(CAG)5	GAAACCCGGATCCGAAAC	CACTCTGGACCCTCGTTTGT	ERF protein [Glycine max]	Ethylene-responsive transcription factor 5 OS=Nicotiana tabacum GN=ERF5 PE=2 SV=1	--
HAS0158	Ahy.Unigene851	(ATG)5	TGGTGGAGGACGAAGAAAAG	CAAGAAGAATGCGACGATCA	Uncharacterized Cys-rich domain [Medicago truncatula]	Uncharacterized protein At1g14870 OS=Arabidopsis thaliana GN=At1g14870 PE=1 SV=1	--
HAS0159	Ahy.Unigene857	(CCG)5	GAGATCGTCGCGGATAAGAG	CTCCGTTAGTCCGTTTCTCG	--	--	--
HAS0160	Ahy.Unigene860	(TCA)5tcctcctcttcttcttcatgatcatat(TC)6	TTGTCGCAATCTCATAACGG	CTCCCCCTCAGTACCAACAA	GT-2 factor [Glycine max]	Probable serine/threonine-protein kinase fhkB OS=Dictyostelium discoideum GN=fhkB PE=3 SV=1	Phosphopantothenoylcysteine synthetase/decarboxylase
HAS0161	Ahy.Unigene866	(TCT)6	GCTTCAGCAACTCCAAGACC	TTCAACAATGGCAACTTGGA	extracellular Ca2+ sensing receptor [Glycine max]	--	--
HAS0162	Ahy.Unigene875	(CTT)5	GCGAGCATGAACACAACTTT	GGAGATGTGCGATGAGGTTT	At5g44170 [Arabidopsis thaliana]	Uncharacterized protein C14orf138 OS=Homo sapiens GN=C14orf138 PE=2 SV=2	--
HAS0163	Ahy.Unigene903	(TG)10	TGCAGCTCGTGGTTGATAAG	TAGTGGCAATGGCAAATTCA	pentatricopeptide (PPR) repeat-containing protein [Arabidopsis thaliana] >gi|75174230|sp|Q9LG23.1|PPR82_ARATH RecName: Full=Pentatricopeptide repeat-containing protein At1g55890, mitochondrial; Flags: Precursor >gi|8778306|gb|AAF79315.1|AC002304_8 F14J16.14 [Arabidopsis thaliana] >gi|18650654|gb|AAL75896.1| At1g55890/F14J16_4 [Arabidopsis thaliana] >gi|53828645|gb|AAU94432.1| At1g55890 [Arabidops…	Pentatricopeptide repeat-containing protein At1g55890, mitochondrial OS=Arabidopsis thaliana GN=At1g55890 PE=1 SV=1	--
HAS0164	Ahy.Unigene908	(TC)8	CGAAACGTTCATGGAGTTCA	CATACATAGCACCGCCCTCT	myb family transcription factor-related protein [Populus tomentosa]	Myb family transcription factor APL OS=Arabidopsis thaliana GN=APL PE=2 SV=2	--
HAS0165	Ahy.Unigene922	(TCT)6	GAGTTAGACCCGCACATGGT	TAAAGCGATCAGGAATTGGG	f-box family protein [Populus trichocarpa] >gi|222846471|gb|EEE84018.1| f-box family protein [Populus trichocarpa]	F-box protein SKIP5 OS=Arabidopsis thaliana GN=SKIP5 PE=1 SV=1	--
HAS0166	Ahy.Unigene925	(ATTC)5	CGTTTGGTGACTCTACAACGC	AGGGTGGTTTCGTCATTTTG	At3g09570 [Arabidopsis thaliana]	Uncharacterized protein DDB_G0271670 OS=Dictyostelium discoideum GN=DDB_G0271670 PE=4 SV=1	DNA-directed RNA polymerase, beta' subunit/160 kD subunit
HAS0167	Ahy.Unigene929	(TC)7	ATTCCCCATCCAAACAAGTG	GATGATGGTGAAGGGAATGG	Os01g0954500 [Oryza sativa Japonica Group] >gi|113534964|dbj|BAF07347.1| Os01g0954500 [Oryza sativa Japonica Group]	--	--
HAS0168	Ahy.Unigene929	(CAC)5	CGTTCACCATGACCAACAAC	CGTGAGTGCTGCAATCGTAT	Os01g0954500 [Oryza sativa Japonica Group] >gi|113534964|dbj|BAF07347.1| Os01g0954500 [Oryza sativa Japonica Group]	--	--
HAS0169	Ahy.Unigene936	(GAA)5	AAGTCGTTGATGGATGGTCC	CAGGTTCCTGTAGGCAGTAGC	POK (POKY POLLEN TUBE) [Arabidopsis thaliana] >gi|14194159|gb|AAK56274.1|AF367286_1 At1g71270/F3I17_8 [Arabidopsis thaliana] >gi|28416481|gb|AAO42771.1| At1g71270/F3I17_8 [Arabidopsis thaliana]	Vacuolar protein sorting-associated protein 52 homolog OS=Homo sapiens GN=VPS52 PE=1 SV=1	--
HAS0170	Ahy.Unigene939	(TCACCA)6	AAAACCCTAGTTCAATGGCG	GAGAAGCCTCAGCATGTTCC	mitochondrial glycoprotein family protein / MAM33 family protein [Arabidopsis thaliana] >gi|8927665|gb|AAF82156.1|AC034256_20 Contains weak similarity to suAprgA1 from Emericella nidulans gb|Y17330. EST gb|AI997956 comes from this gene [Arabidopsis thaliana] >gi|15215660|gb|AAK91375.1| At1g15870/F7H2_19 [Arabidopsis thaliana] >gi|20334884|gb|AAM16198.1| At1g15870/F7H2_19 [Arabidopsis thaliana]	Uncharacterized protein At2g39795, mitochondrial OS=Arabidopsis thaliana GN=At2g39795 PE=1 SV=1	Uncharacterized conserved protein
HAS0171	Ahy.Unigene940	(AGA)6	CCAATCCACCTCGAATGAGT	GGCTCATCTCTCTCAGTTCCC	integral membrane HRF1 family protein [Arabidopsis thaliana]	Protein YIF1B OS=Mus musculus GN=Yif1b PE=2 SV=2	Predicted membrane protein
HAS0172	Ahy.Unigene947	(AAC)5	CCCATCTCCCTCTTTTCTCC	CAGATTTCTGAGGGGTAGCG	Os03g0759700 [Oryza sativa Japonica Group] >gi|108711199|gb|ABF98994.1| Helix-loop-helix DNA-binding domain containing protein, expressed [Oryza sativa (japonica cultivar-group)] >gi|108711200|gb|ABF98995.1| Helix-loop-helix DNA-binding domain containing protein, expressed [Oryza sativa (japonica cultivar-group)] >gi|113549811|dbj|BAF13254.1| Os03g0759700 [Oryza sativa Japonica Group]	Transcription factor bHLH113 OS=Arabidopsis thaliana GN=BHLH113 PE=2 SV=1	--
HAS0173	Ahy.Unigene967	(TGG)7	TGAATGGCTCCTCTTGCTTT	AACAACAGCCATAAGCCACC	ATMYB26 (MYB DOMAIN PROTEIN 26); DNA binding / transcription factor [Arabidopsis thaliana]	--	--
HAS0174	Ahy.Unigene981	(TGA)6	GAGGATCATCCATTGCCAGT	ACCTTCTTGGGTGGGGTATC	RecName: Full=Histone deacetylase HDT1; AltName: Full=Histone deacetylase 2a; Short=HD2a; AltName: Full=Nucleolar histone deacetylase HD2-p39 >gi|22597156|gb|AAN03465.1| nucleolar histone deacetylase HD2-P39 [Glycine max]	Histone deacetylase HDT1 OS=Glycine max GN=HDT1 PE=2 SV=1	Phosphopantothenoylcysteine synthetase/decarboxylase
HAS0175	Ahy.Unigene982	(TA)6	CACCTCAGCATAACGGGATT	TCCTCCCCCTTCTCATTTCT	PREDICTED: similar to fiber protein Fb2 [Vitis vinifera]	Protein DEHYDRATION-INDUCED 19 homolog 3 OS=Arabidopsis thaliana GN=DI19-3 PE=1 SV=1	--
HAS0176	Ahy.Unigene987	(ACC)5aa(CAG)6	CAAGCAGAAGCAGCAACAAG	CAATGGAGGAGGGAAGTGAA	GRAS family transcription factor [Populus trichocarpa] >gi|222853129|gb|EEE90676.1| GRAS family transcription factor [Populus trichocarpa]	Scarecrow-like protein 4 OS=Arabidopsis thaliana GN=SCL4 PE=1 SV=1	--
HAS0177	Ahy.Unigene989	(GTT)6ggtgttggtgttggtgttggacatgtccgcggccattgagaaggtg(GTT)5	ACTTCCATGTTGGAGGTTGC	TACCCATTCCTCACCACACC	Homeodomain-related [Medicago truncatula]	Homeobox-leucine zipper protein GLABRA 2 OS=Arabidopsis thaliana GN=GL2 PE=2 SV=3	Homeodomain-containing transcription factor
HAS0178	Ahy.Unigene991	(AAG)5	AGGGCAAGTAGGGTTCTGGT	GATGGGTCTTGTGCTTGGTT	zinc finger (C3HC4-type RING finger) family protein [Arabidopsis thaliana] >gi|16209696|gb|AAL14405.1| AT5g20880/F22D1_50 [Arabidopsis thaliana] >gi|23463037|gb|AAN33188.1| At5g20880/F22D1_50 [Arabidopsis thaliana]	RING-H2 finger protein ATL1D OS=Arabidopsis thaliana GN=ATL1D PE=2 SV=1	--
HAS0179	Ahy.Unigene991	(CTAA)5	GCAGCTCCAAACATTGATGA	ACCAGAACCCTACTTGCCCT	zinc finger (C3HC4-type RING finger) family protein [Arabidopsis thaliana] >gi|16209696|gb|AAL14405.1| AT5g20880/F22D1_50 [Arabidopsis thaliana] >gi|23463037|gb|AAN33188.1| At5g20880/F22D1_50 [Arabidopsis thaliana]	RING-H2 finger protein ATL1D OS=Arabidopsis thaliana GN=ATL1D PE=2 SV=1	--
HAS0180	Ahy.Unigene996	(AAG)5	ATCCACCTGTGAAGAGCACC	CTTCAACCAACTCACCGACA	gamma-glutamylhydrolase 1 [Solanum lycopersicum]	Gamma-glutamyl hydrolase OS=Arabidopsis thaliana GN=GGH PE=1 SV=2	--
HAS0181	Ahy.Unigene1006	(TCT)8	ATAGCCGATGCACTTGTTCC	TTGGCCCATCACACAAACTA	At2g40095 [Arabidopsis thaliana]	--	--
HAS0182	Ahy.Unigene1006	(TC)9	GGTCAATTTTGCTGCACCTT	TGGTTTCCAATAATCCTGGC	At2g40095 [Arabidopsis thaliana]	--	--
HAS0183	Ahy.Unigene1008	(TGA)5	TTCTTGTTTCGCGTGTTCAG	TCTTTCTGACGACTCCGCTT	CPL1 (C-TERMINAL DOMAIN PHOSPHATASE-LIKE 1); double-stranded RNA binding / nucleotide phosphatase [Arabidopsis thaliana] >gi|75111335|sp|Q5YDB6.1|CPL1_ARATH RecName: Full=RNA polymerase II C-terminal domain phosphatase-like 1; Short=FCP-like 1; AltName: Full=Carboxyl-terminal phosphatase-like 1; Short=CTD phosphatase-like 1; Short=AtCPL1; AltName: Full=Protein JASMONATE OVEREXPRESSING 1; AltName:…	RNA polymerase II C-terminal domain phosphatase-like 1 OS=Arabidopsis thaliana GN=CPL1 PE=1 SV=1	--
HAS0184	Ahy.Unigene1051	(AAT)7	CTTCTTGGCCTCCACATGAT	GGAGAGCTTCACTGCTTTGG	At4g33800 [Arabidopsis thaliana]	--	--
HAS0185	Ahy.Unigene1052	(AG)8	TTTGAAGGGATGGGACTTTG	GTCCAATATTTGGGATGCAA	homeobox protein [Gossypium hirsutum]	Homeobox-leucine zipper protein HAT7 OS=Arabidopsis thaliana GN=HAT7 PE=2 SV=4	Homeodomain-containing transcription factor
HAS0186	Ahy.Unigene1053	(ATG)5	GGCACCCTGCAGATTTATGT	TGCAGCATTTGGTTTTGTGT	metal tolerance protein [Populus trichocarpa] >gi|222874545|gb|EEF11676.1| metal tolerance protein [Populus trichocarpa]	Metal tolerance protein B OS=Arabidopsis thaliana GN=MTPB PE=2 SV=1	Co/Zn/Cd efflux system component
HAS0187	Ahy.Unigene1061	(CTT)5	CGGAGGACATGGCTCTACAT	CGAACATGGTGAATTTGCTG	Glycoside hydrolase, family 17; Virulence factor, pectin lyase fold; X8 [Medicago truncatula]	Glucan endo-1,3-beta-glucosidase 2 OS=Arabidopsis thaliana GN=At1g66250 PE=1 SV=2	--
HAS0188	Ahy.Unigene1072	(AGA)6	CAGGAAGAAGGAAAAAGGGG	CATGGTCGAAGAGAGCTTCC	--	--	--
HAS0189	Ahy.Unigene1076	(TC)7	TACATCAAAAGGAGGACGCC	ATTGGAAGTTTCGGCACAAG	zinc finger family protein [Arabidopsis lyrata subsp. lyrata] >gi|297332956|gb|EFH63374.1| zinc finger family protein [Arabidopsis lyrata subsp. lyrata]	F-box protein At1g67340 OS=Arabidopsis thaliana GN=At1g67340 PE=1 SV=1	--
HAS0190	Ahy.Unigene1086	(CAA)5	GGAAGGGCAAAATCTGAACA	AATTGCCAATGCAAAAGAGG	MYB transcription factor MYB57 [Glycine max]	DnaJ homolog subfamily C member 2 OS=Mus musculus GN=Dnajc2 PE=1 SV=2	--
HAS0191	Ahy.Unigene1092	(CTT)5	ATGAGCTTCCTTCAGGGGAT	GGATCCTCTGAGCGTTCTTG	Tobacco mosaic virus helicase domain-binding protein [Nicotiana tabacum]	Spastin OS=Gallus gallus GN=SPAST PE=2 SV=1	ATPases of the AAA+ class
HAS0192	Ahy.Unigene1106	(AG)9	CGACGGTGCTAATTGGTTTT	TGTGGCTCCTCACCTCTTCT	conserved hypothetical protein [Ricinus communis] >gi|223549929|gb|EEF51416.1| conserved hypothetical protein [Ricinus communis]	--	--
HAS0193	Ahy.Unigene1110	(GTT)5	CGATGAAGAAGACCGTCGAT	TCCCACTCTCATCATCCCTC	ATP12 protein-related [Arabidopsis thaliana] >gi|14517426|gb|AAK62603.1| AT5g40660/MNF13_180 [Arabidopsis thaliana] >gi|22655442|gb|AAM98313.1| At5g40660/MNF13_180 [Arabidopsis thaliana]	ATP synthase mitochondrial F1 complex assembly factor 2 OS=Homo sapiens GN=ATPAF2 PE=1 SV=1	Chaperone required for the assembly of the mitochondrial F1-ATPase
HAS0194	Ahy.Unigene1114	(CAT)5	CAGCAACCCAATCTCTTTCC	AGCACCAGAGGGAACTGAAA	AT-TCP20; transcription factor [Arabidopsis thaliana] >gi|75273954|sp|Q9LSD5.1|TCP20_ARATH RecName: Full=Transcription factor TCP20	Transcription factor TCP20 OS=Arabidopsis thaliana GN=TCP20 PE=1 SV=1	--
HAS0195	Ahy.Unigene1115	(AT)6	GTGTTGCTCAAACAGGTGGA	TTGATTTGGTTTAGCCATCAAT	hypothetical protein [Vitis vinifera]	--	--
HAS0196	Ahy.Unigene1116	(CAC)7catct(CCG)5	CCTACGATCGTGTCTCGTCA	GGGAAGACGCATTGTTGTTT	Os03g0756400 [Oryza sativa Japonica Group] >gi|37718801|gb|AAR01672.1| expressed protein (having alternative splicing) [Oryza sativa Japonica Group] >gi|108711160|gb|ABF98955.1| expressed protein [Oryza sativa (japonica cultivar-group)] >gi|113549788|dbj|BAF13231.1| Os03g0756400 [Oryza sativa Japonica Group]	Transmembrane protein adipocyte-associated 1 homolog OS=Danio rerio GN=tpra1 PE=2 SV=1	--
HAS0197	Ahy.Unigene1120	(ACC)5	ACCCCAAAGTACCCCTCATC	TTTGTCGTCTAGTGGGGGAC	ribonuclease III family protein [Arabidopsis thaliana] >gi|95147308|gb|ABF57289.1| At4g37510 [Arabidopsis thaliana]	Ribonuclease 3 OS=Bacillus cereus (strain ATCC 14579 / DSM 31) GN=rnc PE=3 SV=1	--
HAS0198	Ahy.Unigene1122	(AGA)6	AACATCAGCAGAAGAATCACCA	CTCGCACAATGCTAAGACCA	ACT domain-containing protein [Arabidopsis thaliana] >gi|4883601|gb|AAD31570.1| expressed protein [Arabidopsis thaliana]	--	--
HAS0199	Ahy.Unigene1126	(GAA)5	CCAGGAAGTCGTAGAAAGCG	TGCAGCTACTGATCCCATTG	vacuolar sorting protein 9 domain-containing protein [Arabidopsis lyrata subsp. lyrata] >gi|297329042|gb|EFH59461.1| vacuolar sorting protein 9 domain-containing protein [Arabidopsis lyrata subsp. lyrata]	Vacuolar protein sorting-associated protein 9a OS=Schizosaccharomyces pombe GN=vps901 PE=2 SV=1	--
HAS0200	Ahy.Unigene1126	(AGAA)5	CCAGGAAGTCGTAGAAAGCG	TCTCAACTCTTCCTCCCTGC	vacuolar sorting protein 9 domain-containing protein [Arabidopsis lyrata subsp. lyrata] >gi|297329042|gb|EFH59461.1| vacuolar sorting protein 9 domain-containing protein [Arabidopsis lyrata subsp. lyrata]	Vacuolar protein sorting-associated protein 9a OS=Schizosaccharomyces pombe GN=vps901 PE=2 SV=1	--
HAS0201	Ahy.Unigene1144	(CTT)5	TCTTCAATGTTGTCACCGGA	CCATCTGCGAGTGAGTGAAA	zinc finger (CCCH-type) family protein [Arabidopsis thaliana] >gi|42571337|ref|NP_973759.1| zinc finger (CCCH-type) family protein [Arabidopsis thaliana] >gi|62901489|sp|Q94AD9.1|C3H3_ARATH RecName: Full=Zinc finger CCCH domain-containing protein 3; Short=AtC3H3; AltName: Full=Zinc finger CCCH domain-containing protein ZFN-like 4 >gi|15081721|gb|AAK82515.1| At1g04990/F13M7_1 [Arabidopsis thaliana…	Zinc finger CCCH domain-containing protein 3 OS=Arabidopsis thaliana GN=At1g04990 PE=2 SV=1	--
HAS0202	Ahy.Unigene1146	(ATGT)5atataca(AAG)5	AAAGCAGAAGCTCGCAAGAG	CTTCTTCAAAACCCCCACAA	beta-ketoacyl-ACP synthase II-1 [Arachis hypogaea]	3-oxoacyl-[acyl-carrier-protein] synthase I, chloroplastic OS=Arabidopsis thaliana GN=KAS1 PE=2 SV=2	3-oxoacyl-(acyl-carrier-protein) synthase
HAS0203	Ahy.Unigene1146	(AAG)6	AAAGCAGAAGCTCGCAAGAG	CTCTCTTCAAAACCCCCACA	beta-ketoacyl-ACP synthase II-1 [Arachis hypogaea]	3-oxoacyl-[acyl-carrier-protein] synthase I, chloroplastic OS=Arabidopsis thaliana GN=KAS1 PE=2 SV=2	3-oxoacyl-(acyl-carrier-protein) synthase
HAS0204	Ahy.Unigene1147	(GGT)6	AGTGATGCCTATGGGAGTGG	AGACCCAGAACAAAGAGGCA	arbuscular mycorrhiza protein [Pisum sativum]	Cytokinesis protein sepA OS=Emericella nidulans GN=sepA PE=3 SV=2	Endoglucanase
HAS0205	Ahy.Unigene1147	(GGA)5	TTTTGCATCAACTGCAGCAT	TTCTTCGCCACCTCTACCAC	arbuscular mycorrhiza protein [Pisum sativum]	Cytokinesis protein sepA OS=Emericella nidulans GN=sepA PE=3 SV=2	Endoglucanase
HAS0206	Ahy.Unigene1168	(TGG)5c(GGA)7	GGCTCCTTGCATGTGAGATT	AGCAACAGCGAGAACAACCT	somatic embryogenesis receptor kinase [Glycine max]	Somatic embryogenesis receptor kinase 2 OS=Arabidopsis thaliana GN=SERK2 PE=1 SV=1	Leucine-rich repeat (LRR) protein
HAS0207	Ahy.Unigene1170	(GAA)5	GGATTGAAAATGGGGGAAGT	AATTGCACAACAGGACATGC	AT4G15880 [Arabidopsis thaliana]	Sentrin-specific protease 2 OS=Pongo abelii GN=SENP2 PE=2 SV=1	Protease, Ulp1 family
HAS0208	Ahy.Unigene1173	(AG)6	CAAAGCGTTCGCATAATTGA	GGAATCAACCCAAAGCTGAA	Os09g0527900 [Oryza sativa Japonica Group] >gi|113631966|dbj|BAF25647.1| Os09g0527900 [Oryza sativa Japonica Group]	Probable salt tolerance-like protein At1g78600 OS=Arabidopsis thaliana GN=At1g78600 PE=1 SV=2	--
HAS0209	Ahy.Unigene1190	(AGG)7	TTGCGAAATGTGTGTGGTTT	CACCACCAACAATGCAAGAC	AT3g08600/F17O14_7 [Arabidopsis thaliana] >gi|15810099|gb|AAL06975.1| AT3g08600/F17O14_7 [Arabidopsis thaliana]	--	--
HAS0210	Ahy.Unigene1196	(ATG)8aagatcatccctttcttgatcacaatcccagtaacaataacaacaacaac(AAT)6	TCAACCAACTCCTCTCTCCG	AGTCATGAAGAGGTGCAGGG	ALCATRAZ/SPATULA-like protein [Prunus persica]	Transcription factor SPATULA OS=Arabidopsis thaliana GN=SPT PE=1 SV=1	--
HAS0211	Ahy.Unigene1197	(ATT)5	ACATGAAGGAGGAGGTGGTG	GATTTTGCTAAGCCCGTTCA	WRKY13 [Glycine max]	Probable WRKY transcription factor 11 OS=Arabidopsis thaliana GN=WRKY11 PE=1 SV=2	--
HAS0212	Ahy.Unigene1197	(GGA)5	TCACACGGGATTTCCTTCTC	CACCACCTCCTCCTTCATGT	WRKY13 [Glycine max]	Probable WRKY transcription factor 11 OS=Arabidopsis thaliana GN=WRKY11 PE=1 SV=2	--
HAS0213	Ahy.Unigene1198	(CCT)8	GCTTGACGACGACAAATTCA	GAAAGCGACGTGCTACATGA	WRKY13 [Glycine max]	Probable WRKY transcription factor 11 OS=Arabidopsis thaliana GN=WRKY11 PE=1 SV=2	--
HAS0214	Ahy.Unigene1198	(CTT)9	GGAGCATCTCATCCGACTTC	CATGGTTGAATTTGTCGTCG	WRKY13 [Glycine max]	Probable WRKY transcription factor 11 OS=Arabidopsis thaliana GN=WRKY11 PE=1 SV=2	--
HAS0215	Ahy.Unigene1203	(AAT)5	CCCTTCTGCTTCTGCTTCTG	GCGCAGGTAACTCTCTGTCC	AMP binding protein [Arabidopsis lyrata subsp. lyrata] >gi|297316324|gb|EFH46747.1| AMP binding protein [Arabidopsis lyrata subsp. lyrata]	Acetyl-coenzyme A synthetase, cytoplasmic OS=Homo sapiens GN=ACSS2 PE=1 SV=1	Acyl-coenzyme A synthetases/AMP-(fatty) acid ligases
HAS0216	Ahy.Unigene1213	(TTC)6	GTGGAAGATGATTGGGATGG	CAAAGGGGAAACAGTGGAAA	cyclin-like F-box [Glycine max]	--	--
HAS0217	Ahy.Unigene1226	(CGG)6	CACGTTAGAAAATTGGCCGT	TTATCATCGCCTCCATCCTC	coronatine-insensitive 1 [Glycine max]	Coronatine-insensitive protein 1 OS=Arabidopsis thaliana GN=COI1 PE=1 SV=1	--
HAS0218	Ahy.Unigene1230	(CTT)6	TGTGAAACCCTCCAAACACA	GAACGGTTTCCTTGAACAGC	Cyclin-like F-box [Medicago truncatula]	F-box protein At1g47056 OS=Arabidopsis thaliana GN=At1g47056 PE=2 SV=1	--
HAS0219	Ahy.Unigene1235	(GAA)6	GTGGTATTGGTTTGGGTTGG	AACATGCCACTCTGTTGCAC	receptor-like protein kinase precusor-like protein [Glycine max] >gi|223452568|gb|ACM89611.1| receptor-like protein kinase [Glycine max]	Probable receptor-like protein kinase At5g20050 OS=Arabidopsis thaliana GN=At5g20050 PE=2 SV=1	Serine/threonine protein kinase
HAS0220	Ahy.Unigene1246	(GCG)5	AACCTCTCCAACCTCGACCT	AGCTTACACCTAGCCAGCCA	F-box family protein [Arabidopsis lyrata subsp. lyrata] >gi|297316738|gb|EFH47160.1| F-box family protein [Arabidopsis lyrata subsp. lyrata]	F-box/LRR-repeat protein 3 OS=Arabidopsis thaliana GN=FBL3 PE=2 SV=1	--
HAS0221	Ahy.Unigene1247	(CAT)6	CACTCCAAGACTTCATGCCA	TTCCCCACTTAGATGCGTTT	f-box family protein [Populus trichocarpa] >gi|222849345|gb|EEE86892.1| f-box family protein [Populus trichocarpa]	F-box/LRR-repeat protein 10 OS=Arabidopsis thaliana GN=FBL10 PE=2 SV=1	--
HAS0222	Ahy.Unigene1247	(CAT)6	CACTCCAAGACTTCATGCCA	TTCCCCACTTAGATGCGTTT	f-box family protein [Populus trichocarpa] >gi|222849345|gb|EEE86892.1| f-box family protein [Populus trichocarpa]	F-box/LRR-repeat protein 10 OS=Arabidopsis thaliana GN=FBL10 PE=2 SV=1	--
HAS0223	Ahy.Unigene1248	(TTC)5	TTCCTTCCTTCCTCTCTCACC	ATTGACCGAAAGCGAAGAGA	serine palmitoyltransferase [Lotus japonicus]	Serine palmitoyltransferase 2 OS=Mus musculus GN=Sptlc2 PE=2 SV=2	7-keto-8-aminopelargonate synthetase and related enzymes
HAS0224	Ahy.Unigene1253	(GAA)7	CAAGCACACGAATCCTCTCA	CTTTTCCTTTTCCCCCTCAC	phosphoenolpyruvate carboxylase [Arachis hypogaea]	Phosphoenolpyruvate carboxylase 4 OS=Arabidopsis thaliana GN=PPC4 PE=2 SV=1	Phosphoenolpyruvate carboxylase
HAS0225	Ahy.Unigene1253	(GTGA)5	GAAAAGTAGTGTGGGGCCAA	TCACCGGTCACATGATTTTG	phosphoenolpyruvate carboxylase [Arachis hypogaea]	Phosphoenolpyruvate carboxylase 4 OS=Arabidopsis thaliana GN=PPC4 PE=2 SV=1	Phosphoenolpyruvate carboxylase
HAS0226	Ahy.Unigene1255	(GAG)5	CAAGGCTTAAGGCACTGGAG	GGAATCAGCCCATTCAGAAA	GRAS family transcription factor [Populus trichocarpa] >gi|222843927|gb|EEE81474.1| GRAS family transcription factor [Populus trichocarpa]	Scarecrow-like protein 1 OS=Arabidopsis thaliana GN=SCL1 PE=2 SV=1	--
HAS0227	Ahy.Unigene1256	(GGT)7	GACAGTGTGCCGATGTTGAC	TTCTTTCCTCAAACCCTCCA	RecName: Full=Elongation factor Tu, chloroplastic; Short=EF-Tu; Flags: Precursor >gi|18776|emb|CAA46864.1| EF-Tu [Glycine max] >gi|448921|prf||1918220A elongation factor Tu	Elongation factor Tu, chloroplastic OS=Glycine max GN=TUFA PE=3 SV=1	GTPases - translation elongation factors
HAS0228	Ahy.Unigene1257	(GGT)7	GGCGTCAATCTCGTCGTATT	ACCCTCCATAATCCTCCACC	PREDICTED: similar to Elongation factor Tu, chloroplastic [Vitis vinifera]	Elongation factor Tu, chloroplastic OS=Glycine max GN=TUFA PE=3 SV=1	GTPases - translation elongation factors
HAS0229	Ahy.Unigene1270	(AG)28	AACATGTGAGGCTATTGCATAAA	TTGTTCTTGTTGGGGTGTTG	amino acid transporter [Populus trichocarpa] >gi|222870754|gb|EEF07885.1| amino acid transporter [Populus trichocarpa]	Sodium-coupled neutral amino acid transporter 1 OS=Rattus norvegicus GN=Slc38a1 PE=1 SV=1	Amino acid permeases
HAS0230	Ahy.Unigene1275	(CAC)5	AACACACCAAACCGAAGGAC	GTTCGCACTGTTCAACGAGA	glycosyl hydrolase family 17 protein [Arabidopsis thaliana] >gi|75161468|sp|Q8VYE5.1|E1312_ARATH RecName: Full=Glucan endo-1,3-beta-glucosidase 12; AltName: Full=(1->3)-beta-glucan endohydrolase 12; Short=(1->3)-beta-glucanase 12; AltName: Full=Beta-1,3-endoglucanase 12; Short=Beta-1,3-glucanase 12; Flags: Precursor	Glucan endo-1,3-beta-glucosidase 12 OS=Arabidopsis thaliana GN=At4g29360 PE=1 SV=1	DNA-directed RNA polymerase, beta' subunit/160 kD subunit
HAS0231	Ahy.Unigene1276	(CCT)7	CTCCGAATGTTCCACAGGTT	AATGGGAGATGGTGTTGGAA	Unknown protein [Arabidopsis thaliana]	Protein PNS1 OS=Ustilago maydis GN=PNS1 PE=3 SV=1	--
HAS0232	Ahy.Unigene1277	(AGA)5	CCAATTCGGAAGCTTGTTGT	TGAACCTGGTTGGTTTCACA	kinase family protein [Arabidopsis lyrata subsp. lyrata] >gi|297321951|gb|EFH52372.1| kinase family protein [Arabidopsis lyrata subsp. lyrata]	Serine/threonine-protein kinase-like protein At3g51990 OS=Arabidopsis thaliana GN=At3g51990 PE=2 SV=1	Serine/threonine protein kinase
HAS0233	Ahy.Unigene1277	(GAA)5	TGTGAAACCAACCAGGTTCA	TTTACCTCCAAAACCATCGC	kinase family protein [Arabidopsis lyrata subsp. lyrata] >gi|297321951|gb|EFH52372.1| kinase family protein [Arabidopsis lyrata subsp. lyrata]	Serine/threonine-protein kinase-like protein At3g51990 OS=Arabidopsis thaliana GN=At3g51990 PE=2 SV=1	Serine/threonine protein kinase
HAS0234	Ahy.Unigene1289	(ACC)7	AATCAAATGCCTCCAAATGC	GTGGTGGTGGAGGGTATGAG	PAF1 complex component [Populus trichocarpa] >gi|222840744|gb|EEE78291.1| PAF1 complex component [Populus trichocarpa]	RNA polymerase II-associated factor 1 homolog OS=Pongo abelii GN=PAF1 PE=2 SV=1	Predicted membrane protein/domain
HAS0235	Ahy.Unigene1294	(CT)6	CGAAGAATCGCGAAGAAATC	GATTAGGGACACAACCTCGC	T12C24.22 [Arabidopsis thaliana]	Serine/threonine-protein kinase PEPKR2 OS=Arabidopsis thaliana GN=PEPKR2 PE=1 SV=1	Serine/threonine protein kinase
HAS0236	Ahy.Unigene1300	(CTC)5	CACCAACACCATTCAACTCG	TCTCCTTGCCAGAACGCTAT	heavy-metal-associated domain-containing protein [Arabidopsis thaliana]	--	--
HAS0237	Ahy.Unigene1310	(AGA)5	TCTGCCTTTTCTCTGCCAAT	CAGGCCTACGCTTATCCAAC	protein binding / zinc ion binding [Arabidopsis thaliana]	Formin-like protein 5 OS=Oryza sativa subsp. japonica GN=FH5 PE=2 SV=2	RTX toxins and related Ca2+-binding proteins
HAS0238	Ahy.Unigene1312	(ATT)5	TCCACCGCCATCTAAATCTC	GTTCTGCTGCCAAGAAGTCC	Hypothetical protein [Arabidopsis thaliana]	--	--
HAS0239	Ahy.Unigene1336	(CCA)7	TGGCAAAACTTACCGCTTCT	GTTTGTTGGTTGTGGTGGTG	GT-2 factor [Glycine max]	Formin OS=Gallus gallus GN=LD PE=2 SV=1	Molecular chaperone
HAS0240	Ahy.Unigene1350	(CTT)5	CGGTTAGCGTGGGTGTAACT	TGATCGGACATGGTGAAGAA	Nucleosome assembly protein (NAP) [Medicago truncatula]	Nucleosome assembly protein 1-like 1-A OS=Xenopus laevis GN=nap1l1-a PE=1 SV=1	--
HAS0241	Ahy.Unigene1359	(AAT)6	ACGCAGCGAGAAATGAGAAT	TAAAGCGCCAAACTCACTCC	Os10g0485000 [Oryza sativa Japonica Group] >gi|78708826|gb|ABB47801.1| FF domain containing protein, expressed [Oryza sativa (japonica cultivar-group)] >gi|113639502|dbj|BAF26807.1| Os10g0485000 [Oryza sativa Japonica Group]	Vegetative cell wall protein gp1 OS=Chlamydomonas reinhardtii GN=GP1 PE=2 SV=1	Splicing factor
HAS0242	Ahy.Unigene1378	(CCT)5	GAGAAGCCACAAATGCAACA	CCTGTCCAGACCCTGTTTGT	RRM-containing RNA-binding protein-like protein [Solanum tuberosum]	Zinc finger CCCH domain-containing protein 4 OS=Arabidopsis thaliana GN=At1g07360 PE=2 SV=1	ATP-dependent Zn proteases
HAS0243	Ahy.Unigene1378	(TC)8	TCCCTTCTCCCTCTACAGCA	ACGACTGAAGCATGGGAAAC	RRM-containing RNA-binding protein-like protein [Solanum tuberosum]	Zinc finger CCCH domain-containing protein 4 OS=Arabidopsis thaliana GN=At1g07360 PE=2 SV=1	ATP-dependent Zn proteases
HAS0244	Ahy.Unigene1385	(CT)8	TCACTTCTTCATTCCTCCCG	TTCTTTTCAGTCCTCCTGCC	UDP-D-glucose dehydrogenase [Gossypium hirsutum]	UDP-glucose 6-dehydrogenase OS=Glycine max PE=2 SV=1	Predicted UDP-glucose 6-dehydrogenase
HAS0245	Ahy.Unigene1387	(AAG)5	GGATCTGAAAGCTGAGCTGG	TTCTTCTTCTCACGCTCCGT	similar to 60S ribosomal protein L35 [Solanum lycopersicum]	60S ribosomal protein L35 OS=Euphorbia esula GN=RPL35 PE=2 SV=1	Ribosomal protein L29
HAS0246	Ahy.Unigene1399	(TAT)5	TTGGTGTTGCTGTGGTTGTT	AAGCTGCGGTAGAACCAAAA	At3g48510 [Arabidopsis thaliana]	--	--
HAS0247	Ahy.Unigene1410	(GAA)8tgggagtgagagtggttgtgggagcac(CTT)5	CTGCAAAGTGCAAACTCAGC	CTTCCTGTAGTTGGGAACCG	LOC100283746 [Zea mays] >gi|195636860|gb|ACG37898.1| catalytic/ hydrolase [Zea mays]	--	Predicted hydrolase (HAD superfamily)
HAS0248	Ahy.Unigene1427	(GTT)7	TGCTAATTCATCTCCGGGAC	AACCGCGATAATCCCTTTTT	--	--	--
HAS0249	Ahy.Unigene1433	(GAA)5	CGAACCGATAAGAGCCTGAG	GAAGAGTGCCTCCAATTTCG	metal-dependent phosphohydrolase HD domain-containing protein [Arabidopsis thaliana]	HD domain-containing protein 2 OS=Danio rerio GN=hddc2 PE=2 SV=1	Predicted hydrolases of HD superfamily
HAS0250	Ahy.Unigene1441	(TCT)10	GCATGGGATTAGGTCGAGAA	TTCGCAGGGAAGAAAGAATC	UNC-50 family protein [Arabidopsis thaliana] >gi|14190389|gb|AAK55675.1|AF378872_1 At2g15240/F15A23.2 [Arabidopsis thaliana] >gi|15450545|gb|AAK96450.1| At2g15240/F15A23.2 [Arabidopsis thaliana] >gi|20197743|gb|AAD25568.2| expressed protein [Arabidopsis thaliana]	Protein unc-50 homolog OS=Dictyostelium discoideum GN=DDB_G0292320 PE=3 SV=1	--
HAS0251	Ahy.Unigene1450	(CAA)7	GCAGCAGGGATCACACTACA	GCAACATGTGAAGAGCTGGA	AN3 (ANGUSTIFOLIA 3); protein binding / transcription coactivator [Arabidopsis thaliana] >gi|21539890|gb|AAM52881.1| GRF1-interacting factor 1 [Arabidopsis thaliana]	--	--
HAS0252	Ahy.Unigene1450	(CAA)5	GCAGCAGGGATCACACTACA	GCAACATGTGAAGAGCTGGA	AN3 (ANGUSTIFOLIA 3); protein binding / transcription coactivator [Arabidopsis thaliana] >gi|21539890|gb|AAM52881.1| GRF1-interacting factor 1 [Arabidopsis thaliana]	--	--
HAS0253	Ahy.Unigene1471	(TTG)6	GATGAGTTTTGGGTGCTGGT	TCTGTTCTTCCTCCTTCCGA	aromatic and neutral amino acid transporter [Populus trichocarpa] >gi|222856667|gb|EEE94214.1| aromatic and neutral amino acid transporter [Populus trichocarpa]	Proton-coupled amino acid transporter 1 OS=Homo sapiens GN=SLC36A1 PE=1 SV=1	Amino acid permeases
HAS0254	Ahy.Unigene1479	(TC)6	GTGGTGAGTGGTGAGTGTGG	GGAGAGAGAAGAGAGCAACACA	RNA recognition motif-containing protein [Arabidopsis lyrata subsp. lyrata] >gi|297329123|gb|EFH59542.1| RNA recognition motif-containing protein [Arabidopsis lyrata subsp. lyrata]	Zinc finger CCCH domain-containing protein 46 OS=Arabidopsis thaliana GN=At3g51950 PE=1 SV=1	--
HAS0255	Ahy.Unigene1494	(CAC)5	CAACCTACTCCCTGACCCAA	CTGAAGGGTTTCCTGGTTGA	phaseolin G-box binding protein PG1 [Phaseolus vulgaris]	Transcription factor MYC2 OS=Arabidopsis thaliana GN=RAP1 PE=1 SV=2	--
HAS0256	Ahy.Unigene1494	(TC)6	CCCAAACTCAAATGCAACCT	TCCATGACGGAGGAGTTTTC	phaseolin G-box binding protein PG1 [Phaseolus vulgaris]	Transcription factor MYC2 OS=Arabidopsis thaliana GN=RAP1 PE=1 SV=2	--
HAS0257	Ahy.Unigene1503	(AG)6	CCATCACGGTGAAGAAGACA	AAAAATCCAAACACAAGCGG	RecName: Full=Triose phosphate/phosphate translocator, chloroplastic; Short=cTPT; AltName: Full=p36; AltName: Full=E30; Flags: Precursor >gi|20691|emb|CAA38451.1| chloroplast import receptor p36 [Pisum sativum] >gi|20853|emb|CAA48210.1| phosphate translocator [Pisum sativum] >gi|228551|prf||1805409A phosphate translocator	Triose phosphate/phosphate translocator, chloroplastic OS=Pisum sativum PE=1 SV=1	Permeases of the drug/metabolite transporter (DMT) superfamily
HAS0258	Ahy.Unigene1543	(GTG)6	GATTAACGAAAGCCGGTGAA	TTCTCAGCAGAACTCCCCAT	GN (GNOM); GTP:GDP antiporter/ protein homodimerization [Arabidopsis thaliana] >gi|2498329|sp|Q42510.1|EMB30_ARATH RecName: Full=Pattern formation protein EMB30; AltName: Full=Protein EMBRYO DEFECTIVE 30 >gi|5080774|gb|AAD39284.1|AC007576_7 EMB30/GNOM gene product [Arabidopsis thaliana] >gi|8778395|gb|AAF79403.1|AC068197_13 F16A14.20 [Arabidopsis thaliana] >gi|1209633|gb|AAA91151.1| GNOM [Arabido…	Pattern formation protein EMB30 OS=Arabidopsis thaliana GN=EMB30 PE=1 SV=1	SEC7 domain proteins
HAS0259	Ahy.Unigene1557	(TTC)7	CGAAGAGAACCAGGCAACTC	TTCGAGAGAGCGCGATAGAT	26S proteasome regulatory particle chain RPT6-like protein [Arabidopsis thaliana]	ATPase family AAA domain-containing protein 1 OS=Rattus norvegicus GN=Atad1 PE=2 SV=1	ATPases of the AAA+ class
HAS0260	Ahy.Unigene1559	(TGG)7	GGGTTGCAAGAGGGTTGTTA	GCCAAAGCAAGATTACCCAA	AT4g27390/M4I22_200 [Arabidopsis thaliana] >gi|15529163|gb|AAK97676.1| AT4g27390/M4I22_200 [Arabidopsis thaliana] >gi|16974363|gb|AAL31107.1| AT4g27390/M4I22_200 [Arabidopsis thaliana]	--	--
HAS0261	Ahy.Unigene1591	(TTC)7tctattcccagattccagaaagaaagaaagaaataatcacacaa(TTC)7	CATCTCCTCCTCCTCCTTCC	GGCGGGAAAATCCCTAGATA	MSI1 [Glycine max]	WD-40 repeat-containing protein MSI1 OS=Solanum lycopersicum GN=MSI1 PE=2 SV=1	FOG: WD40 repeat
HAS0262	Ahy.Unigene1618	(AGA)5	TTCATTCAGACATTTTCACAAACA	TAGGGAGAGCCATCGAAGAA	mitotic cyclin b1-type [Glycine max]	G2/mitotic-specific cyclin-1 OS=Antirrhinum majus PE=2 SV=1	Cyclin
HAS0263	Ahy.Unigene1618	(CAA)5	TTCTTCGATGGCTCTCCCTA	TTCTTGTGTTGCGCTTTGTC	mitotic cyclin b1-type [Glycine max]	G2/mitotic-specific cyclin-1 OS=Antirrhinum majus PE=2 SV=1	Cyclin
HAS0264	Ahy.Unigene1629	(TCT)5	GATCAACACTCAACGGGCTT	TTTCGGCCTTTTCAACAATC	microtubule associated protein [Cicer arietinum]	Autophagy-related protein 8f OS=Arabidopsis thaliana GN=ATG8F PE=2 SV=1	--
HAS0265	Ahy.Unigene1636	(CAT)6	TTGTTGTGGTGGGAAGCATA	TACATCAAGGAATGGCAGCA	bHLH DNA-binding protein-like protein [Arabidopsis thaliana]	Transcription factor bHLH71 OS=Arabidopsis thaliana GN=BHLH71 PE=1 SV=1	--
HAS0266	Ahy.Unigene1636	(ATT)6	TTTGCATGGGTTTCAATCAA	ACTTGGTCTCAGGCTCCAAA	bHLH DNA-binding protein-like protein [Arabidopsis thaliana]	Transcription factor bHLH71 OS=Arabidopsis thaliana GN=BHLH71 PE=1 SV=1	--
HAS0267	Ahy.Unigene1640	(CT)10	CCAGGCCAGGATAGAGAGAA	TGGTGGTTAGAAGGGTGGAG	expressed protein [Arabidopsis thaliana] >gi|115311445|gb|ABI93903.1| At2g15440 [Arabidopsis thaliana]	Vegetative cell wall protein gp1 OS=Chlamydomonas reinhardtii GN=GP1 PE=2 SV=1	ATPases involved in chromosome partitioning
HAS0268	Ahy.Unigene1643	(CAT)6	AGGGGACAAAGGGAATCATC	TCTCCTCCTCACCCATCATC	AT3G15095 [Arabidopsis thaliana]	Uncharacterized histidine-rich protein DDB_G0274557 OS=Dictyostelium discoideum GN=DDB_G0274557 PE=4 SV=1	--
HAS0269	Ahy.Unigene1650	(GA)9	TACGGTTCCAACAACAGCAA	TCAAACCCTAGCTCAAACCTC	tetratricopeptide repeat (TPR)-containing protein [Arabidopsis thaliana]	Nuclear autoantigenic sperm protein OS=Rattus norvegicus GN=Nasp PE=2 SV=1	--
HAS0270	Ahy.Unigene1657	(CAC)5	CAAAACACGTTCTCCCCACT	TCAGCCACTTTGTGTCTTCG	ATELC [Arabidopsis lyrata subsp. lyrata] >gi|297330741|gb|EFH61160.1| ATELC [Arabidopsis lyrata subsp. lyrata]	Protein ELC OS=Arabidopsis thaliana GN=ELC PE=1 SV=1	--
HAS0271	Ahy.Unigene1672	(GAT)5	AGAGATGGAGCAAGCCGTAA	CCTTCGAGGTCCATCCTCTT	KED [Nicotiana tabacum]	Sarcoplasmic reticulum histidine-rich calcium-binding protein OS=Oryctolagus cuniculus GN=HRC PE=1 SV=1	Ribonucleases G and E
HAS0272	Ahy.Unigene1674	(CATCTA)8	TGGATGATCAGCAAAAATGC	TGGCAGTGAGTCACCAAAAA	ATP dependent DNA ligase family protein [Arabidopsis thaliana]	DNA ligase 1 OS=Arabidopsis thaliana GN=At1g08130 PE=2 SV=2	ATP-dependent DNA ligase
HAS0273	Ahy.Unigene1679	(GAA)7	GGCTCAGAGTCTTGGAATACAT	AGCATCCATCAGATGCAACA	ASL5; DNA binding / protein binding [Arabidopsis thaliana] >gi|29427828|sp|Q8LBW3.2|LBD12_ARATH RecName: Full=LOB domain-containing protein 12; AltName: Full=ASYMMETRIC LEAVES 2-like protein 5; Short=AS2-like protein 5 >gi|3150407|gb|AAC16959.1| expressed protein [Arabidopsis thaliana] >gi|45330813|dbj|BAD12425.1| ASYMMETRIC LEAVES2-like gene 5 protein [Arabidopsis thaliana] >gi|219807086|dbj|BAH…	LOB domain-containing protein 12 OS=Arabidopsis thaliana GN=LBD12 PE=2 SV=2	--
HAS0274	Ahy.Unigene1680	(TAAT)6	TCTGGGACACAGAAGAGCAA	GCTTTCTTCTGCTCCATGCT	PREDICTED: similar to bHLH transcription factor Upa20 [Vitis vinifera]	--	--
HAS0275	Ahy.Unigene1688	(CTT)5	CCGATGGCTTCATTCACCTA	CAGAGGAGTTCAAAGCCAGG	protein binding / zinc ion binding [Arabidopsis thaliana]	RING-H2 finger protein ATL1E OS=Arabidopsis thaliana GN=ATL1E PE=2 SV=2	--
HAS0276	Ahy.Unigene1693	(TA)6	CCAAATTATCGAGCCCAGAA	CATACAGCTAGCTTAGGTTTCTCTC	kelch repeat-containing F-box family protein [Arabidopsis lyrata subsp. lyrata] >gi|297335959|gb|EFH66376.1| kelch repeat-containing F-box family protein [Arabidopsis lyrata subsp. lyrata]	F-box/kelch-repeat protein At1g80440 OS=Arabidopsis thaliana GN=At1g80440 PE=2 SV=1	--
HAS0277	Ahy.Unigene1709	(GAA)6	GCAGTCTTGTCTTCGGGTTC	TTTCTCTCCCATTCCCATTG	Cys2/His2 zinc-finger transcription factor [Silene latifolia]	PR domain zinc finger protein 15 OS=Homo sapiens GN=PRDM15 PE=2 SV=4	--
HAS0278	Ahy.Unigene1710	(CT)6	CTGAAGGCGGAGATAGCAAC	TGCTGAAGCTGCTCTTTGAA	class II KNOX homeobox transcription factor [Medicago truncatula]	Homeobox protein HD1 OS=Brassica napus GN=HD1 PE=2 SV=1	--
HAS0279	Ahy.Unigene1710	(GTG)5	TCAAAGAGCAGCTTCAGCAA	TAAGGGACCAAATCCCATCA	class II KNOX homeobox transcription factor [Medicago truncatula]	Homeobox protein HD1 OS=Brassica napus GN=HD1 PE=2 SV=1	--
HAS0280	Ahy.Unigene1723	(TC)6	GGGTTAACGTTCATACTGCTGC	AGATCCAATTCGCAAACCAG	Zinc finger, RING-type; Thioredoxin-related [Medicago truncatula]	RING finger protein 126-B OS=Xenopus laevis GN=rnf126-b PE=2 SV=1	RING-finger-containing ubiquitin ligase
HAS0281	Ahy.Unigene1723	(TC)6	TTGAGCGTTAACCCCATTTC	AGATCCAATTCGCAAACCAG	Zinc finger, RING-type; Thioredoxin-related [Medicago truncatula]	RING finger protein 126-B OS=Xenopus laevis GN=rnf126-b PE=2 SV=1	RING-finger-containing ubiquitin ligase
HAS0282	Ahy.Unigene1723	(TC)6	TTGAGCGTTAACCCCATTTC	AGATCCAATTCGCAAACCAG	Zinc finger, RING-type; Thioredoxin-related [Medicago truncatula]	RING finger protein 126-B OS=Xenopus laevis GN=rnf126-b PE=2 SV=1	RING-finger-containing ubiquitin ligase
HAS0283	Ahy.Unigene1743	(AG)6	TGGAGTAGTTTGGACCTCGC	TTTTCCTTTTCGCCACTCAT	Galactose mutarotase-like [Medicago truncatula]	Glucose-6-phosphate 1-epimerase OS=Saccharomyces cerevisiae GN=YMR099C PE=1 SV=1	Uncharacterized enzymes related to aldose 1-epimerase
HAS0284	Ahy.Unigene1774	(TC)9	GGCTTCATCCTCCTCCTCTC	CCATTTTCTGTTACGCCGTT	GPAT [Gossypium hirsutum]	Probable glycerol-3-phosphate acyltransferase 8 OS=Arabidopsis thaliana GN=GPAT8 PE=2 SV=1	--
HAS0285	Ahy.Unigene1798	(CCT)5	TGGAACATCCTTCAACCACA	CGCGACCCAATTAGGTTAGA	--	--	--
HAS0286	Ahy.Unigene1804	(TTTC)7	GCTTATGCGTTGCTTTAGCC	GCTCTGAACCTGTTTGCTGA	Unknown protein [Arabidopsis thaliana]	--	--
HAS0287	Ahy.Unigene1807	(ACG)5	TCACGCTACGGTTACCATCA	CGCGAGCTTCTCTGTTTTCT	armadillo/beta-catenin repeat family protein [Arabidopsis lyrata subsp. lyrata] >gi|297313107|gb|EFH43530.1| armadillo/beta-catenin repeat family protein [Arabidopsis lyrata subsp. lyrata]	U-box domain-containing protein 7 OS=Arabidopsis thaliana GN=PUB7 PE=1 SV=1	--
HAS0288	Ahy.Unigene1815	(AGA)6	GGGGGTTAGGGAAAATTTGA	CAAACCTGAGGGATAGCAGC	unknown [Glycine max]	--	--
HAS0289	Ahy.Unigene1816	(AGA)5	AGCTTCCAGAGCCAACTTGA	TAACCACCGTCTTCACCTCC	PRPL11 (PLASTID RIBOSOMAL PROTEIN L11); structural constituent of ribosome [Arabidopsis thaliana] >gi|38605500|sp|Q9MAP3.1|RK11_ARATH RecName: Full=50S ribosomal protein L11, chloroplastic; AltName: Full=CL11; Flags: Precursor >gi|6910575|gb|AAF31280.1|AC006424_9 Very similar to Spinacia oleracea 50S ribosomal p> [Arabidopsis thaliana] >gi|11762194|gb|AAG40375.1|AF325023_1 At1g32990 [Arabidopsis …	50S ribosomal protein L11, chloroplastic OS=Arabidopsis thaliana GN=RPL11 PE=1 SV=1	Ribosomal protein L11
HAS0290	Ahy.Unigene1818	(ATA)6	GTCCCCTGGTCTGCTCATAA	TCCTCTTCTGCTTCTATATCTTTGTG	zinc finger protein-like protein [Gossypium hirsutum]	RNA-binding protein cabeza OS=Drosophila melanogaster GN=caz PE=2 SV=2	--
HAS0291	Ahy.Unigene1820	(GAT)5	TGATTACAGTCGCGTTCAGC	TCTGCTTCTTCTCAGGCACA	PREDICTED: similar to ubiquitin-related [Vitis vinifera]	Ubiquitin-like protein pmt3/smt3 OS=Schizosaccharomyces pombe GN=pmt3 PE=1 SV=2	Ubiquitin-like protein (sentrin)
HAS0292	Ahy.Unigene1826	(TTC)5	TTGGTTCATGTCGATTCCAA	TGAACTTGCCAAACTTGCAG	VPS2.1 [Arabidopsis thaliana] >gi|297835878|ref|XP_002885821.1| SNF7 family protein [Arabidopsis lyrata subsp. lyrata] >gi|75206464|sp|Q9SKI2.2|VPS2A_ARATH RecName: Full=Vacuolar protein sorting-associated protein 2 homolog 1; Short=AtVPS2-1; AltName: Full=Charged multivesicular body protein 2 homolog 1; AltName: Full=ESCRT-III complex subunit VPS2 homolog 1; AltName: Full=SNF7-like protein >gi|2…	Vacuolar protein sorting-associated protein 2 homolog 1 OS=Arabidopsis thaliana GN=VPS2.1 PE=2 SV=2	Conserved protein implicated in secretion
HAS0293	Ahy.Unigene1840	(TTG)8	CAACATGAAGCTGAGGCTGA	TCCCTTTCAAAGATCCAACAA	basic helix-loop-helix (bHLH) family protein [Arabidopsis thaliana] >gi|75294405|sp|Q700E4.1|BH067_ARATH RecName: Full=Transcription factor bHLH67; AltName: Full=Transcription factor EN 11; AltName: Full=bHLH transcription factor bHLH067; AltName: Full=Basic helix-loop-helix protein 67; Short=bHLH 67; Short=AtbHLH67 >gi|45935017|gb|AAS79543.1| At3g61950 [Arabidopsis thaliana]	Transcription factor bHLH67 OS=Arabidopsis thaliana GN=BHLH67 PE=2 SV=1	--
HAS0294	Ahy.Unigene1840	(TTG)7	CAACATGAAGCTGAGGCTGA	TCCCTTTCAAAGATCCAACAA	basic helix-loop-helix (bHLH) family protein [Arabidopsis thaliana] >gi|75294405|sp|Q700E4.1|BH067_ARATH RecName: Full=Transcription factor bHLH67; AltName: Full=Transcription factor EN 11; AltName: Full=bHLH transcription factor bHLH067; AltName: Full=Basic helix-loop-helix protein 67; Short=bHLH 67; Short=AtbHLH67 >gi|45935017|gb|AAS79543.1| At3g61950 [Arabidopsis thaliana]	Transcription factor bHLH67 OS=Arabidopsis thaliana GN=BHLH67 PE=2 SV=1	--
HAS0295	Ahy.Unigene1840	(TTC)5	GAAGCATTTGAAGGAATGGC	GCAACAAGGTTTGGTTTTGG	basic helix-loop-helix (bHLH) family protein [Arabidopsis thaliana] >gi|75294405|sp|Q700E4.1|BH067_ARATH RecName: Full=Transcription factor bHLH67; AltName: Full=Transcription factor EN 11; AltName: Full=bHLH transcription factor bHLH067; AltName: Full=Basic helix-loop-helix protein 67; Short=bHLH 67; Short=AtbHLH67 >gi|45935017|gb|AAS79543.1| At3g61950 [Arabidopsis thaliana]	Transcription factor bHLH67 OS=Arabidopsis thaliana GN=BHLH67 PE=2 SV=1	--
HAS0296	Ahy.Unigene1851	(AG)6	CATTCATTCGTTCATTCATTTTC	GTCCGTTCCTTCGTTGTCTC	ankyrin-kinase [Medicago truncatula]	Glutaminase liver isoform, mitochondrial OS=Homo sapiens GN=GLS2 PE=1 SV=2	FOG: Ankyrin repeat
HAS0297	Ahy.Unigene1865	(AG)6	CACCACCCTCTTTTCTTTATGC	CCTCCCAGATTGAAGAACCA	SRF3 (STRUBBELIG-RECEPTOR FAMILY 3); ATP binding / kinase/ protein serine/threonine kinase [Arabidopsis thaliana] >gi|75127761|sp|Q6R2K3.1|SRF3_ARATH RecName: Full=Protein STRUBBELIG-RECEPTOR FAMILY 3; AltName: Full=Leucine-rich repeat receptor kinase-like protein SRF3; Flags: Precursor >gi|41323405|gb|AAR99871.1| strubbelig receptor family 3 [Arabidopsis thaliana] >gi|224589608|gb|ACN59337.1| le…	Protein STRUBBELIG-RECEPTOR FAMILY 3 OS=Arabidopsis thaliana GN=SRF3 PE=1 SV=1	Leucine-rich repeat (LRR) protein
HAS0298	Ahy.Unigene1866	(TTC)5	CGGTGGAACCAAGAACACTT	ACATGGCAACGATGAAAACA	ATRBL3 (ARABIDOPSIS RHOMBOID-LIKE PROTEIN 3) [Arabidopsis thaliana] >gi|7546703|emb|CAB87281.1| membrane protein [Arabidopsis thaliana] >gi|16648762|gb|AAL25572.1| AT5g07250/T28J14_190 [Arabidopsis thaliana] >gi|20466143|gb|AAM19993.1| AT5g07250/T28J14_190 [Arabidopsis thaliana]	Rhomboid family member 1 OS=Danio rerio GN=rhbdf1 PE=2 SV=1	Uncharacterized membrane protein (homolog of Drosophila rhomboid)
HAS0299	Ahy.Unigene1874	(GAA)5	GATTGGGCTCAACCAGTGAT	TCCCTTGGACTGTAGGGATG	phenylalkylamine binding protein homolog [Arabidopsis thaliana]	Probable 3-beta-hydroxysteroid-Delta(8),Delta(7)-isomerase OS=Arabidopsis thaliana GN=At1g20050 PE=2 SV=1	--
HAS0300	Ahy.Unigene1876	(GAT)7	GATTCCCCCATTAGAATGCC	GTCCTCGTGAACGATTGTGA	RecName: Full=Ubiquitin-related modifier 1 homolog 2	Ubiquitin-related modifier 1 homolog 2 OS=Arabidopsis thaliana GN=URM1-2 PE=3 SV=1	Ubiquitin-like protein
HAS0301	Ahy.Unigene1902	(CT)7	TTCACCGCAGAGCCTAAAGT	TTCGGTTTCAGTTCTGAGGG	117M18_31 [Brassica rapa]	AP2-like ethylene-responsive transcription factor AIL6 OS=Arabidopsis thaliana GN=AIL6 PE=2 SV=1	--
HAS0302	Ahy.Unigene1909	(CT)12t(TC)9	TGTGTGCGTGTGTTGTGTCT	GTTGCTTCCATAGCGAGAGG	--	--	--
HAS0303	Ahy.Unigene1911	(TGG)6ctctgc(ATG)7	GTATAAATTGGGAGCGGCAA	ATCAGAATGCACAACCACCA	Os02g0579800 [Oryza sativa Japonica Group] >gi|113536762|dbj|BAF09145.1| Os02g0579800 [Oryza sativa Japonica Group]	Uncharacterized protein At1g14870 OS=Arabidopsis thaliana GN=At1g14870 PE=1 SV=1	--
HAS0304	Ahy.Unigene1918	(GGT)5	AGTGTGGAGAACGTTGGGAG	AAATCAAAATGCGATTTCCG	SET domain protein [Populus trichocarpa] >gi|222854322|gb|EEE91869.1| SET domain protein [Populus trichocarpa]	Histone-lysine N-methyltransferase ATXR4 OS=Arabidopsis thaliana GN=ATXR4 PE=2 SV=2	Proteins containing SET domain
HAS0305	Ahy.Unigene1929	(GA)8	GTTCCCTTTCATGGGACAAA	GAGAATCAGTGCCTCTCTTCA	Unknown protein [Arabidopsis thaliana]	--	--
HAS0306	Ahy.Unigene1966	(AG)7	GGTCGGTGGTGCTACTCCTA	GCTCACAGTTCCAAGCTCAA	RecName: Full=Coatomer subunit beta-2; AltName: Full=Beta-coat protein 2; Short=Beta-COP 2	Coatomer subunit beta-1 OS=Arabidopsis thaliana GN=At4g31480 PE=1 SV=2	Vesicle coat complex, various subunits
HAS0307	Ahy.Unigene1972	(AGA)6	TCCCTCTTCTTTTCTTCTCTGC	TGAGAGTGACGTCATGGAGC	RecName: Full=50S ribosomal protein L24, chloroplastic; AltName: Full=CL24; Flags: Precursor	50S ribosomal protein L24, chloroplastic OS=Pisum sativum GN=RPL24 PE=2 SV=1	Ribosomal protein L24
HAS0308	Ahy.Unigene1977	(AG)6	TCTTCGGATCAACTGCTTCA	TCTTCCTGCTCCCCCTCTAT	SAUR family protein [Populus trichocarpa] >gi|222855854|gb|EEE93401.1| SAUR family protein [Populus trichocarpa]	Auxin-induced protein 10A5 OS=Glycine max PE=2 SV=1	--
HAS0309	Ahy.Unigene1979	(AAT)5	TAGACCAGAGTGCCAGACCA	ACAAGCAGGGGACATCATTC	OXP1 (OXOPROLINASE 1); 5-oxoprolinase (ATP-hydrolyzing)/ hydrolase [Arabidopsis thaliana] >gi|75170926|sp|Q9FIZ7.1|OPLA_ARATH RecName: Full=5-oxoprolinase; AltName: Full=Protein OXOPROLINASE 1; AltName: Full=5-oxo-L-prolinase; Short=5-OPase; AltName: Full=Pyroglutamase >gi|10177173|dbj|BAB10362.1| 5-oxoprolinase [Arabidopsis thaliana] >gi|20856448|gb|AAM26666.1| AT5g37830/K22F20_70 [Arabidopsis t…	5-oxoprolinase OS=Arabidopsis thaliana GN=OXP1 PE=2 SV=1	N-methylhydantoinase A/acetone carboxylase, beta subunit
HAS0310	Ahy.Unigene2005	(TCA)5	TCCAATCTGTGTCGGAGTGA	CTGCAAATCGTGTTGGAGAG	Os07g0667400 [Oryza sativa Japonica Group] >gi|113612111|dbj|BAF22489.1| Os07g0667400 [Oryza sativa Japonica Group]	--	--
HAS0311	Ahy.Unigene2032	(TGA)6	AGAGTGCTTGCCTCTTGCTC	GCCAGGGCTACTACCACAGA	RecName: Full=Cytokinin riboside 5'-monophosphate phosphoribohydrolase LOG3; AltName: Full=Protein LONELY GUY 3	UPF0717 protein At5g11950 OS=Arabidopsis thaliana GN=At5g11950 PE=1 SV=1	Predicted Rossmann fold nucleotide-binding protein
HAS0312	Ahy.Unigene2037	(TA)6	ACGGCGTTCTCACTATCACC	ATAAACCATGCAGGGAGCAC	low-molecular-weight heat shock protein [Cuscuta japonica]	18.3 kDa class I heat shock protein OS=Chenopodium rubrum GN=HSP18 PE=2 SV=1	Molecular chaperone (small heat shock protein)
HAS0313	Ahy.Unigene2060	(CCTTCT)6	TGGCCTTGATTACTCTCGCT	ACAGGGGTCTGGAGGAAGTT	Os09g0454200 [Oryza sativa Japonica Group] >gi|51535214|dbj|BAD38263.1| hydroxyproline-rich glycoprotein-like protein [Oryza sativa Japonica Group] >gi|51535954|dbj|BAD38036.1| hydroxyproline-rich glycoprotein-like protein [Oryza sativa Japonica Group] >gi|113631583|dbj|BAF25264.1| Os09g0454200 [Oryza sativa Japonica Group]	Uncharacterized 29.3 kDa protein OS=Orgyia pseudotsugata multicapsid polyhedrosis virus GN=ORF92 PE=4 SV=1	ABC-type sugar transport system, periplasmic component
HAS0314	Ahy.Unigene2065	(AAC)6	GCAGAGTCTTTGGTTCTGGC	ACCATTGTCATCGACACGAA	octicosapeptide/Phox/Bem1p (PB1) domain-containing protein [Arabidopsis thaliana] >gi|20197587|gb|AAD14519.2| expressed protein [Arabidopsis thaliana]	--	--
HAS0315	Ahy.Unigene2074	(TGT)5	TTAACAAGCCACCACCAACA	CTGCTAGCGGTATGGCAAAT	DNA binding / nucleic acid binding / protein binding / zinc ion binding [Arabidopsis thaliana]	Uncharacterized protein DDB_G0271670 OS=Dictyostelium discoideum GN=DDB_G0271670 PE=4 SV=1	SEC7 domain proteins
HAS0316	Ahy.Unigene2074	(TCT)7	TTCCTCTTCCCACCACTCAC	GAAGAAGAACAAGCCGATGC	DNA binding / nucleic acid binding / protein binding / zinc ion binding [Arabidopsis thaliana]	Uncharacterized protein DDB_G0271670 OS=Dictyostelium discoideum GN=DDB_G0271670 PE=4 SV=1	SEC7 domain proteins
HAS0317	Ahy.Unigene2084	(GA)11	TCGGAGAGAGAAAGATGCGT	GGGTCACGACGATGCTAAAT	--	--	--
HAS0318	Ahy.Unigene2085	(GAT)5	TGCCACTAAAAATAGATTCTTCCA	CAGTGTATGCTGGAGCCAAA	enolase [Annona cherimola]	Enolase OS=Oryza sativa subsp. japonica GN=ENO1 PE=1 SV=2	Enolase
HAS0319	Ahy.Unigene2089	(CT)6	CTCATGAACCAGCACACCAC	ATGGTTGCCCTGAGGTACAG	RecName: Full=Uncharacterized GPI-anchored protein At1g61900; Flags: Precursor >gi|27311769|gb|AAO00850.1| Unknown protein [Arabidopsis thaliana] >gi|30387511|gb|AAP31921.1| At1g61900 [Arabidopsis thaliana]	Uncharacterized GPI-anchored protein At1g61900 OS=Arabidopsis thaliana GN=At1g61900 PE=1 SV=1	--
HAS0320	Ahy.Unigene2091	(GCA)5	GTGGAAATGGGGTTCAGATG	ATGATGGAGGGGATAAAGGG	At5g67620 [Arabidopsis thaliana]	--	--
HAS0321	Ahy.Unigene2103	(TCT)5	ATCCCCTTAATCTGGCTGCT	GGAAGCGGAGCTATTAGGGT	LSH10 (LIGHT SENSITIVE HYPOCOTYLS 10) [Arabidopsis thaliana] >gi|30689086|ref|NP_850374.1| LSH10 (LIGHT SENSITIVE HYPOCOTYLS 10) [Arabidopsis thaliana] >gi|6691165|gb|AAF24517.1|AF218765_1 177 protein [Arabidopsis thaliana] >gi|4559331|gb|AAD22993.1| expressed protein [Arabidopsis thaliana] >gi|28372972|gb|AAO39968.1| At2g42610 [Arabidopsis thaliana]	--	--
HAS0322	Ahy.Unigene2107	(ACA)5	TTCAGCTTCTTCAGCAGCAA	ATGGCGTCAACGATAACCTC	oxidoreductase [Arabidopsis lyrata subsp. lyrata] >gi|297331083|gb|EFH61502.1| oxidoreductase [Arabidopsis lyrata subsp. lyrata]	Uncharacterized PKHD-type hydroxylase At1g22950 OS=Arabidopsis thaliana GN=At1g22950 PE=2 SV=2	Chromatin-associated proteins containing the HMG domain
HAS0323	Ahy.Unigene2123	(TCC)5	TTGCGTTCTCGCAATGTAAC	GAACTTAAACCCTCGCGTCA	transducin family protein [Arabidopsis lyrata subsp. lyrata] >gi|297314995|gb|EFH45418.1| transducin family protein [Arabidopsis lyrata subsp. lyrata]	--	--
HAS0324	Ahy.Unigene2131	(ACC)5	CTCTTTTCTGCCCTCTGGTG	AATCTTGATGTTATCGGGCG	Os01g0495900 [Oryza sativa Japonica Group] >gi|75109409|sp|Q5VMQ5.1|CAF1P_ORYSJ RecName: Full=CRS2-associated factor 1, chloroplastic; AltName: Full=Chloroplastic group IIA intron splicing facilitator CRS2-associated factor 1; Flags: Precursor >gi|113532653|dbj|BAF05036.1| Os01g0495900 [Oryza sativa Japonica Group]	CRS2-associated factor 1, chloroplastic OS=Oryza sativa subsp. japonica GN=Os01g0495900 PE=2 SV=1	DNA-directed RNA polymerase, beta' subunit/160 kD subunit
HAS0325	Ahy.Unigene2152	(CTT)5	CCGTGTGCTACCACCTTTTT	TATCATCCTGGAGATGGGGA	GEK1 (GEKO1); D-aminoacyl-tRNA deacylase [Arabidopsis thaliana] >gi|83302950|sp|Q9ZPQ3.2|GEK1_ARATH RecName: Full=D-aminoacyl-tRNA deacylase; AltName: Full=Ethanol tolerance protein GEKO1 >gi|28812213|dbj|BAC65101.1| GEKO1 [Arabidopsis thaliana] >gi|63025186|gb|AAY27066.1| At2g03800 [Arabidopsis thaliana]	D-aminoacyl-tRNA deacylase OS=Arabidopsis thaliana GN=GEK1 PE=1 SV=2	Uncharacterized protein conserved in archaea
HAS0326	Ahy.Unigene2157	(AGA)5	GGACTTGAAGAGAGGCATGG	CGCATCTCTATTTGTCTCTGTCTT	RNA-binding protein [Glycine max]	31 kDa ribonucleoprotein, chloroplastic OS=Arabidopsis thaliana GN=RBP31 PE=1 SV=1	RNA-binding proteins (RRM domain)
HAS0327	Ahy.Unigene2212	(TGA)5	TGAAATGGAGGAGGATGAGG	AGCTCCCCAAGAATTAAGCA	Os06g0683900 [Oryza sativa Japonica Group] >gi|113596433|dbj|BAF20307.1| Os06g0683900 [Oryza sativa Japonica Group]	--	--
HAS0328	Ahy.Unigene2219	(GA)7	CAGCCATGCAATTTGAAAGA	TCTGAACCTTCTTCTCTTCACTCTC	CLAVATA3/ESR-related protein precursor [Zinnia violacea]	--	--
HAS0329	Ahy.Unigene2219	(TGA)6	TGGGTTTTCTGAGGTTGAGG	TCTTTCAAATTGCATGGCTG	CLAVATA3/ESR-related protein precursor [Zinnia violacea]	--	--
HAS0330	Ahy.Unigene2240	(GGT)6	CTGGGGACTTTTGATAGCCA	TCATAGCCAAATCGTGTTCG	Os01g0973600 [Oryza sativa Japonica Group] >gi|113535080|dbj|BAF07463.1| Os01g0973600 [Oryza sativa Japonica Group]	--	--
HAS0331	Ahy.Unigene2250	(AAC)6	CAGCCACCAATTCCTCAAAT	TGTGGGTCCCTTATCTCTGC	ethylene-responsive factor 2 [Halimodendron halodendron]	Ethylene-responsive transcription factor RAP2-3 OS=Arabidopsis thaliana GN=RAP2-3 PE=1 SV=2	--
HAS0332	Ahy.Unigene2260	(GTT)6	TGATGGAGAGGGAGAGGAAA	GAGTGCCAGGAGACCAGTTC	--	--	--
HAS0333	Ahy.Unigene2275	(CAC)6	CCCCTCTCCTTCCTTCATTC	TTATAGTTGCGGGCTTCTGG	--	--	--
HAS0334	Ahy.Unigene2281	(ATC)7	TTTCCACTTGCACTGATTCTT	ATGGCTTTGAAAGTGTTGGG	PUB13 (PLANT U-BOX 13); ubiquitin-protein ligase [Arabidopsis thaliana] >gi|75266129|sp|Q9SNC6.1|PUB13_ARATH RecName: Full=U-box domain-containing protein 13; AltName: Full=Plant U-box protein 13 >gi|6523054|emb|CAB62321.1| arm repeat containing protein homolog [Arabidopsis thaliana] >gi|14596007|gb|AAK68731.1| arm repeat containing protein homolog [Arabidopsis thaliana] >gi|22136270|gb|AAM91213.…	U-box domain-containing protein 13 OS=Arabidopsis thaliana GN=PUB13 PE=2 SV=1	--
HAS0335	Ahy.Unigene2290	(TA)7	TCTAGGCATGGCAAAAATCC	GGAGAATGACGGCTAGGGTT	--	--	--
HAS0336	Ahy.Unigene2302	(CT)7	TTTTTGTTCTCCCAAGGCTG	GGACCAACAAAAACGCTGAT	--	--	--
HAS0337	Ahy.Unigene2304	(CT)7	TCTCGCACAGAAGAAACCCT	GCTTGACGTTGGCTAAGGAG	--	--	--
HAS0338	Ahy.Unigene2339	(GAA)5	TGGCTGACTGATGGTGGTAG	GAACCTCAATTAGGGCACGA	--	--	--
HAS0339	Ahy.Unigene2350	(TCC)9	GATACGCTTCCACTCCCAAA	CCACAAGCCTCTCACTCCTC	ATP binding / kinase/ protein kinase/ protein serine/threonine kinase/ protein tyrosine kinase [Arabidopsis thaliana]	Probable serine/threonine-protein kinase At1g01540 OS=Arabidopsis thaliana GN=At1g01540 PE=1 SV=2	--
HAS0340	Ahy.Unigene2387	(TC)6	TGCAGACAGAGAGAGGACGA	ACAGCGCAAGTAGGCAAGAT	--	--	--
HAS0341	Ahy.Unigene2399	(TTTCC)6	AACGAGTTGGCCCTTACCTT	GAGAACTCGTTGGGAGAGGA	AT5g60530/muf9_180 [Arabidopsis thaliana]	--	--
HAS0342	Ahy.Unigene2423	(ATC)5	GAACCCTTCTTCACCAACCA	TGGCGGAGGAATAATTGAAG	MYB transcription factor ML2 [Thalictrum thalictroides]	--	--
HAS0343	Ahy.Unigene2423	(TGT)6	TTCAATTATTCCTCCGCCAC	ACCAATGGAGGATGGTTGAA	MYB transcription factor ML2 [Thalictrum thalictroides]	--	--
HAS0344	Ahy.Unigene2445	(AG)6	ATTATGAGAAACGGCGTTGG	CCATTTCTTTTATTACATAACCGC	--	--	--
HAS0345	Ahy.Unigene2459	(GAA)6	TGAAGAGGGACAAAGAAAGAGG	TGCACCAATAGAAAATGCCA	nodulin-like protein; 66117-66707 [Arabidopsis thaliana] >gi|48958481|gb|AAT47793.1| At1g76800 [Arabidopsis thaliana] >gi|51972058|gb|AAU15133.1| At1g76800 [Arabidopsis thaliana]	Nodulin-21 OS=Glycine max PE=2 SV=1	Uncharacterized membrane protein
HAS0346	Ahy.Unigene2479	(TGA)8	GCTTGGCTCTTATTTTTGGCT	AAATTGCGTGGTCAAAAAGC	ethylene-responsive element binding protein 1 [Glycine max]	Ethylene-responsive transcription factor 1 OS=Solanum lycopersicum GN=ERF1 PE=2 SV=1	--
HAS0347	Ahy.Unigene2506	(AAG)5	GTCGTTGCTCCTTCGCTTAC	GTCTTCCAGTCAAAGGCTGC	--	--	--
HAS0348	Ahy.Unigene2518	(AG)6	TCCCCCATCCTAAGGTCTCT	TGGGCGAGTTTAGGTTTTTG	SET domain-containing protein [Arabidopsis lyrata subsp. lyrata] >gi|297317593|gb|EFH48015.1| SET domain-containing protein [Arabidopsis lyrata subsp. lyrata]	Protein SET DOMAIN GROUP 40 OS=Arabidopsis thaliana GN=SDG40 PE=2 SV=1	--
HAS0349	Ahy.Unigene2525	(ATG)5	TGAATCCAATCTACCCGGAA	ATGTATAAGGCCTGCGGAAA	PREDICTED: similar to MRE11 (MEIOTIC RECOMBINATION 11); protein serine/threonine phosphatase [Vitis vinifera]	Double-strand break repair protein MRE11 OS=Arabidopsis thaliana GN=MRE11 PE=2 SV=1	--
HAS0350	Ahy.Unigene2538	(TTC)6	TTCCTATTCAGCCTCATGCC	CTGTGTGATGCCGTATCCAG	--	--	--
HAS0351	Ahy.Unigene2545	(TCT)6	TCGATGGTGTCACTGCTCTC	GAGAACTCAAATTTTCACAGCG	PREDICTED: similar to ubiquitin fusion protein [Vitis vinifera] >gi|71040673|gb|AAZ20285.1| ubiquitin fusion protein [Arachis hypogaea] >gi|192910738|gb|ACF06477.1| ubiquitin fusion protein [Elaeis guineensis] >gi|284433784|gb|ADB85098.1| ubiquitin C variant [Jatropha curcas]	Ubiquitin OS=Triticum aestivum PE=3 SV=1	Ubiquitin
HAS0352	Ahy.Unigene2570	(GA)18	TCGAAAGAGAGGAAAAGCCA	TGGTAAACCCTAGTGGCAGG	--	--	--
HAS0353	Ahy.Unigene2602	(CGC)5	CCACCACCTTCTCTTCCAAA	ACCTGGAACAAGTCCTCGC	protein binding protein [Arabidopsis lyrata subsp. lyrata] >gi|297333609|gb|EFH64027.1| protein binding protein [Arabidopsis lyrata subsp. lyrata]	Baculoviral IAP repeat-containing protein 7 OS=Xenopus tropicalis GN=birc7 PE=2 SV=1	--
HAS0354	Ahy.Unigene2614	(GGA)5	GATCGACGGCGTTCTTTTC	TTGCATCAATTTCCCTCTCC	beta-Ig-H3 domain-containing protein [Arabidopsis lyrata subsp. lyrata] >gi|297321977|gb|EFH52398.1| beta-Ig-H3 domain-containing protein [Arabidopsis lyrata subsp. lyrata]	Fasciclin-like arabinogalactan protein 18 OS=Arabidopsis thaliana GN=FLA18 PE=2 SV=1	--
HAS0355	Ahy.Unigene2684	(TCT)5	TCCTTCATCCATTTCCAAGG	GCCATCTTGCATGAGTGAGA	KEU (keule); protein transporter [Arabidopsis thaliana] >gi|150421587|sp|Q9C5X3.2|KEULE_ARATH RecName: Full=SNARE-interacting protein KEULE	SNARE-interacting protein KEULE OS=Arabidopsis thaliana GN=KEU PE=1 SV=2	--
HAS0356	Ahy.Unigene2710	(CAA)5	TACGACCTACCTCCCCTCAA	GCGCATACTCTTTTCTTGGC	PHD finger family protein [Arabidopsis thaliana]	PHD finger protein C17D11.04c OS=Schizosaccharomyces pombe GN=SPBC17D11.04c PE=2 SV=1	PHD zinc finger-containing protein
HAS0357	Ahy.Unigene2728	(GAA)5	TGATCTCGACCTCAATGCAG	CTGTTGTTGTTGCTTGCGTT	Hypothetical protein F2P16.24 [Arabidopsis thaliana]	--	--
HAS0358	Ahy.Unigene2729	(AG)6	AGCTCACTCACCCACTCGTT	CAGATTCACCGCTCTTCACA	mitochondrial carrier-like protein [Solanum tuberosum]	--	--
HAS0359	Ahy.Unigene2730	(CT)7	TGAACCAGGACGAAAAGAGG	GGTAGAAGCAGGGAAGACCC	senescence-associated protein-related [Arabidopsis thaliana] >gi|6573767|gb|AAF17687.1|AC009243_14 F28K19.24 [Arabidopsis thaliana]	--	--
HAS0360	Ahy.Unigene2779	(CCG)6	TAAACTCCACCACCACTCCC	AGGTTTCCGTTTCACACCAG	TCP domain-like protein I [Gossypium barbadense]	Transcription factor TCP14 OS=Arabidopsis thaliana GN=TCP14 PE=2 SV=1	--
HAS0361	Ahy.Unigene2794	(TTC)5	TAATCTGCTGCCACTCATGC	GAAGGAAGAGGAAGGGGATG	RecName: Full=Heat shock protein 83 >gi|169296|gb|AAA33748.1| heat shock protein 83 [Ipomoea nil] >gi|445625|prf||1909372A heat shock protein 83	Heat shock protein 83 OS=Ipomoea nil GN=HSP83A PE=2 SV=1	Molecular chaperone, HSP90 family
HAS0362	Ahy.Unigene2800	(CCTAA)5	GCTATGTTGCGAGTGTGCTC	GCCTCAAATGAACCTCCAAA	--	--	--
HAS0363	Ahy.Unigene2814	(TCT)7	AGGAACTCGGATTGTTTCCC	CCCTCCACTTTCCTTCCTTC	nudix hydrolase 24 [Zea mays]	Nudix hydrolase 20, chloroplastic OS=Arabidopsis thaliana GN=NUDT20 PE=2 SV=1	--
HAS0364	Ahy.Unigene2833	(CA)6	AAGAAACCCTAGAACGGGGA	GGGAAAATTGAAAGAGGGGA	--	--	--
HAS0365	Ahy.Unigene2841	(TGC)5	TTCTTCCGCAACCTGTTTCT	TCGAACTGAGAGGACCGAGT	Os05g0566900 [Oryza sativa Japonica Group] >gi|113579898|dbj|BAF18261.1| Os05g0566900 [Oryza sativa Japonica Group]	--	--
HAS0366	Ahy.Unigene2847	(TCA)5	CATTTCACCGCACACACTCT	GCTTATGGTTGCAGCTTCCT	--	--	--
HAS0367	Ahy.Unigene2856	(AAG)5	ACGTCCTTCTCTTTCCCCAT	GATTTCTTCCTAGGCTCCCG	dehydration-responsive element binding protein 6 [Glycine max]	Dehydration-responsive element-binding protein 3 OS=Arabidopsis thaliana GN=DREB3 PE=2 SV=1	--
HAS0368	Ahy.Unigene2856	(CA)7	ATTTCCCCTTCACTCATTCC	TCCCATCATTGCTCCTCTTC	dehydration-responsive element binding protein 6 [Glycine max]	Dehydration-responsive element-binding protein 3 OS=Arabidopsis thaliana GN=DREB3 PE=2 SV=1	--
HAS0369	Ahy.Unigene2888	(GA)6	GCAGAGGAAGAAGGATGCAC	CATGACGGTGATGGAAACAA	--	--	--
HAS0370	Ahy.Unigene2935	(TGA)5	TGTCTGATGACGAGTTGGATG	CCACCCTTCTGAGCATTCAT	heavy-metal-associated domain-containing protein [Arabidopsis thaliana]	Histidine-rich glycoprotein OS=Plasmodium lophurae PE=4 SV=1	--
HAS0371	Ahy.Unigene2938	(AG)6	GTCCTACTTCGCCGTCCAT	GGACATGGAATCTTCTCGGA	--	--	--
HAS0372	Ahy.Unigene2942	(CT)9	GTTGACGTGTGCATTCATCC	CTTGACCGAAGAGAACCAGC	unknown [Glycine max]	--	--
HAS0373	Ahy.Unigene2947	(CT)6	GTCGATAACCGCGAAATTGT	TGCCATCTTCACTTCATCCTC	--	--	--
HAS0374	Ahy.Unigene2949	(CT)6	ACGCCCTCTTCTCTCTTTCC	AGCAACACAAACACTTCCCC	--	--	--
HAS0375	Ahy.Unigene2950	(TCT)6	CGCCGGTTAAATGACAATTC	GGAGGGAATGGATTGAAGGT	--	--	--
HAS0376	Ahy.Unigene2960	(ATT)5	TGGGAAGTTCACCATTCCTC	TCAGGTTCAGCACAAGCAAC	--	--	--
HAS0377	Ahy.Unigene2978	(TC)7	CACACCATCATCATCATTTTCC	AGGTTTGGAGTTAGGGTGGG	RecName: Full=Homeobox protein knotted-1-like 3; AltName: Full=KNAP3 >gi|1946222|emb|CAA96512.1| knotted1-like homeobox protein [Malus x domestica]	Homeobox protein knotted-1-like 3 OS=Malus domestica PE=2 SV=1	--
HAS0378	Ahy.Unigene2992	(TCT)6	GTCATTGCCAAATGGGTAGG	TCCTCTGTGATGCTTGTTGG	hypothetical protein RCOM_0483300 [Ricinus communis] >gi|223528671|gb|EEF30686.1| hypothetical protein RCOM_0483300 [Ricinus communis]	--	--
HAS0379	Ahy.Unigene3002	(CTT)5	GTGGTCCAAAAGAGGGTCAA	GAGAGACGATGGAAGAAGCG	--	--	--
HAS0380	Ahy.Unigene3006	(AGG)6	GAGCGTGTCATCGTCAAAGA	TCAAGGTTCCCTTTGGACTG	AT5g66850/MUD21_11 [Arabidopsis thaliana]	--	--
HAS0381	Ahy.Unigene3014	(TC)6	AAACCCTCAAAACCTCAGCA	AACTGGATTCCATGTCCAGG	ribosome biogenesis protein RLP24 [Zea mays] >gi|195621718|gb|ACG32689.1| ribosome biogenesis protein RLP24 [Zea mays] >gi|195646902|gb|ACG42919.1| ribosome biogenesis protein RLP24 [Zea mays]	Probable ribosome biogenesis protein RLP24 OS=Arabidopsis thaliana GN=At2g44860 PE=2 SV=1	Ribosomal protein L24E
HAS0382	Ahy.Unigene3025	(CCA)5	TGAGAAGCACCTCCTTCCAT	CCCGAAAGAGATACTGCTGC	zinc finger (C3HC4-type RING finger) family protein [Arabidopsis thaliana] >gi|68565248|sp|Q940Q4.2|ATL4K_ARATH RecName: Full=RING-H2 finger protein ATL4K; AltName: Full=RING-H2 finger protein ATL13	RING-H2 finger protein ATL4K OS=Arabidopsis thaliana GN=ATL4K PE=2 SV=2	RING-finger-containing ubiquitin ligase
HAS0383	Ahy.Unigene3034	(AG)28	CTCACCCTCCATTGTCGTG	TCCTTCGTGTTCTGTCTCCC	cytochrome P450-3 [Musa acuminata]	Chromobox protein homolog 8 OS=Homo sapiens GN=CBX8 PE=1 SV=3	--
HAS0384	Ahy.Unigene3059	(ATA)5	GTGGTGAATCCTTGCCATCT	CCTAAAGCTGCAAGCTCGTT	RING finger protein [Glycine max]	RING-H2 finger protein ATL5I OS=Arabidopsis thaliana GN=ATL5I PE=2 SV=1	--
HAS0385	Ahy.Unigene3061	(TTG)6	CATCTCTTACCGGATCCAACA	TTGAGAACCAACAACAACCG	At3g52490 [Arabidopsis thaliana]	Serine/threonine-protein kinase pakG OS=Dictyostelium discoideum GN=pakG PE=3 SV=1	--
HAS0386	Ahy.Unigene3079	(ATT)5	TAGAATAGGGTCCGGTGGTG	CGGATATCCACCACCTTCTG	hydroxyproline-rich glycoprotein family protein [Arabidopsis thaliana] >gi|2829906|gb|AAC00614.1| Hypothetical protein [Arabidopsis thaliana] >gi|38454056|gb|AAR20722.1| At1g23050 [Arabidopsis thaliana] >gi|38603998|gb|AAR24742.1| At1g23050 [Arabidopsis thaliana]	--	Predicted membrane protein/domain
HAS0387	Ahy.Unigene3085	(GAA)6	GGAGAACCTGTTGGAGACGA	TCTGCTTCGGATCTCAACCT	At3g19660 [Arabidopsis thaliana]	--	--
HAS0388	Ahy.Unigene3110	(TCC)5	ACTCTCCCCACACCAATCAG	GCGGAGGAAATGAGTGGAT	extracellular matrix glycoprotein pherophorin-V40 [Volvox carteri f. nagariensis]	Sulfated surface glycoprotein 185 OS=Volvox carteri PE=1 SV=1	ATPases involved in chromosome partitioning
HAS0389	Ahy.Unigene3112	(TGC)5	AGCACGTGACTTGAGGGAGT	GGAAGAAGAAAGGGCGAAAG	4-nitrophenylphosphatase-like protein [Arabidopsis thaliana]	Phosphoglycolate phosphatase OS=Bos taurus GN=PGP PE=2 SV=1	Predicted sugar phosphatases of the HAD superfamily
HAS0390	Ahy.Unigene3176	(GA)7	TCCGATCGATTATTCATGACC	ACATCAAGAACTCCAAGGGC	--	--	--
HAS0391	Ahy.Unigene3210	(TCT)6	GACTGGGAGAGGAGCTGATG	ATCTTCGTCTGAATCCACCG	NAC domain protein [Glycine max]	NAC domain-containing protein 18 OS=Arabidopsis thaliana GN=NAC018 PE=2 SV=1	--
HAS0392	Ahy.Unigene3219	(TTG)5	TATGCAATGGCTGCATCTTC	CACCACAATTGGTTGAGCAC	AP2/ERF domain-containing transcription factor [Populus trichocarpa] >gi|148372112|gb|ABQ62987.1| RAP2-like protein [Populus trichocarpa] >gi|222866986|gb|EEF04117.1| AP2/ERF domain-containing transcription factor [Populus trichocarpa]	Ethylene-responsive transcription factor ERF062 OS=Arabidopsis thaliana GN=ERF062 PE=2 SV=1	--
HAS0393	Ahy.Unigene3230	(TTC)6	AAATGGCCATGTGCCTAAAC	ATGCACGGCACACACAAC	protein kinase [Glycine max] >gi|444789|prf||1908223A protein kinase	Serine/threonine-protein kinase HT1 OS=Arabidopsis thaliana GN=HT1 PE=1 SV=1	--
HAS0394	Ahy.Unigene3239	(CAG)5	CACCAAGATCCTTCGTCGAT	GTTTCCACGACGTCCTGATT	conserved hypothetical protein [Ricinus communis] >gi|223528710|gb|EEF30722.1| conserved hypothetical protein [Ricinus communis]	--	--
HAS0395	Ahy.Unigene3259	(ATC)5	TTCAACTCTTCTTCAAGCTTTGG	TCAAAATGGGGTTGTTTGGT	beta-N-acetylhexosaminidase -like protein [Arabidopsis thaliana]	--	--
HAS0396	Ahy.Unigene3265	(TGA)6	GCTCGCTTATCATTCCCAAA	GGAGGTGAAGGCAAGTGAAC	expressed protein [Oryza sativa (japonica cultivar-group)]	Uncharacterized protein DDB_G0271670 OS=Dictyostelium discoideum GN=DDB_G0271670 PE=4 SV=1	Cellobiohydrolase A (1,4-beta-cellobiosidase A)
HAS0397	Ahy.Unigene3269	(AGA)5	CGCCACTTTGTTCCTCTCTC	CGGAACTCGTTTCCAGTCAT	RecName: Full=Phosphatidylinositol 3-kinase, root isoform; Short=PtdIns-3-kinase; Short=PI3-kinase; Short=PI3K; AltName: Full=SPI3K-5 >gi|736339|gb|AAA83995.1| phosphatidylinositol 3-kinase [Glycine max]	Phosphatidylinositol 3-kinase, root isoform OS=Glycine max PE=2 SV=1	--
HAS0398	Ahy.Unigene3276	(GAG)5	CACCATTTCCTTCCCTGAGA	AAGAAGCTCTGCCAAAACCA	AT5g09850/MYH9_6 [Arabidopsis thaliana] >gi|20147241|gb|AAM10334.1| AT5g09850/MYH9_6 [Arabidopsis thaliana]	--	--
HAS0399	Ahy.Unigene3287	(ATC)6	GACGTCATGATGAAACGCTC	TGTGCTGAAGCCAAAAGTTG	thioredoxin h8 [Medicago truncatula]	Thioredoxin H-type OS=Populus jackii PE=1 SV=1	Thiol-disulfide isomerase and thioredoxins
HAS0400	Ahy.Unigene3294	(ATC)5	ATTGGAGCTCTATGGGGGAT	GCCTCCTTGATTCCTTCTCC	transcription factor [Lycoris longituba]	--	--
HAS0401	Ahy.Unigene3306	(CCA)5	CATGGCTACCTGGTGTTCCT	GGCCCTCAATAGACGAATCA	nuclear coiled-coil protein AT4g30200 [Arabidopsis thaliana] >gi|118566356|gb|ABL01539.1| VIN3-like 2 protein [Arabidopsis thaliana]	Protein VERNALIZATION INSENSITIVE 3 OS=Arabidopsis thaliana GN=VIN3 PE=2 SV=2	--
HAS0402	Ahy.Unigene3307	(ACC)5	GGGATCAGAGTCAGTGTTGGA	TGAATTGGTGAAGGAGGAGG	plastocyanin-like domain-containing protein [Arabidopsis thaliana] >gi|109946411|gb|ABG48384.1| At5g53870 [Arabidopsis thaliana]	Early nodulin-like protein 2 OS=Arabidopsis thaliana GN=At4g27520 PE=1 SV=1	--
HAS0403	Ahy.Unigene3318	(TCC)5	CATCATCATCATGGTCCGAT	TTGGTCCAAAGAAGTGGTCC	Os12g0148700 [Oryza sativa Japonica Group] >gi|108862205|gb|ABA95801.2| expressed protein [Oryza sativa (japonica cultivar-group)] >gi|113648665|dbj|BAF29177.1| Os12g0148700 [Oryza sativa Japonica Group]	--	--
HAS0404	Ahy.Unigene3325	(ATT)5	TGCAGCAACTTGATCTGCTT	AACCGATGAAGACACTTGCC	invertase/pectin methylesterase inhibitor family protein [Arabidopsis thaliana]	Pectinesterase/pectinesterase inhibitor 3 OS=Arabidopsis thaliana GN=PME3 PE=2 SV=2	--
HAS0405	Ahy.Unigene3351	(TA)6	TGGATTCAAGGGAAGGACTG	GGAAAAGGCTAAGAGAAGAAGGA	expressed protein [Arabidopsis thaliana] >gi|23197966|gb|AAN15510.1| expressed protein [Arabidopsis thaliana]	--	--
HAS0406	Ahy.Unigene3354	(TGG)6	GGGAATGGCATAGAGAGCAA	CCCGTCTCACCTCACGTTAT	CPuORF14 (Conserved peptide upstream open reading frame 14) [Arabidopsis thaliana]	--	--
HAS0407	Ahy.Unigene3365	(AG)12	CCCTGGAATGCTGGATCTAA	GTTGTTTCCAACACGCACAC	villin 3 fragment [Arabidopsis thaliana]	Villin-3 OS=Arabidopsis thaliana GN=VLN3 PE=1 SV=1	--
HAS0408	Ahy.Unigene3368	(GA)7	GGGGGAAGAAGGAGAAGGTA	AGCTCCAATAGTGACGACGG	--	--	--
HAS0409	Ahy.Unigene3381	(AAG)8	AACCTCGATTCGGATGCAC	GCACAACGTCCTCGGTTATT	BSD domain-containing protein [Arabidopsis thaliana]	--	--
HAS0410	Ahy.Unigene3385	(TC)17	CCATAATCCACACCATGAACA	CGATGGATATGTCGTGCTTG	At1g07630/F24B9_25 [Arabidopsis thaliana] >gi|22137176|gb|AAM91433.1| At1g07630/F24B9_25 [Arabidopsis thaliana]	Probable protein phosphatase 2C 4 OS=Arabidopsis thaliana GN=PLL5 PE=1 SV=1	--
HAS0411	Ahy.Unigene3396	(TAA)5	CAGTGTCTCTGGTTTCACCG	TACACAGCACCAAGGCAAAG	wound-induced protein WI12 [Mesembryanthemum crystallinum]	Wound-induced protein 1 OS=Solanum tuberosum GN=WUN1 PE=2 SV=1	--
HAS0412	Ahy.Unigene3418	(GAA)6	CACCTTAGACGATGGAGGGA	GGTTCAAACAATGGAAGGACA	AT5g02020/T7H20_70 [Arabidopsis thaliana] >gi|20334906|gb|AAM16209.1| AT5g02020/T7H20_70 [Arabidopsis thaliana]	--	--
HAS0413	Ahy.Unigene3442	(ATC)6cactactc(CTT)6	GGTGGACGAGGTGAAAGAAA	TGTTGTTGAGGAAGGTGGTG	RecName: Full=Blue copper protein; Flags: Precursor >gi|562779|emb|CAA80963.1| blue copper protein [Pisum sativum] >gi|1098264|prf||2115352A blue Cu protein	Blue copper protein OS=Pisum sativum PE=2 SV=1	--
HAS0414	Ahy.Unigene3451	(ATG)5	GATCAACACTCTGGGGCTGT	AGGGTTAAAGACCGGAGGAA	LOB domain protein 20 [Arabidopsis lyrata subsp. lyrata] >gi|297328145|gb|EFH58564.1| LOB domain protein 20 [Arabidopsis lyrata subsp. lyrata]	LOB domain-containing protein 20 OS=Arabidopsis thaliana GN=LBD20 PE=2 SV=1	--
HAS0415	Ahy.Unigene3478	(TGA)6	CTGTGTCCCAGCAAAGCC	GGAGCACTCAAATGGGACAT	AT5g58570/mzn1_20 [Arabidopsis thaliana] >gi|18655363|gb|AAL76137.1| AT5g58570/mzn1_20 [Arabidopsis thaliana]	SAGA-associated factor 11 homolog OS=Anopheles gambiae GN=Sgf11 PE=3 SV=5	--
HAS0416	Ahy.Unigene3494	(TA)6	TTCTGGAGATCAAGGTTGGG	TTGGGGTGATTATTGGGAAA	zinc finger (C3HC4-type RING finger) family protein [Arabidopsis thaliana]	Probable E3 ubiquitin-protein ligase MGRN1 OS=Rattus norvegicus GN=Mgrn1 PE=2 SV=1	--
HAS0417	Ahy.Unigene3495	(TG)6	GCAACCATTTTCCTCAGCAT	TTGTCAGGGGTCCAGAAGAC	NSL1 (necrotic spotted lesions 1) [Arabidopsis thaliana] >gi|6560762|gb|AAF16762.1|AC010155_15 F3M18.18 [Arabidopsis thaliana]	--	--
HAS0418	Ahy.Unigene3550	(CAC)5	TCCTCCATATCGTCGTCCTC	TTCTTGATGGAGGGGTATGC	Os02g0516800 [Oryza sativa Japonica Group] >gi|51536039|dbj|BAD38145.1| gt-2-related-like [Oryza sativa Japonica Group] >gi|52076174|dbj|BAD46714.1| gt-2-related-like [Oryza sativa Japonica Group] >gi|113536490|dbj|BAF08873.1| Os02g0516800 [Oryza sativa Japonica Group]	--	--
HAS0419	Ahy.Unigene3556	(CTCTTA)6	TCCTTCTGCATTTCGCTTCT	ACGATAGCCTGTCAATTGGG	BIN4 (brassinosteroid-insensitive4); double-stranded DNA binding [Arabidopsis thaliana]	DNA-binding protein BIN4 OS=Arabidopsis thaliana GN=BIN4 PE=1 SV=2	--
HAS0420	Ahy.Unigene3578	(GAT)5	AATCGAGATCGGTCACAAGG	CAACAGCAGCAACCACCTTA	structural constituent of ribosome [Arabidopsis lyrata subsp. lyrata] >gi|297330132|gb|EFH60551.1| structural constituent of ribosome [Arabidopsis lyrata subsp. lyrata]	Uncharacterized protein At5g19025 OS=Arabidopsis thaliana GN=At5g19025 PE=2 SV=2	--
HAS0421	Ahy.Unigene3593	(GGA)5	GAATCCGAACCCATCTTGAA	TCCGCATTTACCAGATGACA	Os02g0132300 [Oryza sativa Japonica Group] >gi|41052575|dbj|BAD07757.1| zinc finger (C3HC4-type RING finger) protein-like [Oryza sativa Japonica Group] >gi|113535328|dbj|BAF07711.1| Os02g0132300 [Oryza sativa Japonica Group]	E3 ubiquitin-protein ligase MARCH1 OS=Homo sapiens GN=MARCH1 PE=2 SV=1	Protein involved in mRNA turnover and stability
HAS0422	Ahy.Unigene3613	(GA)10	CCCAACTGAGTGTCCACCTT	AGTGGCTCAGTGCATCAAGA	VDAC2.1 [Lotus japonicus]	Mitochondrial outer membrane protein porin of 36 kDa OS=Solanum tuberosum PE=1 SV=2	--
HAS0423	Ahy.Unigene3624	(AGTT)5	CGGATTGTTGTCTGCTCTCA	CAAGCGTGTTTGAATCTCCA	PEX11A (PEROXIN 11A) [Arabidopsis thaliana] >gi|75173415|sp|Q9FZF1.1|PX11A_ARATH RecName: Full=Peroxisomal membrane protein 11A; AltName: Full=Peroxin-11A; Short=AtPEX11a >gi|9802590|gb|AAF99792.1|AC012463_9 T2E6.18 [Arabidopsis thaliana] >gi|87116582|gb|ABD19655.1| At1g47750 [Arabidopsis thaliana]	Peroxisomal membrane protein 11A OS=Arabidopsis thaliana GN=PEX11A PE=1 SV=1	--
HAS0424	Ahy.Unigene3628	(AG)8	AACACAGAGTCATACAGAGAAAGTGAA	GGCAAACCCTGTTGAAGAAA	Os05g0279600 [Oryza sativa Japonica Group] >gi|113578636|dbj|BAF16999.1| Os05g0279600 [Oryza sativa Japonica Group]	--	Metal-dependent hydrolase
HAS0425	Ahy.Unigene3642	(CAA)5	ACACCAAACCCCATTGTCAT	AGAGTGTGAGAGAGAGCGCC	serine-type peptidase [Phaseolus vulgaris]	Protease Do-like 1, chloroplastic OS=Arabidopsis thaliana GN=DEGP1 PE=1 SV=2	Trypsin-like serine proteases, typically periplasmic, contain C-terminal PDZ domain
HAS0426	Ahy.Unigene3655	(CT)7	TGCCTCTGCAAAAGGAAACT	GTGTTGGGTGAGTCACATCG	f-box family protein [Populus trichocarpa] >gi|222856766|gb|EEE94313.1| f-box family protein [Populus trichocarpa]	Dof zinc finger protein DOF2.4 OS=Arabidopsis thaliana GN=DOF2.4 PE=2 SV=1	--
HAS0427	Ahy.Unigene3668	(AG)6	GGCGAAGTGAAAGCACATTT	GAACGGAATCGAAAGCTGAG	hydrolase, alpha/beta fold family protein [Arabidopsis thaliana] >gi|14423412|gb|AAK62388.1|AF386943_1 lipase-like protein [Arabidopsis thaliana] >gi|20148343|gb|AAM10062.1| lipase-like protein [Arabidopsis thaliana]	Protein phosphatase methylesterase 1 OS=Mus musculus GN=Ppme1 PE=1 SV=5	Predicted hydrolases or acyltransferases (alpha/beta hydrolase superfamily)
HAS0428	Ahy.Unigene3671	(AG)14	CGCCATTTCTTGAGTTTGGT	GGAGTTGGGACAGCCAATAA	NADP-dependent isocitrate dehydrogenase [Glycine max]	Isocitrate dehydrogenase [NADP], chloroplastic (Fragment) OS=Medicago sativa PE=2 SV=1	Isocitrate dehydrogenases
HAS0429	Ahy.Unigene3680	(TC)7aaaatcccc(CTT)5	CCTCCACCCTTTGTTTCCTT	CTTCCAGAACCCCAAATCAA	MYB transcription factor MYB34 [Medicago truncatula]	Myb family transcription factor APL OS=Arabidopsis thaliana GN=APL PE=2 SV=2	--
HAS0430	Ahy.Unigene3680	(ACC)5	GACCTCTCCCTCTCCAATCC	AATTGGTCTGAGAAAGCCGA	MYB transcription factor MYB34 [Medicago truncatula]	Myb family transcription factor APL OS=Arabidopsis thaliana GN=APL PE=2 SV=2	--
HAS0431	Ahy.Unigene3680	(TCT)5	TTCTGGAAGAGAGCCTTGGA	ATGGTGGTGGTGGTGGTAGT	MYB transcription factor MYB34 [Medicago truncatula]	Myb family transcription factor APL OS=Arabidopsis thaliana GN=APL PE=2 SV=2	--
HAS0432	Ahy.Unigene3683	(TTC)5	GCGTGTCAGTCCTCGATTCT	TGGATCAGAAGATCTGAACAGAGA	At1g31780 [Arabidopsis thaliana]	Conserved oligomeric Golgi complex subunit 6 OS=Homo sapiens GN=COG6 PE=2 SV=2	--
HAS0433	Ahy.Unigene3691	(TC)6	GCTATTAAACTGAACAGAACTTGATCC	AGTGATCTTGGACGCTTTGG	prolyl oligopeptidase family protein [Arabidopsis lyrata subsp. lyrata] >gi|297320016|gb|EFH50438.1| prolyl oligopeptidase family protein [Arabidopsis lyrata subsp. lyrata]	Dipeptidyl peptidase 9 OS=Homo sapiens GN=DPP9 PE=1 SV=3	Dipeptidyl aminopeptidases/acylaminoacyl-peptidases
HAS0434	Ahy.Unigene3696	(AAG)6	GGGCATGATGGCCTACTAGA	GTGGTGGCAGTGGAAGAAAT	phosphatidylinositol 3-and 4-kinase family protein [Arabidopsis lyrata subsp. lyrata] >gi|297321074|gb|EFH51495.1| phosphatidylinositol 3-and 4-kinase family protein [Arabidopsis lyrata subsp. lyrata]	Phosphatidylinositol 4-kinase type 2-beta OS=Homo sapiens GN=PI4K2B PE=1 SV=1	--
HAS0435	Ahy.Unigene3698	(GA)9	AAGGAACACAGTTGGGTTGG	GCCTGAATCCGGTTCTGTAA	hydrolase [Arabidopsis thaliana]	Probable gibberellin receptor GID1L2 OS=Arabidopsis thaliana GN=GID1L2 PE=1 SV=1	Esterase/lipase
HAS0436	Ahy.Unigene3714	(ACC)5	ATCTCCGTCACCACCTCAAC	TTCGGAGCGATAAAATTTGG	alpha-1,6-xylosyltransferase [Vitis vinifera]	Xyloglucan 6-xylosyltransferase OS=Arabidopsis thaliana GN=XT1 PE=1 SV=1	--
HAS0437	Ahy.Unigene3718	(CAA)7	AAACCTCCACCTCTGCTTCA	GTCCATTTTGTGCTGCTCCT	MYB transcription factor MYB57 [Glycine max]	Myb-like protein H OS=Dictyostelium discoideum GN=mybH PE=3 SV=1	--
HAS0438	Ahy.Unigene3718	(AG)7	TGGTTTTAAGATGCAGGGTCA	AGGAAAATCGCACAAGCACT	MYB transcription factor MYB57 [Glycine max]	Myb-like protein H OS=Dictyostelium discoideum GN=mybH PE=3 SV=1	--
HAS0439	Ahy.Unigene3721	(AC)6	AAAAGCGAGTCACTCACCAA	CAGTTCCCCAAAGGAAACAA	pfkB-type carbohydrate kinase family protein [Arabidopsis lyrata subsp. lyrata] >gi|297309969|gb|EFH40393.1| pfkB-type carbohydrate kinase family protein [Arabidopsis lyrata subsp. lyrata]	Fructokinase-1 OS=Oryza sativa subsp. japonica GN=FRK1 PE=1 SV=2	Sugar kinases, ribokinase family
HAS0440	Ahy.Unigene3722	(CT)10	AAATCAGCGAAGAGGCCC	ATTCAATGGTAGGGAAGGGG	sterile alpha motif domain-containing protein [Arabidopsis lyrata subsp. lyrata] >gi|297328355|gb|EFH58774.1| sterile alpha motif domain-containing protein [Arabidopsis lyrata subsp. lyrata]	SEC23-interacting protein OS=Homo sapiens GN=SEC23IP PE=1 SV=1	--
HAS0441	Ahy.Unigene3726	(GAA)18(GAG)7	CCGAGCAGTTCAAAGTGACA	GCTTTGATAGAGGTGCCGAG	EST gb|AA605495 comes from this gene [Arabidopsis thaliana] >gi|15450709|gb|AAK96626.1| At1g47640/F16N3_6 [Arabidopsis thaliana] >gi|28416473|gb|AAO42767.1| At1g47640/F16N3_6 [Arabidopsis thaliana]	Transmembrane protein 147 OS=Xenopus laevis GN=tmem147 PE=2 SV=1	Predicted RNA-binding protein homologous to eukaryotic snRNP
HAS0442	Ahy.Unigene3727	(AG)12	CCAGTGGAAAGTGTTGGGTT	CGTACGCCTTTCATTTGTGA	F-box family protein [Arabidopsis lyrata subsp. lyrata] >gi|297320336|gb|EFH50758.1| F-box family protein [Arabidopsis lyrata subsp. lyrata]	F-box protein FBW2 OS=Arabidopsis thaliana GN=FBW2 PE=1 SV=1	--
HAS0443	Ahy.Unigene3731	(GT)6	CCACCCGAAACAGAGAAAGA	CTGATTCTTAACCACCGGGA	At1g47330/T3F24_2 [Arabidopsis thaliana] >gi|22137130|gb|AAM91410.1| At1g47330/T3F24_2 [Arabidopsis thaliana]	Protein MAM3 OS=Saccharomyces cerevisiae GN=MAM3 PE=1 SV=1	Hemolysins and related proteins containing CBS domains
HAS0444	Ahy.Unigene3736	(GA)7	CCAGATAGTTAAAGGTTCTGCCA	CACAGAAGCAGGCAACAAAA	EDA35 (embryo sac development arrest 35) [Arabidopsis thaliana] >gi|7267304|emb|CAB81086.1| D123-like protein [Arabidopsis thaliana]	Cell division cycle protein 123 homolog OS=Xenopus laevis GN=cdc123 PE=2 SV=1	--
HAS0445	Ahy.Unigene3773	(CCG)5	AGGTGGAGCCATAAGTGGTG	TTTTTCAGAATCCCAAACCG	KCS4 (3-KETOACYL-COA SYNTHASE 4); acyltransferase/ catalytic/ transferase, transferring acyl groups other than amino-acyl groups [Arabidopsis thaliana] >gi|75311386|sp|Q9LN49.1|KCS4_ARATH RecName: Full=3-ketoacyl-CoA synthase 4; Short=KCS-4; AltName: Full=Very long-chain fatty acid condensing enzyme 4; Short=VLCFA condensing enzyme 4 >gi|8778420|gb|AAF79428.1|AC025808_10 F18O14.21 [Arabidopsis th…	3-ketoacyl-CoA synthase 4 OS=Arabidopsis thaliana GN=KCS4 PE=2 SV=1	--
HAS0446	Ahy.Unigene3775	(CAC)5	GCCATACTCGAATCCCTTGA	TCCCCTTGGGTCTTCTAGGT	Os03g0762900 [Oryza sativa Japonica Group] >gi|108711227|gb|ABF99022.1| expressed protein [Oryza sativa (japonica cultivar-group)] >gi|113549834|dbj|BAF13277.1| Os03g0762900 [Oryza sativa Japonica Group]	Flocculation protein FLO11 OS=Saccharomyces cerevisiae GN=MUC1 PE=1 SV=2	--
HAS0447	Ahy.Unigene3779	(TGG)5	GGTCCTTGATCAACAATGGG	CTGCCTCAAAGCTGGAGAAG	Os06g0217500 [Oryza sativa Japonica Group] >gi|113595190|dbj|BAF19064.1| Os06g0217500 [Oryza sativa Japonica Group]	Mediator of RNA polymerase II transcription subunit 6 OS=Mus musculus GN=Med6 PE=2 SV=2	RNA polymerase II transcriptional regulation mediator
HAS0448	Ahy.Unigene3793	(AAC)5	GCAACAGCACTAACAGCAGC	TGTTGTTGCTTGTTTCGAGG	ATIDD4-DOMAIN 4 [Arabidopsis lyrata subsp. lyrata] >gi|297322633|gb|EFH53054.1| ATIDD4-DOMAIN 4 [Arabidopsis lyrata subsp. lyrata]	Serine/threonine-protein kinase phg2 OS=Dictyostelium discoideum GN=phg2 PE=1 SV=1	--
HAS0449	Ahy.Unigene3793	(CAA)5	GCACCATCACTCTTCAGCAA	TGTTGCTTGTAGTTGCACCC	ATIDD4-DOMAIN 4 [Arabidopsis lyrata subsp. lyrata] >gi|297322633|gb|EFH53054.1| ATIDD4-DOMAIN 4 [Arabidopsis lyrata subsp. lyrata]	Serine/threonine-protein kinase phg2 OS=Dictyostelium discoideum GN=phg2 PE=1 SV=1	--
HAS0450	Ahy.Unigene3795	(TTC)5	GGCGTAGTATTGTTGGCGTT	TGATTGTTACGGGGGCTTAC	RABA4D (RAB GTPASE HOMOLOG A4D); GTP binding [Arabidopsis thaliana] >gi|12322042|gb|AAG51065.1|AC069472_5 ras-related GTP-binding protein; 5118-4176 [Arabidopsis thaliana] >gi|9294115|dbj|BAB01966.1| GTP-binding protein-like [Arabidopsis thaliana] >gi|67633628|gb|AAY78738.1| Ras-related GTP-binding family protein [Arabidopsis thaliana]	Ras-related protein RGP1 OS=Oryza sativa subsp. japonica GN=RGP1 PE=2 SV=2	GTPase SAR1 and related small G proteins
HAS0451	Ahy.Unigene3800	(GAA)5	AGCAGCAGAACAGAGTGCCT	CGAACAACTAACAAAGCCACA	At5g24890 [Arabidopsis thaliana] >gi|71143086|gb|AAZ23934.1| At5g24890 [Arabidopsis thaliana]	--	--
HAS0452	Ahy.Unigene3807	(TC)10	TGCAGTAGTTGTTGCTTAGCTTTC	CACTTGCTTTGGATGCTTGA	SAUR family protein [Populus trichocarpa] >gi|222841676|gb|EEE79223.1| SAUR family protein [Populus trichocarpa]	--	--
HAS0453	Ahy.Unigene3817	(TCA)5	TTCATGAAATGCTTGGCAAC	GACTTGCTGGTTCCGATGAT	GmMYB29B2 [Glycine max]	Myb-related protein Myb4 OS=Oryza sativa subsp. japonica GN=MYB4 PE=2 SV=2	Myb superfamily proteins, including transcription factors and mRNA splicing factors
HAS0454	Ahy.Unigene3822	(TA)7	TCAGAACTCACAAGTCACACTCC	TAAGGTGAGTTGGTGGCACA	transmembrane protein-related [Arabidopsis thaliana]	Transmembrane protein 8B OS=Mus musculus GN=Tmem8b PE=2 SV=1	--
HAS0455	Ahy.Unigene3825	(TTC)5	CCAAGCCCTCTCTCTTTCCT	GAAGTTCTGACTGAAGCGGC	U2 snRNP auxiliary factor-related [Arabidopsis thaliana] >gi|229621703|sp|Q9SY74.2|C3H5_ARATH RecName: Full=Zinc finger CCCH domain-containing protein 5; Short=AtC3H5	Zinc finger CCCH domain-containing protein 5 OS=Arabidopsis thaliana GN=At1g10320 PE=2 SV=2	Membrane protein involved in colicin uptake
HAS0456	Ahy.Unigene3830	(TCA)8	TCATCCCATCCTTCAACCTC	TTTGTTGTGTTTCTGCAGCC	Unknown protein [Oryza sativa Japonica Group] >gi|31430911|gb|AAP52763.1| expressed protein [Oryza sativa (japonica cultivar-group)]	--	--
HAS0457	Ahy.Unigene3835	(CAT)6	CAAAGCTCATCAAAACAGCG	TCGTTTTCAACATGGTTTGACT	mtn21-like protein [Populus trichocarpa] >gi|222841711|gb|EEE79258.1| mtn21-like protein [Populus trichocarpa]	Auxin-induced protein 5NG4 OS=Pinus taeda PE=2 SV=1	--
HAS0458	Ahy.Unigene3838	(CTT)6	AAACCGCACTTCACATACCC	TCGCTCTTCTGCTCTGTCAA	actin related protein 2 [Arabidopsis thaliana]	Actin-related protein 2 OS=Arabidopsis thaliana GN=ARP2 PE=1 SV=1	Actin and related proteins
HAS0459	Ahy.Unigene3866	(GAT)5	CAAGTTGGAGGGAGTGTTGG	GTGCACTCCCATCTTCCAAT	arogenate dehydrogenase [Arabidopsis thaliana] >gi|75164146|sp|Q944B6.1|TYRA1_ARATH RecName: Full=Arogenate dehydrogenase 1, chloroplastic; AltName: Full=TyrAAT1; AltName: Full=TYRATC; Flags: Precursor >gi|16903098|gb|AAL30405.1| arogenate dehydrogenase [Arabidopsis thaliana]	Arogenate dehydrogenase 1, chloroplastic OS=Arabidopsis thaliana GN=TYRAAT1 PE=1 SV=1	Prephenate dehydrogenase
HAS0460	Ahy.Unigene3873	(TCT)5	TCTGCATTTGCATGCTTTTC	TACGAATGGGAAGACGAAGG	AT4g35110/M4E13_160 [Arabidopsis thaliana] >gi|22137306|gb|AAM91498.1| AT4g35110/M4E13_160 [Arabidopsis thaliana]	--	--
HAS0461	Ahy.Unigene3884	(TTC)6	CTATGACCGTGCTGCTTTGA	GAACCGGATGAGAAGGTGAA	SGR [Glycine max]	Ethylene-responsive transcription factor ABI4 OS=Arabidopsis thaliana GN=ABI4 PE=1 SV=2	--
HAS0462	Ahy.Unigene3884	(CAG)5	TTCAGTCACCAACCAATGGA	TTGTCAGGTCCACCTTTTCC	SGR [Glycine max]	Ethylene-responsive transcription factor ABI4 OS=Arabidopsis thaliana GN=ABI4 PE=1 SV=2	--
HAS0463	Ahy.Unigene3891	(GGA)6	GGAGATGGCGATGATTTTGT	TATTCGGACCCTAAATCCCC	DNAJ heat shock N-terminal domain-containing protein [Arabidopsis thaliana] >gi|124300980|gb|ABN04742.1| At5g09540 [Arabidopsis thaliana]	Vegetative cell wall protein gp1 OS=Chlamydomonas reinhardtii GN=GP1 PE=2 SV=1	ATPases involved in chromosome partitioning
HAS0464	Ahy.Unigene3898	(ACC)5	CTAGGCCAAATACCCAACCA	TACCAGATGGAACCACAGCA	octicosapeptide/Phox/Bem1p (PB1) domain-containing protein [Arabidopsis thaliana] >gi|20197587|gb|AAD14519.2| expressed protein [Arabidopsis thaliana]	Class E vacuolar protein-sorting machinery protein hse1 OS=Aspergillus niger (strain CBS 513.88 / FGSC A1513) GN=hse1 PE=3 SV=1	--
HAS0465	Ahy.Unigene3899	(CAA)6	TTCACCCAATTCCTCCTCTG	TGAATTGTTGTTGTTGGCGT	At5g55210 [Arabidopsis thaliana]	Uncharacterized protein DDB_G0285917 OS=Dictyostelium discoideum GN=DDB_G0285917 PE=4 SV=1	--
HAS0466	Ahy.Unigene3901	(ATT)6	ACTGATCATCCATGGCAACA	GCCCGAGATTCATCTTCATC	DNA-binding protein [Catharanthus roseus]	Homeobox-leucine zipper protein ATHB-13 OS=Arabidopsis thaliana GN=ATHB-13 PE=2 SV=2	--
HAS0467	Ahy.Unigene3901	(GTT)9	GGCCTAGTGGAGGATGATGA	GCCCAGAACCAAAAACTTCA	DNA-binding protein [Catharanthus roseus]	Homeobox-leucine zipper protein ATHB-13 OS=Arabidopsis thaliana GN=ATHB-13 PE=2 SV=2	--
HAS0468	Ahy.Unigene3910	(AAC)5	GAAGGTGGAAGAAGGAAGCA	TCCAACCGCTAAAGCACTCT	calcium-binding protein [Chlamydomonas reinhardtii] >gi|158277633|gb|EDP03401.1| calcium-binding protein [Chlamydomonas reinhardtii]	Sorcin OS=Schistosoma japonicum PE=2 SV=1	--
HAS0469	Ahy.Unigene3920	(CTG)5	ATTGTGGGGCAGCATAAGAG	GTGGCCACACTGTAAACCCT	Os10g0324600 [Oryza sativa Japonica Group] >gi|110288876|gb|AAP52964.2| expressed protein [Oryza sativa (japonica cultivar-group)] >gi|113638959|dbj|BAF26264.1| Os10g0324600 [Oryza sativa Japonica Group]	Zinc finger RNA-binding protein OS=Danio rerio GN=zfr PE=2 SV=2	--
HAS0470	Ahy.Unigene3922	(CGT)5	GCATACGATGTTCTCAGCGA	ATCTCGGCGTAAATGTCGTC	heat shock protein 40 [Oryza sativa Japonica Group]	DnaJ homolog subfamily B member 1 OS=Mus musculus GN=Dnajb1 PE=2 SV=3	DnaJ-class molecular chaperone
HAS0471	Ahy.Unigene3923	(GA)10	ACCTTCCCAAAAAGGGAAAA	ATTGGGGTTGTCCAAAATCA	F21B7.33 [Arabidopsis lyrata subsp. lyrata] >gi|297338019|gb|EFH68436.1| F21B7.33 [Arabidopsis lyrata subsp. lyrata]	--	--
HAS0472	Ahy.Unigene3923	(GTT)5	TGCTCATGATGTTGAGGAGG	CCAGATTGCGACACAGAAAA	F21B7.33 [Arabidopsis lyrata subsp. lyrata] >gi|297338019|gb|EFH68436.1| F21B7.33 [Arabidopsis lyrata subsp. lyrata]	--	--
HAS0473	Ahy.Unigene3954	(GA)6	ATCGCATATTGGCTTGAACC	CCCAACTCTTCATCACATAAAGC	histone H1 subtype 7 [Pisum sativum]	Histone H1 OS=Euphorbia esula PE=2 SV=1	Translation initiation factor 2 (IF-2; GTPase)
HAS0474	Ahy.Unigene3955	(GTG)5	GAAGTAAAAGCGGTGGTGGA	CTGTGCCCAAACTGTTCTCA	binding [Arabidopsis thaliana]	Histone-lysine N-methyltransferase MLL5 OS=Mus musculus GN=Mll5 PE=1 SV=2	ATPases involved in chromosome partitioning
HAS0475	Ahy.Unigene3955	(TC)9	TTTGGTTGATGGGGTTTCAT	GCACATCAAAAGCAACACAAA	binding [Arabidopsis thaliana]	Histone-lysine N-methyltransferase MLL5 OS=Mus musculus GN=Mll5 PE=1 SV=2	ATPases involved in chromosome partitioning
HAS0476	Ahy.Unigene3967	(TC)6	GCTGCTTCTCTCCTCCTTCA	TTTTTGCTCTGCTCTTGGTG	--	--	--
HAS0477	Ahy.Unigene4008	(ATA)6	TGCTGAGGAAGTAGCCGTTT	GAACCATGCAATGTCCCTTC	AT5g57340/MJB24_15 [Arabidopsis thaliana]	Myb-like protein D OS=Dictyostelium discoideum GN=mybD PE=3 SV=1	--
HAS0478	Ahy.Unigene4021	(GACG)7	GTGAGGGGCTAGGGCTACTC	GAACTCAGAAGCAAGGTCCG	--	--	--
HAS0479	Ahy.Unigene4023	(CT)7	AAGGAAGGGGTGAAGGAGAA	GGGCTTCGTGAAGAACGTAA	RecName: Full=Sucrose synthase; AltName: Full=Sucrose-UDP glucosyltransferase >gi|3169544|gb|AAC17867.1| sucrose synthase [Medicago sativa]	Sucrose synthase OS=Medicago sativa PE=2 SV=1	--
HAS0480	Ahy.Unigene4042	(CCA)5	AGCTCTCCACCACTTGAAGC	GGAGGTTTGGAGGAGAGAGG	pentatricopeptide repeat-containing protein [Arabidopsis lyrata subsp. lyrata] >gi|297335304|gb|EFH65721.1| pentatricopeptide repeat-containing protein [Arabidopsis lyrata subsp. lyrata]	Pentatricopeptide repeat-containing protein At1g03540 OS=Arabidopsis thaliana GN=PCMP-E4 PE=2 SV=1	Exo-beta-1,3-glucanase
HAS0481	Ahy.Unigene4073	(AGA)5	GATGACAAGGACGAGCACAA	GTCGCTTTCATGGTCATGGT	SRC1 [Glycine max]	Protein starmaker OS=Danio rerio GN=stm PE=2 SV=1	Phosphopantothenoylcysteine synthetase/decarboxylase
HAS0482	Ahy.Unigene4085	(TA)6	GAAATCAAAGGTTGAAAGCGA	TTCAAGAGGAAATTGGTGGC	AT5g02020/T7H20_70 [Arabidopsis thaliana] >gi|20334906|gb|AAM16209.1| AT5g02020/T7H20_70 [Arabidopsis thaliana]	--	--
HAS0483	Ahy.Unigene4110	(GTGA)5	TCTCTTTCTCTTTCTCTTGTTGTAAA	TCCAATTTCCAGGACCATGT	PREDICTED: R2R3 MYB60 transcription factor [Vitis vinifera] >gi|193795735|gb|ACF21938.1| R2R3 MYB60 transcription factor [Vitis vinifera]	Myb-related protein 306 OS=Antirrhinum majus GN=MYB306 PE=2 SV=1	Myb superfamily proteins, including transcription factors and mRNA splicing factors
HAS0484	Ahy.Unigene4161	(AAG)5	GAAAGGTGGAAAATGGCGTA	TGTGTGATCCAGCAACCATT	CesA1 [Acacia mangium]	Cellulose synthase A catalytic subunit 1 [UDP-forming] OS=Arabidopsis thaliana GN=CESA1 PE=1 SV=1	--
HAS0485	Ahy.Unigene4184	(TCT)10	GAAAACATCCAAATGGCAAA	AGCAAAAGCAGAGAGAACGC	predicted protein [Arabidopsis lyrata subsp. lyrata] >gi|297317996|gb|EFH48418.1| predicted protein [Arabidopsis lyrata subsp. lyrata]	Probable ATP-dependent RNA helicase DDX46 OS=Mus musculus GN=Ddx46 PE=1 SV=2	--
HAS0486	Ahy.Unigene4197	(ACA)5	ACAACGTGAATTTGCCATCA	GAGGGCTCACCATAGAACCA	Os06g0332700 [Oryza sativa Japonica Group] >gi|255677011|dbj|BAF19461.2| Os06g0332700 [Oryza sativa Japonica Group]	Tesmin OS=Homo sapiens GN=MTL5 PE=1 SV=2	--
HAS0487	Ahy.Unigene4237	(AAC)6	CAAAGGAAGCGTTCCAGAGA	ACAAGCTTAGGACAAGCCGA	RING; protein binding / zinc ion binding [Arabidopsis thaliana]	--	--
HAS0488	Ahy.Unigene4246	(TTA)5	CCGGTGAAGAAGGAATTGAA	AGTGCTGGGGATGAAGATGA	At1g69050 [Arabidopsis thaliana]	--	--
HAS0489	Ahy.Unigene4253	(GGT)5	AATTTCCTCCTCCTCCTCCA	CCGCATTCAACTCCTTCTTC	hypothetical protein [Vitis vinifera]	--	--
HAS0490	Ahy.Unigene4253	(TCC)5	TATCATCGACCCTCTCTCCG	GTTACTTCGTCAACCTCGCC	hypothetical protein [Vitis vinifera]	--	--
HAS0491	Ahy.Unigene4261	(CTT)5	CCCTTTCACATTCACCCAAC	TTCATCGATCTTTTCACCCC	protein kinase-like protein [Arabidopsis thaliana] >gi|7270344|emb|CAB80112.1| protein kinase-like protein [Arabidopsis thaliana]	Serine/threonine-protein kinase SRK2E OS=Arabidopsis thaliana GN=SRK2E PE=1 SV=1	Serine/threonine protein kinase
HAS0492	Ahy.Unigene4268	(AAC)5	GCAAAGCGAAGAATGGAGAA	AGAGGAAGAAAGCGTTGCTG	--	--	--
HAS0493	Ahy.Unigene4329	(CCA)6	TCCCAAAGCCTTATCATTGC	AAGCAAAGGAATCATCCGAA	--	--	--
HAS0494	Ahy.Unigene4330	(GAA)5	TCCCGAAAAGAAAGAGCAAA	CCAACGATCAATTCTCACACA	--	--	--
HAS0495	Ahy.Unigene4343	(AG)6	CGTCATCGTTCTCATCATGG	CAACGGTGCAGTAGCTCAGA	--	--	--
HAS0496	Ahy.Unigene4384	(AG)8	TTGACTTGTGGTGGTGCATT	TTGTTTTGCAAATCTGATACTTCC	--	--	--
HAS0497	Ahy.Unigene4385	(ATA)7	GCCCGAGAAGAACATATCTACA	GACTGGAAAAGCAGAGCCAC	unknown [Glycine max]	--	--
HAS0498	Ahy.Unigene4389	(AG)6	GCTGATTCTGGTGCTGAAAA	AGCTTCTAGTTCCCGCATTG	--	--	--
HAS0499	Ahy.Unigene4418	(TTC)6	CTCTTTTCACCGTTCTTCGC	TGCAGATGCGCTCTAGAAGA	unnamed protein product [Vitis vinifera]	--	--
HAS0500	Ahy.Unigene4420	(GGA)5	GGAAAGGGAAGATTTGGCTC	TCCATATCATCGTCGTCGTC	Transcription Factor IIF, Rap30/Rap74, interaction [Medicago truncatula]	Transcription initiation factor IIF subunit alpha OS=Arabidopsis thaliana GN=RAP74 PE=1 SV=1	Cellobiohydrolase A (1,4-beta-cellobiosidase A)
HAS0501	Ahy.Unigene4429	(CTT)5	CCCTTCAACCTCTCAATCCA	TCTTCCACCTCTTCCTTCCA	PTAC13 (PLASTID TRANSCRIPTIONALLY ACTIVE13); transcription elongation regulator [Arabidopsis thaliana] >gi|15146210|gb|AAK83588.1| AT3g09210/F3L24_8 [Arabidopsis thaliana] >gi|22136582|gb|AAM91077.1| AT3g09210/F3L24_8 [Arabidopsis thaliana]	--	--
HAS0502	Ahy.Unigene4433	(GAA)5	TGGTTGTGCTCTAACAAAGAAGA	ATTCAATTCATGGCTGGGAG	--	--	--
HAS0503	Ahy.Unigene4490	(AG)8	CTAACAGTGACGGAACGGCT	GTCAAGATGGGCTTGTCGTT	--	--	--
HAS0504	Ahy.Unigene4496	(CCAA)7	CCCCTGATAATGTAAGGCCC	GCAAATTGGGATGCATTAGG	--	--	--
HAS0505	Ahy.Unigene4530	(TC)8	TAGCTTCAAAGGGGCTGAGA	TGAAGGAGAAAGGGAGAGCA	--	--	--
HAS0506	Ahy.Unigene4532	(TC)7	CTTTCCTCCTCTGTTGCGTC	AGTCATCGTCGTCGTTTGTG	--	--	--
HAS0507	Ahy.Unigene4533	(AG)6	GGTGACACTTGTTTGCGAGA	TGCGGTATTTGAACCTTTCC	leucine-rich repeat family protein [Arabidopsis halleri]	--	--
HAS0508	Ahy.Unigene4566	(CTT)5	TAAACATGCTCACCGCTCAC	GATCTGGAACACGCACACAC	--	--	--
HAS0509	Ahy.Unigene4581	(GA)6	TGAAAGCATCGCAACAAATC	CACTCGCTGGTCCTTCCAG	--	--	--
HAS0510	Ahy.Unigene4607	(GAT)5	AGTAATAAAAGGCACGGCCA	CAATCTTCATAAGTCCAAGTTTAGAG	scpl40 (serine carboxypeptidase-like 40); serine-type carboxypeptidase [Arabidopsis thaliana] >gi|125987782|sp|Q0WRX3.2|SCP40_ARATH RecName: Full=Serine carboxypeptidase-like 40; Flags: Precursor >gi|7573330|emb|CAB87800.1| serin carboxypeptidase-like protein [Arabidopsis thaliana] >gi|21593182|gb|AAM65131.1| serin carboxypeptidase-like protein [Arabidopsis thaliana]	Serine carboxypeptidase-like 40 OS=Arabidopsis thaliana GN=SCPL40 PE=2 SV=2	Carboxypeptidase C (cathepsin A)
HAS0511	Ahy.Unigene4609	(CT)7	TTCTTCTTTTTGGTGTGCGG	GAGGCCCATCGTCATAAGAA	--	--	--
HAS0512	Ahy.Unigene4611	(GA)7	GCGAGGTCCAGAAATCAGAA	TCGCAAGCCACAAAAAGAAT	--	--	--
HAS0513	Ahy.Unigene4619	(GAA)5	GACCTCGCAATCTGCTTCTC	CTCCGCTTCCAACACTCTTC	ubiquitin-specific protease 25 [Arabidopsis lyrata subsp. lyrata] >gi|297330882|gb|EFH61301.1| ubiquitin-specific protease 25 [Arabidopsis lyrata subsp. lyrata]	Ubiquitin carboxyl-terminal hydrolase 25 OS=Arabidopsis thaliana GN=UBP25 PE=1 SV=1	Ubiquitin carboxyl-terminal hydrolase
HAS0514	Ahy.Unigene4646	(GTA)5	TCCACACATCCAAAGGACAA	GCGCAGAATCAAGTGGAGTT	--	--	--
HAS0515	Ahy.Unigene4651	(GAA)6	ATCTGCATGAAGGGCAAAAC	CATCATAATCAAGTTCATAACGCA	At1g54200 [Arabidopsis thaliana]	--	--
HAS0516	Ahy.Unigene4668	(AGA)7	AGAAGTGAGGCGCTTGAGAG	GACGCAATTTACCCTCGAAA	pentatricopeptide (PPR) repeat-containing protein / CBS domain-containing protein-like [Oryza sativa Japonica Group] >gi|50726328|dbj|BAD33918.1| pentatricopeptide (PPR) repeat-containing protein / CBS domain-containing protein-like [Oryza sativa Japonica Group]	--	--
HAS0517	Ahy.Unigene4677	(TCT)6	CCCCTTCCACTTTCTTCTCC	AAGCAGCTCAAGAGCATGTG	--	--	--
HAS0518	Ahy.Unigene4683	(TCA)6	AGCTTCGCCAGCAGTATGTT	CCCTGCGAATTACGGAGTTA	ribosomal protein S5 family protein [Arabidopsis thaliana] >gi|48958531|gb|AAT47818.1| At1g64880 [Arabidopsis thaliana]	--	--
HAS0519	Ahy.Unigene4689	(TTCA)5	TGGAAAAGGGGAATGAAGAA	AGGCTTTCCACACAGCATTT	armadillo/beta-catenin repeat family protein / U-box domain-containing protein [Arabidopsis thaliana] >gi|172045742|sp|Q8GWV5.2|PUB3_ARATH RecName: Full=U-box domain-containing protein 3; AltName: Full=Plant U-box protein 3	U-box domain-containing protein 3 OS=Arabidopsis thaliana GN=PUB3 PE=2 SV=2	--
HAS0520	Ahy.Unigene4700	(TC)9	TTAATGGTGGCACCTTCTTG	AAAGGCGAGTCATGTTGGAG	PREDICTED: hypothetical protein [Vitis vinifera] >gi|302143071|emb|CBI20366.3| unnamed protein product [Vitis vinifera]	--	--
HAS0521	Ahy.Unigene4712	(CAA)5	CACATTCACGGAATCAATCG	CTGCTGTTGTTGAAGCAAGG	UBP1B (oligouridylate binding protein 1B); mRNA 3'-UTR binding [Arabidopsis thaliana]	--	--
HAS0522	Ahy.Unigene4716	(AG)11	AGAGAGCTCGAAGAGGGACC	GCCACCACCTTCTTCATCAT	--	--	--
HAS0523	Ahy.Unigene4763	(CTC)6	CCACGTGCATCTTCTTTTCA	TTCAACAAAAGGGGTTACGG	--	--	--
HAS0524	Ahy.Unigene4765	(CAA)5	GTCCAGATCTGCCTTTGCTC	GGTGGTAGTGGTGGTTGCTT	--	--	--
HAS0525	Ahy.Unigene4782	(CAT)6	AGGGGACAAAGGGAATCATC	TCACCACCTCAATCTCCCTC	AT3G15095 [Arabidopsis thaliana]	Uncharacterized protein DDB_G0271670 OS=Dictyostelium discoideum GN=DDB_G0271670 PE=4 SV=1	AAA ATPase containing von Willebrand factor type A (vWA) domain
HAS0526	Ahy.Unigene4782	(AAG)8	ATTGAAGAACACACCCGAGC	GGTTCTAGGGTTGAAACGCA	AT3G15095 [Arabidopsis thaliana]	Uncharacterized protein DDB_G0271670 OS=Dictyostelium discoideum GN=DDB_G0271670 PE=4 SV=1	AAA ATPase containing von Willebrand factor type A (vWA) domain
HAS0527	Ahy.Unigene4784	(AAG)6	GCCTTCTCCTTCTTCCCATT	GGACCTTCAAGTGTCTTGGC	--	--	--
HAS0528	Ahy.Unigene4808	(ATC)6	GGCCATCATGGAGATTAGAAG	GCCATGGCAAGAGAACATTT	--	--	--
HAS0529	Ahy.Unigene4836	(TTC)5	CAGTTTCCATTGCATCCCTT	CGCGGAAGAAGAAGATGAAG	Os01g0649000 [Oryza sativa Japonica Group] >gi|113533247|dbj|BAF05630.1| Os01g0649000 [Oryza sativa Japonica Group]	WD repeat-containing protein 43 OS=Homo sapiens GN=WDR43 PE=1 SV=3	--
HAS0530	Ahy.Unigene4862	(ATA)5	AATTTCTCGCAATCACCACC	CCCTTCGTACCACCAGACAT	protein phosphatase 2C-related / PP2C-related [Arabidopsis thaliana] >gi|75172944|sp|Q9FX08.1|P2C12_ARATH RecName: Full=Probable protein phosphatase 2C 12; Short=AtPP2C12 >gi|9993354|gb|AAG11427.1|AC015449_9 Unknown protein [Arabidopsis thaliana]	Probable protein phosphatase 2C 12 OS=Arabidopsis thaliana GN=At1g47380 PE=2 SV=1	--
HAS0531	Ahy.Unigene4862	(AGA)7	TTCCGTCAAATCGATCAACA	CCCTTCGTACCACCAGACAT	protein phosphatase 2C-related / PP2C-related [Arabidopsis thaliana] >gi|75172944|sp|Q9FX08.1|P2C12_ARATH RecName: Full=Probable protein phosphatase 2C 12; Short=AtPP2C12 >gi|9993354|gb|AAG11427.1|AC015449_9 Unknown protein [Arabidopsis thaliana]	Probable protein phosphatase 2C 12 OS=Arabidopsis thaliana GN=At1g47380 PE=2 SV=1	--
HAS0532	Ahy.Unigene4883	(TC)6	TCCCTCACGACACCTCTCTC	GCCATCACCGTTCTCTTGTT	--	--	--
HAS0533	Ahy.Unigene4885	(TC)9	GAAGAAGTGAAGAGGGCAAGA	GCGGCAGAGAAGAGAGAAAC	--	--	--
HAS0534	Ahy.Unigene4887	(TGC)5	GAAGGTGATTTGGAAACCGA	GCCTGCGAGTATGTGGAGTT	RNL (RNA LIGASE); 2',3'-cyclic-nucleotide 3'-phosphodiesterase/ RNA ligase (ATP)/ polynucleotide kinase [Arabidopsis thaliana] >gi|238478403|ref|NP_001154320.1| RNL (RNA LIGASE); 2',3'-cyclic-nucleotide 3'-phosphodiesterase/ RNA ligase (ATP)/ polynucleotide kinase [Arabidopsis thaliana] >gi|110740464|dbj|BAF02126.1| translation elongation factor EF-1 alpha [Arabidopsis thaliana]	--	--
HAS0535	Ahy.Unigene4898	(TTC)6	TTTCCGCACTTGATCCTTCT	GCGAGGGATGGGTTCTAACT	--	--	--
HAS0536	Ahy.Unigene4904	(GAT)5	AGACGGAGATGGAGTAGCGA	ACCACCAACCTCCTCTTCCT	PALMATE-LIKE PENTAFOLIATA1 [Medicago truncatula]	Forkhead box protein B2 OS=Homo sapiens GN=FOXB2 PE=2 SV=1	--
HAS0537	Ahy.Unigene4904	(CAC)5	CACCGTACCAGTGTACCACC	ACCACCACCACCTTGAAGAG	PALMATE-LIKE PENTAFOLIATA1 [Medicago truncatula]	Forkhead box protein B2 OS=Homo sapiens GN=FOXB2 PE=2 SV=1	--
HAS0538	Ahy.Unigene4934	(TGT)6	TTGAGCTTCACAAAATCCCC	TGCAATCAAATCCGAATCAA	secondary cell wall-related glycosyltransferase family 14 [Populus tremula x Populus tremuloides]	--	--
HAS0539	Ahy.Unigene4946	(TC)9	CGATTCAGAGTAGTGGGGGA	CCGATGACGTCACAGAGAGA	--	--	--
HAS0540	Ahy.Unigene4958	(TCA)5	GTTGTCATGGTCCTCTCCGT	CTTCTTGATTCCCGTGTTGG	zinc finger (C3HC4-type RING finger) family protein [Arabidopsis thaliana] >gi|68565178|sp|Q6NQG7.1|ATL1L_ARATH RecName: Full=RING-H2 finger protein ATL1L >gi|34365601|gb|AAQ65112.1| At1g49230 [Arabidopsis thaliana]	RING-H2 finger protein ATL1L OS=Arabidopsis thaliana GN=ATL1L PE=2 SV=1	--
HAS0541	Ahy.Unigene4963	(GAA)5	TCCGAGTTTTTATGGCGAAG	TGTGTCTTCGTCTTCGTTGG	--	--	--
HAS0542	Ahy.Unigene4975	(GAA)6	GAAGCTAGGCGATTGGAGTG	TCCTCCTTCTTCCTTCCTCC	cold-induced thioredoxin domain-containing protein [Ammopiptanthus mongolicus]	--	--
HAS0543	Ahy.Unigene4984	(CAT)5	ACATCCCTCTTCCCCAAATC	ATAGAGCGTTTCGTGGTGCT	f-box family protein [Populus trichocarpa] >gi|222860863|gb|EEE98405.1| f-box family protein [Populus trichocarpa]	F-box protein PP2-A11 OS=Arabidopsis thaliana GN=PP2A11 PE=1 SV=1	--
HAS0544	Ahy.Unigene4990	(TC)10	CAAAGGAATCCACGGAGAAA	TCCAAAATCGTCAATCGTGA	--	--	--
HAS0545	Ahy.Unigene5001	(AC)7	TCCTCAGTTCTCCGTGCTCT	TTCTGCCCGATCTCTACTCC	--	--	--
HAS0546	Ahy.Unigene5013	(GGA)6	ATGTTTTGAGAGACGGCGAC	GTCTCTTCGCCACGAGAAAG	kinesin motor protein-related [Arabidopsis thaliana] >gi|11132972|sp|P82266.1|K125_ARATH RecName: Full=Probable 125 kDa kinesin-related protein	Probable 125 kDa kinesin-related protein OS=Arabidopsis thaliana GN=At2g36200 PE=2 SV=1	--
HAS0547	Ahy.Unigene5049	(ACC)5	ACCCTCTCCATCCCTTGTTT	GAGTAGGATGATGGATGGCG	--	--	--
HAS0548	Ahy.Unigene5052	(TGT)5	TCGCCACACTTACCAAAACA	TGGCAACAACAGCTGAAATC	aspartyl protease family protein [Arabidopsis lyrata subsp. lyrata] >gi|297338151|gb|EFH68568.1| aspartyl protease family protein [Arabidopsis lyrata subsp. lyrata]	Aspartic proteinase-like protein 2 OS=Arabidopsis thaliana GN=At1g65240 PE=1 SV=2	--
HAS0549	Ahy.Unigene5069	(AAG)8	TAACACCTGCATGAACCCAA	CTGGAACCTTCCCCTTTCTC	cytochrome P450 [Arabidopsis thaliana]	Cytochrome P450 90C1 OS=Arabidopsis thaliana GN=ROT3 PE=2 SV=3	Cytochrome P450
HAS0550	Ahy.Unigene5072	(GCTTT)5	TCCCCATACCAATTACCGTT	CACATTCCTGTCCTTCGGAT	RecName: Full=Adenylate kinase, chloroplastic; Short=AK; AltName: Full=ATP-AMP transphosphorylase; Flags: Precursor >gi|25990718|gb|AAN76661.1| adenylate kinase [Solanum tuberosum]	Adenylate kinase, chloroplastic OS=Solanum tuberosum GN=ADK PE=2 SV=1	Adenylate kinase and related kinases
HAS0551	Ahy.Unigene5074	(AAGA)8	CAAGAATGGGGAGACAAGGA	TCTGCACAACACAAACAGCA	NPY5 (NAKED PINS IN YUC MUTANTS 5); protein binding / signal transducer [Arabidopsis thaliana]	--	--
HAS0552	Ahy.Unigene5134	(GCC)5	CGTCTTCCATGGATCCTTTC	GAAGATTTTATTCTGGCGTTGA	--	--	--
HAS0553	Ahy.Unigene5138	(CCG)5	TGGCGTTCTTATCAAGCTCA	GACAACGCCAGTAACGCAAT	magnesium transporter CorA-like family protein [Arabidopsis thaliana] >gi|75163756|sp|Q93ZD7.1|MRS24_ARATH RecName: Full=Magnesium transporter MRS2-4; AltName: Full=Magnesium Transporter 6; Short=AtMGT6 >gi|16209702|gb|AAL14408.1| AT3g58970/F17J16_20 [Arabidopsis thaliana] >gi|25090327|gb|AAN72277.1| At3g58970/F17J16_20 [Arabidopsis thaliana] >gi|25360850|gb|AAN73214.1| MRS2-4 [Arabidopsis thalia…	Magnesium transporter MRS2 homolog, mitochondrial OS=Rattus norvegicus GN=Mrs2 PE=2 SV=1	--
HAS0554	Ahy.Unigene5191	(TGA)6	GAGGAGGAGGAGGAGGAAAA	TGTGAAGAAGCGTGTGGAAA	WRKY54 [Glycine max]	Probable WRKY transcription factor 28 OS=Arabidopsis thaliana GN=WRKY28 PE=2 SV=1	--
HAS0555	Ahy.Unigene5279	(AC)6	TCCCCAATTCACAAACCCTA	TCTTCCTCTCAGCTCCCTCA	--	--	--
HAS0556	Ahy.Unigene5281	(GA)20	CACAACCCAGTAGCAGCAAA	GGTGCGATGAAACCAGAAAT	--	--	--
HAS0557	Ahy.Unigene5304	(TCT)6	TCATTCTTCTTTTCCCCCAA	CAAGGTTGCTGCTGGTGTTA	basic helix-loop-helix family protein [Arabidopsis lyrata subsp. lyrata] >gi|297317263|gb|EFH47685.1| basic helix-loop-helix family protein [Arabidopsis lyrata subsp. lyrata]	Transcription factor bHLH93 OS=Arabidopsis thaliana GN=BHLH93 PE=1 SV=1	--
HAS0558	Ahy.Unigene5348	(TGT)5	AGATTTCTGGCCAACCTTCC	GGAACTGCTGCATTTGGATT	--	--	--
HAS0559	Ahy.Unigene5358	(GA)6	CACCAAGCAGAAGAAACTGACA	CTCCCAACCACCTCGTTAAA	--	--	--
HAS0560	Ahy.Unigene5363	(GGT)5	GTAGAAGATGGAGGCGGTGA	TCACCACAGTTGTTGTCCTTTC	pherophorin-C2 protein precursor [Chlamydomonas reinhardtii]	Vegetative cell wall protein gp1 OS=Chlamydomonas reinhardtii GN=GP1 PE=2 SV=1	ATPases involved in chromosome partitioning
HAS0561	Ahy.Unigene5367	(AAG)5	CACGCTCTTCATTCGACAAA	TCGTTTTCGATTTCTTCACTTG	Os01g0767700 [Oryza sativa Japonica Group] >gi|113533893|dbj|BAF06276.1| Os01g0767700 [Oryza sativa Japonica Group]	NF-kappa-B-repressing factor OS=Mus musculus GN=Nkrf PE=2 SV=2	--
HAS0562	Ahy.Unigene5369	(ACC)7	GAACCCCAATCATGGACAAG	AGGAATTCGAGGGGAGAGAG	zinc finger (C3HC4-type RING finger) family protein [Arabidopsis thaliana] >gi|68565090|sp|O80927.2|ATL2J_ARATH RecName: Full=RING-H2 finger protein ATL2J >gi|20197250|gb|AAC23649.2| Expressed protein [Arabidopsis thaliana] >gi|89111920|gb|ABD60732.1| At2g37580 [Arabidopsis thaliana]	RING-H2 finger protein ATL2J OS=Arabidopsis thaliana GN=ATL2J PE=2 SV=2	RING-finger-containing ubiquitin ligase
HAS0563	Ahy.Unigene5370	(GAA)7	AGCAGCACCATTCTTTCACC	GCCAAGTGGTGTTGATGTTG	homeodomain protein [Malus x domestica]	--	--
HAS0564	Ahy.Unigene5407	(CTT)5	AGTTCAGAACCCAATTCCCC	GTGGTGGAGAGTGGGTGAAC	Unknown protein [Arabidopsis thaliana]	--	--
HAS0565	Ahy.Unigene5441	(AC)7	TTCAGAGTTCCATCCCCATC	TTCCTTTTTCATTTGTGTCGTG	--	--	--
HAS0566	Ahy.Unigene5449	(CT)7	CCTCAGTCTTCTCACTCCCG	GACCACCTTCGCTAGTCAGC	--	--	--
HAS0567	Ahy.Unigene5457	(AAG)6(TTG)7	CTGAGAGTGCCTTGGGAGAC	CCCTTCAACAAAGAACAACCA	AP2/ERF domain-containing transcription factor [Populus trichocarpa] >gi|222855601|gb|EEE93148.1| AP2/ERF domain-containing transcription factor [Populus trichocarpa]	Ethylene-responsive transcription factor WIN1 OS=Arabidopsis thaliana GN=WIN1 PE=2 SV=1	FOG: TPR repeat
HAS0568	Ahy.Unigene5457	(TTG)5	TCATCATTCTCTCCAATAACAACAA	GCAAGGACCCTTCTTCTCCT	AP2/ERF domain-containing transcription factor [Populus trichocarpa] >gi|222855601|gb|EEE93148.1| AP2/ERF domain-containing transcription factor [Populus trichocarpa]	Ethylene-responsive transcription factor WIN1 OS=Arabidopsis thaliana GN=WIN1 PE=2 SV=1	FOG: TPR repeat
HAS0569	Ahy.Unigene5461	(GAA)5	TTAGGGTTTTGATTCGGTGC	CGAAATTCCGATTCTGGC	armadillo/beta-catenin repeat family protein [Arabidopsis lyrata subsp. lyrata] >gi|297318829|gb|EFH49251.1| armadillo/beta-catenin repeat family protein [Arabidopsis lyrata subsp. lyrata]	U-box domain-containing protein 16 OS=Arabidopsis thaliana GN=PUB16 PE=2 SV=1	--
HAS0570	Ahy.Unigene5465	(CGA)5	GGCTCTGCGAAAGAATTACG	CTCCTCGTCATCATCGTCCT	ankyrin-repeat containing protein [Arabidopsis thaliana]	E3 ubiquitin-protein ligase KEG OS=Arabidopsis thaliana GN=KEG PE=1 SV=2	--
HAS0571	Ahy.Unigene5470	(AAC)5	CAACGCAACACAAAGTCACA	ATGGTGAATGGGGAAATCAA	--	--	--
HAS0572	Ahy.Unigene5475	(AGA)5	CCTTCCTTTCCATTGCCATA	TTGGATTGCTGAGCTTGTTG	valyl tRNA synthetase [Arabidopsis thaliana]	Valyl-tRNA synthetase OS=Arabidopsis thaliana GN=VALRS PE=1 SV=2	Valyl-tRNA synthetase
HAS0573	Ahy.Unigene5493	(ATG)5	CCCTTCCCAATGAAGTGAAA	CCATTGGATCAATCTCAGAAGA	OXS3 (OXIDATIVE STRESS 3) [Arabidopsis thaliana]	--	--
HAS0574	Ahy.Unigene5493	(TAT)5	GACCCTCTTGTGGATGGAGA	TTTCACTTCATTGGGAAGGG	OXS3 (OXIDATIVE STRESS 3) [Arabidopsis thaliana]	--	--
HAS0575	Ahy.Unigene5493	(GAA)6	TTCTTGTGCCTTATTCCCCA	TGAAGGCCTTTTGCATTTCT	OXS3 (OXIDATIVE STRESS 3) [Arabidopsis thaliana]	--	--
HAS0576	Ahy.Unigene5504	(AG)13	GTTTTTGTACTTGTGCGCGA	CCATTCATTCCAATTCACCC	protein-serine/threonine kinase [Glycine max] >gi|223452562|gb|ACM89608.1| protein-serine/threonine kinase [Glycine max]	--	--
HAS0577	Ahy.Unigene5512	(GA)7	CTTCATCTTGAGGAGGTCGC	ACCTCCCCCTACTCCTCCTT	--	--	--
HAS0578	Ahy.Unigene5514	(AG)9	TATGGCAGAGGCAACAAGTG	GAACATTGTCGGTGGATTCAT	--	--	--
HAS0579	Ahy.Unigene5517	(CCT)8	TACACTGCACCAAAACCCAA	ATCCAAGCATCAACCCTGTC	XI-I; motor/ protein binding [Arabidopsis thaliana] >gi|110737839|dbj|BAF00858.1| myosin - like protein [Arabidopsis thaliana]	Myosin-J heavy chain OS=Dictyostelium discoideum GN=myoJ PE=4 SV=2	Myosin heavy chain
HAS0580	Ahy.Unigene5534	(AG)10	TTAGATGAACGTCCAAGCCC	TCATTGCTTTAAGGGAACATCA	--	--	--
HAS0581	Ahy.Unigene5535	(AG)6	TGGCCTTCGAGAGATGAACT	GCACAAGCACACAGCTAGGA	PHD finger family protein [Arabidopsis thaliana]	--	--
HAS0582	Ahy.Unigene5595	(CAC)5	ACAAAGATCCAAACATCGCC	GACGCATGTTTTTGTTGTGG	exostosin family protein [Arabidopsis thaliana]	Xyloglucan galactosyltransferase KATAMARI1 homolog OS=Oryza sativa subsp. japonica GN=Os03g0144800 PE=2 SV=1	--
HAS0583	Ahy.Unigene5599	(AG)7	AGGGAGAAGTTGAAGCACGA	AGCGACTCAAGAAGCAAAGC	--	--	--
HAS0584	Ahy.Unigene5602	(TGT)5	TATTTGCGGTTAGGGTTTGC	CCTAACTTCCCCCTCCAAAA	TCP domain-like protein I [Gossypium barbadense]	Transcription factor TCP14 OS=Arabidopsis thaliana GN=TCP14 PE=2 SV=1	Molecular chaperone
HAS0585	Ahy.Unigene5607	(CTT)5	AGGATTGAACGGAATCGTTG	TTGTTCCCCGATATGGACTC	--	--	--
HAS0586	Ahy.Unigene5622	(GCCAAC)5	ATCACATTCACACCACACGC	AGGGTGCAAGAGCTCCATTA	Os10g0100500 [Oryza sativa Japonica Group] >gi|110288512|gb|ABB46563.2| U-box domain containing protein, expressed [Oryza sativa (japonica cultivar-group)] >gi|113638618|dbj|BAF25923.1| Os10g0100500 [Oryza sativa Japonica Group]	U-box domain-containing protein 33 OS=Arabidopsis thaliana GN=PUB33 PE=2 SV=2	--
HAS0587	Ahy.Unigene5636	(TCC)5	TAAACTATGGCGAACCCAGC	GATGAGTGCGGTTTGGATCT	ERF protein [Glycine max]	Ethylene-responsive transcription factor 5 OS=Arabidopsis thaliana GN=ERF5 PE=2 SV=1	--
HAS0588	Ahy.Unigene5645	(TCT)5	GCCTTGTCGTTGTTGGTTTT	GCGCATTTGTTTGGTTCTTT	--	--	--
HAS0589	Ahy.Unigene5652	(ACT)6	ATGCCTCCAATGATGCTACC	TGGCGGTTGTGTACAAAGAT	Os01g0286100 [Oryza sativa Japonica Group] >gi|255673123|dbj|BAF04689.2| Os01g0286100 [Oryza sativa Japonica Group]	Transcription factor PIL1 OS=Arabidopsis thaliana GN=PIL1 PE=1 SV=1	--
HAS0590	Ahy.Unigene5660	(GA)6	GAAGAAGTTGGGGCATCAAA	GAAACCTTCTCGTTCACGCT	--	--	--
HAS0591	Ahy.Unigene5684	(CT)8	TGGGTGTGTACCGAACTCCT	GGTGTTACTCGTCCCCTTGA	--	--	--
HAS0592	Ahy.Unigene5704	(CT)6	TGTGGCGCACACTGTTTATT	CGCCACTCTGTTACCGTACAT	protein kinase 2 beta chain [Nicotiana tabacum]	Casein kinase II subunit beta-3 OS=Arabidopsis thaliana GN=CKB3 PE=1 SV=1	Casein kinase II, beta subunit
HAS0593	Ahy.Unigene5706	(AG)8	GGAGTGCGTAGAGTTCTCGG	GCACCTTGCAATTTATGCCT	DNAJ heat shock N-terminal domain-containing protein [Arabidopsis thaliana] >gi|67462402|sp|Q39079.2|DNJ13_ARATH RecName: Full=Chaperone protein dnaJ 13; Short=AtJ13; Short=AtDjB13	Chaperone protein dnaJ 13 OS=Arabidopsis thaliana GN=ATJ13 PE=1 SV=2	DnaJ-class molecular chaperone with C-terminal Zn finger domain
HAS0594	Ahy.Unigene5716	(TC)11	CGAAGCATCCCATTCAAAGT	CCAACATCAAGCACAACTGC	--	--	--
HAS0595	Ahy.Unigene5723	(GGT)5	TAATGACTGGAGCCAGAGCC	CTTGCCACAATCCCTTCACT	--	--	--
HAS0596	Ahy.Unigene5744	(TA)7	TCAAATCACTCGAGGGAAAAA	GTGCGGTCTGCAGTTTTGTA	LOL1 (LSD ONE LIKE 1); DNA binding [Arabidopsis thaliana] >gi|186479127|ref|NP_001117399.1| LOL1 (LSD ONE LIKE 1); DNA binding [Arabidopsis thaliana] >gi|16323143|gb|AAL15306.1| At1g32540/T9G5_1 [Arabidopsis thaliana] >gi|21436015|gb|AAM51585.1| At1g32540/T9G5_1 [Arabidopsis thaliana] >gi|33867796|gb|AAQ55219.1| LSD1-like [Arabidopsis thaliana]	--	--
HAS0597	Ahy.Unigene5748	(TC)6	TGTCACTGCCTTCATTGAGC	AGTGGTGGTGGTGACTGTGA	unknown [Glycine max]	--	--
HAS0598	Ahy.Unigene5764	(TC)18	CTCCCTTCAGTTCCGTTGAA	GGAATTGGGAAAAGTGTGGA	with no lysine kinase [Glycine max]	Serine/threonine-protein kinase WNK1 OS=Arabidopsis thaliana GN=WNK1 PE=1 SV=1	Serine/threonine protein kinase
HAS0599	Ahy.Unigene5791	(AGA)5	CTCTGCGAGCACTGTGAAAG	CAACCACCACACTCTGCCA	RecName: Full=Protein THYLAKOID FORMATION1, chloroplastic; Flags: Precursor >gi|33469614|gb|AAQ19850.1| light-regulated chloroplast-localized protein [Solanum tuberosum]	Protein THYLAKOID FORMATION1, chloroplastic OS=Solanum tuberosum GN=THF1 PE=2 SV=1	--
HAS0600	Ahy.Unigene5795	(TTC)6	CTTGGCTCGCATCTTCTTCT	CAAAACTCAGCAACAATTCACA	--	--	--
HAS0601	Ahy.Unigene5796	(TC)6	GTAACAGTTCGACAGCGACG	AAGGGAGAAGGAGATCCGAG	--	--	--
HAS0602	Ahy.Unigene5823	(TGG)6	AAGCACTGGTGAGAGGGCTA	CCAGTAACAACACTGCCGAA	scarecrow 2 [Lupinus albus] >gi|238625626|gb|ACR48081.1| scarecrow 2 [Lupinus albus]	Protein SCARECROW OS=Pisum sativum GN=SCR PE=2 SV=1	--
HAS0603	Ahy.Unigene5823	(TGG)5	ACCAACTGAGGAGCCCTTTT	TAGCCCTCTCACCAGTGCTT	scarecrow 2 [Lupinus albus] >gi|238625626|gb|ACR48081.1| scarecrow 2 [Lupinus albus]	Protein SCARECROW OS=Pisum sativum GN=SCR PE=2 SV=1	--
HAS0604	Ahy.Unigene5841	(TCA)5	AACCCTATCGCTTGGAAGGT	ACAAGAAAGGTGAGGCTCCA	Os01g0332900 [Oryza sativa Japonica Group] >gi|113532465|dbj|BAF04848.1| Os01g0332900 [Oryza sativa Japonica Group]	Protein VHS3 OS=Saccharomyces cerevisiae GN=VHS3 PE=1 SV=1	Phosphopantothenoylcysteine synthetase/decarboxylase
HAS0605	Ahy.Unigene5843	(AG)8	GAAACCTGGGAAAATGACGA	GACGCTTATCCTCCCTGCTA	--	--	--
HAS0606	Ahy.Unigene5882	(CAA)5	CTTCTTCTGCACCGACAACA	TTGTTCTCGAATTTCTCGGG	ESTs gb|Z27282, gb|T44732, gb|Z29911, gb|AI997176 and gb|AI395420 come from this gene [Arabidopsis thaliana]	--	--
HAS0607	Ahy.Unigene5889	(AGG)7	AGAACCGAAAAGAAGAGGAGG	CTGTTGGAATGTTGGATGTCA	--	--	--
HAS0608	Ahy.Unigene5898	(GA)11	GAGAAATTGGGCAACACTTCA	GGTGCCTTAATTTCATGTGCT	--	--	--
HAS0609	Ahy.Unigene5902	(AC)7	CTAACAGCCACCGTTTCACC	TACCCTCCCCCTCTCAAATC	--	--	--
HAS0610	Ahy.Unigene5937	(TG)6	ACCCTTTGTCAGACCCCTTT	TGGACTGACGAAGAACACGA	Os12g0583900 [Oryza sativa Japonica Group] >gi|77556910|gb|ABA99706.1| xanthine/uracil permease family protein, expressed [Oryza sativa (japonica cultivar-group)] >gi|77556911|gb|ABA99707.1| xanthine/uracil permease family protein, expressed [Oryza sativa (japonica cultivar-group)] >gi|77556912|gb|ABA99708.1| xanthine/uracil permease family protein, expressed [Oryza sativa (japonica cultivar-grou…	Nucleobase-ascorbate transporter 2 OS=Arabidopsis thaliana GN=NAT2 PE=2 SV=2	--
HAS0611	Ahy.Unigene5938	(GTT)11	AAGCATTGGAAACAGGGTTG	AACGTTGAAGCGGTGTTCAT	F5O8.34 [Arabidopsis thaliana] >gi|66792642|gb|AAY56423.1| At1g23790 [Arabidopsis thaliana]	--	--
HAS0612	Ahy.Unigene6003	(GT)7	GCTGCCATGGTTGCTCTATT	CACAAACCACCTCTCTCAAACA	9-cis-epoxycarotenoid dioxygenase [Arachis hypogaea]	9-cis-epoxycarotenoid dioxygenase NCED1, chloroplastic OS=Phaseolus vulgaris GN=NCED1 PE=2 SV=1	--
HAS0613	Ahy.Unigene6006	(TC)8(TGAA)5tgagagagaagaagagaagagaatggaagtgatgtacaactctc(CT)10	CAGTGTGTCCGTCCTTCCTT	AATTGGACCTCCAAGCTGC	--	--	--
HAS0614	Ahy.Unigene6015	(AGG)5	AAGAGGCGCAATAGCAAGAA	TGACGAAACGAAACGATGAA	unnamed protein product [Blastocystis hominis]	--	--
HAS0615	Ahy.Unigene6020	(AG)6	CTGATGGGGTTTCGTTTGTT	TCTCACGTTGATTAGTGTGTGAAA	--	--	--
HAS0616	Ahy.Unigene6023	(GCA)5	AACAGCCAACACTGACATGC	CGCGTTAATCAGAGCTTTCC	--	--	--
HAS0617	Ahy.Unigene6024	(ATC)5	CTTCAGTCCAAAGCCAGAGG	GCTGATGATGATGATGGTGG	LSH3 (LIGHT SENSITIVE HYPOCOTYLS 3) [Arabidopsis thaliana] >gi|3746060|gb|AAC63835.1| expressed protein [Arabidopsis thaliana] >gi|15912211|gb|AAL08239.1| At2g31160/T16B12.3 [Arabidopsis thaliana] >gi|19547989|gb|AAL87358.1| At2g31160/T16B12.3 [Arabidopsis thaliana]	Nuclear fragile X mental retardation-interacting protein 2 OS=Mus musculus GN=Nufip2 PE=1 SV=1	Putative GTPases (G3E family)
HAS0618	Ahy.Unigene6044	(CGG)5	CCCGCAGCATAAAAACTCAT	AAACAATGCATCCAGTGCAA	palmitoyltransferase ZDHHC9 [Zea mays] >gi|195635335|gb|ACG37136.1| palmitoyltransferase ZDHHC9 [Zea mays]	Probable S-acyltransferase At3g26935 OS=Arabidopsis thaliana GN=At3g26935 PE=1 SV=1	--
HAS0619	Ahy.Unigene6048	(AGA)6	TGCCTTCACCATTACCATCA	AGTGGTGGTGGAGCTGTTCT	unknown [Glycine max]	--	--
HAS0620	Ahy.Unigene6055	(AAG)5	CCAACGAATGGAAGAAAGGA	ATGCCAATGGCTTCTCAACT	--	--	--
HAS0621	Ahy.Unigene6068	(CAT)8	TCCCATTTCACCTCGTATTTG	CTGCCCAACCAATGAAGATT	Ferric reductase-like transmembrane component [Medicago truncatula]	--	--
HAS0622	Ahy.Unigene6069	(TGG)5	GGGGTTAGGGTTTTGGAGAA	CGACTGGGTATCCTGTCAAG	chromosome condensation protein -like [Arabidopsis thaliana]	--	--
HAS0623	Ahy.Unigene6076	(AT)7	AACAGAGTTGCAGAGGCACA	TTAACCCAAAGGCTCCTCCT	--	--	--
HAS0624	Ahy.Unigene6076	(AGG)5	AACAGAGTTGCAGAGGCACA	ATGGCTCAAGGGACAAAGTG	--	--	--
HAS0625	Ahy.Unigene6124	(TC)7	TTGCGTGTGAAACGAGAAAG	TTGACTGTCGTTGAAGGGAA	ATRAB11C (ARABIDOPSIS RAB GTPASE 11C); GTP binding [Arabidopsis thaliana] >gi|3024516|sp|O04486.1|RAA2A_ARATH RecName: Full=Ras-related protein RABA2a; AltName: Full=Ras-related protein Rab11C >gi|2160157|gb|AAB60720.1| Strong similarity to A. thaliana ara-2 (gb|ATHARA2). ESTs gb|ATTS2483,gb|ATTS2484,gb|AA042159 come from this gene [Arabidopsis thaliana] >gi|2231303|gb|AAB61994.1| ras-related sma…	Ras-related protein RABA2a OS=Arabidopsis thaliana GN=RABA2A PE=2 SV=1	GTPase SAR1 and related small G proteins
HAS0626	Ahy.Unigene6133	(TTC)9	TCTCCCTATCTTTCCTCGCA	ATTGAATTTCTGCCTGCCAC	mitogen-activated kinase kinase kinase alpha [Lotus japonicus]	Mitogen-activated protein kinase kinase kinase 2 OS=Arabidopsis thaliana GN=ANP2 PE=2 SV=1	Serine/threonine protein kinase
HAS0627	Ahy.Unigene6134	(TC)8	CAATTCCATCCTTCCTTAGCTG	TTTTACTCCACCAAGTGGGC	mitogen-activated kinase kinase kinase alpha [Lotus japonicus]	Mitogen-activated protein kinase kinase kinase 2 OS=Arabidopsis thaliana GN=ANP2 PE=2 SV=1	Serine/threonine protein kinase
HAS0628	Ahy.Unigene6134	(CCG)8	CACCAGATCAAACAACACCG	CGGAATCGAAGCATGAGAAT	mitogen-activated kinase kinase kinase alpha [Lotus japonicus]	Mitogen-activated protein kinase kinase kinase 2 OS=Arabidopsis thaliana GN=ANP2 PE=2 SV=1	Serine/threonine protein kinase
HAS0629	Ahy.Unigene6134	(TTC)5	TCGTCGTTTCTTCCTCCACT	TTTTACTCCACCAAGTGGGC	mitogen-activated kinase kinase kinase alpha [Lotus japonicus]	Mitogen-activated protein kinase kinase kinase 2 OS=Arabidopsis thaliana GN=ANP2 PE=2 SV=1	Serine/threonine protein kinase
HAS0630	Ahy.Unigene6138	(GAT)5	ACCCAACAATGCAGGTAAGC	CGCTGAATAAGGCACCAAAT	FtsH-like protein Pftf precursor [Nicotiana tabacum]	Cell division protease ftsH homolog 8, chloroplastic OS=Arabidopsis thaliana GN=FTSH8 PE=1 SV=1	ATP-dependent Zn proteases
HAS0631	Ahy.Unigene6154	(CA)6	GGTGGTGTTCAGACCACAGA	TTTGTTCCCTCATGCCTAGC	subtilase family protein [Arabidopsis thaliana]	Subtilisin-like protease OS=Arabidopsis thaliana GN=ARA12 PE=1 SV=1	Subtilisin-like serine proteases
HAS0632	Ahy.Unigene6166	(GCG)5	CCTTCCTTCCCCTTAACTGC	CCTTCCAGATCCGACAAGAA	IRE homolog; protein kinase-like protein [Arabidopsis thaliana]	Probable serine/threonine-protein kinase DDB_G0272282 OS=Dictyostelium discoideum GN=DDB_G0272282 PE=3 SV=1	Serine/threonine protein kinase
HAS0633	Ahy.Unigene6188	(CT)6	AATTCCTAGGGGTGGAGGTG	TGATGCAAAACGCAGAAAAG	F5A9.21 [Arabidopsis thaliana]	THO complex subunit 2 OS=Dasypus novemcinctus GN=THOC2 PE=3 SV=1	--
HAS0634	Ahy.Unigene6190	(GGC)5	TGTCGAGACTGAGGTGTTGC	GCGCATCCTTAACGAATGTT	nucleoporin [Lotus japonicus] >gi|83423284|emb|CAI64811.1| nucleoporin [Lotus japonicus]	--	--
HAS0635	Ahy.Unigene6193	(TG)7	AACCTCAGCCATTGTTGTCC	CACCAACCCACACCTCTCTT	oligopeptide transporter OPT family [Populus trichocarpa] >gi|222846137|gb|EEE83684.1| oligopeptide transporter OPT family [Populus trichocarpa]	Oligopeptide transporter 1 OS=Arabidopsis thaliana GN=OPT1 PE=2 SV=1	--
HAS0636	Ahy.Unigene6198	(ATG)6	AATGGTGGTGTTGCTGTTGA	CAAAGAGAGGGAAAGAAAAAGG	CBL-interacting protein kinase 10 [Vitis vinifera]	CBL-interacting serine/threonine-protein kinase 11 OS=Arabidopsis thaliana GN=CIPK11 PE=1 SV=1	Serine/threonine protein kinase
HAS0637	Ahy.Unigene6201	(GAA)5	TTTCACTCGCCGAAGAAGAT	TCATTATCGCTCTCATCCCC	slow walker 2 [Arabidopsis thaliana]	CCAAT/enhancer-binding protein zeta OS=Homo sapiens GN=CEBPZ PE=1 SV=2	Nucleic-acid-binding protein possibly involved in ribosomal biogenesis
HAS0638	Ahy.Unigene6206	(AT)8	GAGAAACTCGACTGGTTCGC	CCCCTTCAACCTCTTCCTTT	PLP6 (PATATIN-LIKE PROTEIN 6); nutrient reservoir [Arabidopsis thaliana] >gi|3402683|gb|AAC28986.1| similar to latex allergen from Hevea brasiliensis [Arabidopsis thaliana] >gi|31711904|gb|AAP68308.1| At2g39220 [Arabidopsis thaliana]	Patatin group J-1 OS=Solanum tuberosum PE=2 SV=1	Patatin
HAS0639	Ahy.Unigene6223	(GAA)6	TGCAGCTGTGGATCTGGTAG	TGCCAAATGCCAATACGATA	remorin [Glycine max]	Remorin OS=Arabidopsis thaliana GN=DBP PE=1 SV=1	--
HAS0640	Ahy.Unigene6224	(TGA)8	GAGGCACTCTTCGTTGAAGG	AAGGCATGGATTCGGAAATA	Hypothetical protein [Arabidopsis thaliana]	--	--
HAS0641	Ahy.Unigene6242	(TGA)5	GTGCGGAAACTGAAGAGTGC	CGCTTTGCTTGATCTGTGAA	magnesium transporter [Populus trichocarpa] >gi|222851480|gb|EEE89027.1| magnesium transporter [Populus trichocarpa]	Magnesium transporter MRS2 homolog, mitochondrial OS=Mus musculus GN=Mrs2 PE=2 SV=2	--
HAS0642	Ahy.Unigene6250	(TTC)5	TTCTCCTGGCTTTCCTTGAA	GCTGAAGATGAGGACCAAGG	KRR1 family protein [Arabidopsis thaliana]	Probable 3-hydroxyisobutyrate dehydrogenase, mitochondrial OS=Arabidopsis thaliana GN=At4g20930 PE=2 SV=3	3-hydroxyisobutyrate dehydrogenase and related beta-hydroxyacid dehydrogenases
HAS0643	Ahy.Unigene6254	(TTC)5	CAACCCTTAATTCACGTGTTCC	GCTCCGTTCTTGTCGATGAT	protein kinase family protein [Arabidopsis thaliana]	Probable serine/threonine-protein kinase dyrk2 OS=Dictyostelium discoideum GN=dyrk2 PE=3 SV=1	Serine/threonine protein kinase
HAS0644	Ahy.Unigene6260	(TC)8	TCGCAGCATCAAAATTGAAA	TTGATGGATACAAGGCACCA	mediator of aba-regulated dormancy 1 [Arabidopsis lyrata subsp. lyrata] >gi|297324341|gb|EFH54762.1| mediator of aba-regulated dormancy 1 [Arabidopsis lyrata subsp. lyrata]	--	--
HAS0645	Ahy.Unigene6266	(CCT)5	TCATACTCATCCCCACGTCA	GAGAGCCTGGTAGTCATCGG	bZIP protein [Glycine max]	Light-inducible protein CPRF2 OS=Petroselinum crispum GN=CPRF2 PE=2 SV=2	--
HAS0646	Ahy.Unigene6267	(AAC)6	AATGCCTCACTTGGAGTTGG	GCCGTTGTTATCTCCGGTTA	atidd12-domain 12 [Arabidopsis lyrata subsp. lyrata] >gi|297318663|gb|EFH49085.1| atidd12-domain 12 [Arabidopsis lyrata subsp. lyrata]	Zinc finger protein MAGPIE OS=Arabidopsis thaliana GN=MGP PE=1 SV=1	--
HAS0647	Ahy.Unigene6267	(TGC)5	CAACCACAATCCAACAGTGC	CCAACTCCAAGTGAGGCATT	atidd12-domain 12 [Arabidopsis lyrata subsp. lyrata] >gi|297318663|gb|EFH49085.1| atidd12-domain 12 [Arabidopsis lyrata subsp. lyrata]	Zinc finger protein MAGPIE OS=Arabidopsis thaliana GN=MGP PE=1 SV=1	--
HAS0648	Ahy.Unigene6267	(TAA)6	CAATCCCTCTTCCTTTTCCC	GCACTGTTGGATTGTGGTTG	atidd12-domain 12 [Arabidopsis lyrata subsp. lyrata] >gi|297318663|gb|EFH49085.1| atidd12-domain 12 [Arabidopsis lyrata subsp. lyrata]	Zinc finger protein MAGPIE OS=Arabidopsis thaliana GN=MGP PE=1 SV=1	--
HAS0649	Ahy.Unigene6267	(CAA)7	GGCATAATGTTCCCAGCAGT	CAGCATCTGGGTCTGGATTT	atidd12-domain 12 [Arabidopsis lyrata subsp. lyrata] >gi|297318663|gb|EFH49085.1| atidd12-domain 12 [Arabidopsis lyrata subsp. lyrata]	Zinc finger protein MAGPIE OS=Arabidopsis thaliana GN=MGP PE=1 SV=1	--
HAS0650	Ahy.Unigene6286	(CGC)5	ATCAAGAACATCCAGTGCCC	AGGTTCTCTTGGATCGCTCA	AT5g35570/K2K18_1 [Arabidopsis thaliana] >gi|21360449|gb|AAM47340.1| AT5g35570/K2K18_1 [Arabidopsis thaliana]	DUF246 domain-containing protein At1g04910 OS=Arabidopsis thaliana GN=At1g04910 PE=1 SV=1	--
HAS0651	Ahy.Unigene6286	(TC)6	CCCATCGTGTAAGGCTCTGT	GGAAGAAAAAGCAGCGAACA	AT5g35570/K2K18_1 [Arabidopsis thaliana] >gi|21360449|gb|AAM47340.1| AT5g35570/K2K18_1 [Arabidopsis thaliana]	DUF246 domain-containing protein At1g04910 OS=Arabidopsis thaliana GN=At1g04910 PE=1 SV=1	--
HAS0652	Ahy.Unigene6304	(GGT)5	GTGGATGGGTTTTGTGGTTC	TCCAATGGAGACCCACTCTC	pentatricopeptide repeat-containing protein [Arabidopsis lyrata subsp. lyrata] >gi|297327337|gb|EFH57757.1| pentatricopeptide repeat-containing protein [Arabidopsis lyrata subsp. lyrata]	Pentatricopeptide repeat-containing protein At2g37230 OS=Arabidopsis thaliana GN=At2g37230 PE=2 SV=1	ATPases involved in chromosome partitioning
HAS0653	Ahy.Unigene6312	(CT)7	AGACAAAGAAAACCGCCTCA	TGCTGCTGGAAATTATTGGA	Hypothetical protein [Arabidopsis thaliana]	Interactor of constitutive active ROPs 2, chloroplastic OS=Arabidopsis thaliana GN=ICR2 PE=1 SV=1	ATPase involved in DNA repair
HAS0654	Ahy.Unigene6315	(CCT)5	GGTGAGAGCTGGTGTTGTGA	TTGCTGCTGAGTATGGTTCG	stress-related protein 1 [Glycine max]	ABSCISIC ACID-INSENSITIVE 5-like protein 7 OS=Arabidopsis thaliana GN=ABF4 PE=1 SV=1	--
HAS0655	Ahy.Unigene6315	(CT)9	GTCGAAAGCACCACAATTCA	TTTTCAGCGTGCTTTGGAAT	stress-related protein 1 [Glycine max]	ABSCISIC ACID-INSENSITIVE 5-like protein 7 OS=Arabidopsis thaliana GN=ABF4 PE=1 SV=1	--
HAS0656	Ahy.Unigene6318	(ACC)6	CTCCAACCACCACCAGCTAT	TCCCTTTGATGGGTCTCAAG	KANADI-like transcription factor FEATHERED [Ipomoea nil] >gi|84778270|dbj|BAE73188.1| KANADI-like transcription factor FEATHERED [Ipomoea nil]	--	--
HAS0657	Ahy.Unigene6322	(CT)9ttctctctccctcactcaagttgaaga(TCT)5	AGGAAGCAAAATAAGCGCAA	CTTTGCCACCCTTCATTTGT	RabGAP/TBC domain-containing protein [Arabidopsis thaliana]	TBC1 domain family member 9 OS=Homo sapiens GN=TBC1D9 PE=1 SV=2	GTPase-activating protein
HAS0658	Ahy.Unigene6328	(CT)18	CCACATTCCTAGACATGCCC	TACTCGCCGGTTCAGTTCTT	C2 domain-containing protein [Arabidopsis lyrata subsp. lyrata] >gi|297324015|gb|EFH54436.1| C2 domain-containing protein [Arabidopsis lyrata subsp. lyrata]	Protein piccolo OS=Homo sapiens GN=PCLO PE=1 SV=3	--
HAS0659	Ahy.Unigene6331	(GAG)5	AGGAGCTCCACCTGAAGACA	TGGTGCCTGCCTAGTTTTCT	SH2 motif; Alcohol dehydrogenase, zinc-containing; Resolvase, RNase H-like fold; Nucleic acid-binding, OB-fold, subgroup [Medicago truncatula]	Transcription elongation factor SPT6 OS=Homo sapiens GN=SUPT6H PE=1 SV=2	Transcriptional accessory protein
HAS0660	Ahy.Unigene6333	(TTG)12	TATGGGAGGTGAGGAAGCTG	AGACTGGAACGCAAAGTGGT	binding [Arabidopsis thaliana] >gi|38564286|gb|AAR23722.1| At5g62580 [Arabidopsis thaliana]	Microtubule-associated protein TORTIFOLIA1 OS=Arabidopsis thaliana GN=TOR1 PE=1 SV=2	--
HAS0661	Ahy.Unigene6334	(CCG)5	CCTCCCTCACAGATTCAGGA	ATGGAAGTTGTGGTCTTGGC	auxin response factor 10 [Solanum lycopersicum]	Auxin response factor 18 OS=Oryza sativa subsp. japonica GN=ARF18 PE=2 SV=1	--
HAS0662	Ahy.Unigene6340	(TGTAG)5	ACCACCAATCCACCATTGAT	GGCAGCAGCACAATTGATTT	f-box family protein [Populus trichocarpa] >gi|222866655|gb|EEF03786.1| f-box family protein [Populus trichocarpa]	EIN3-binding F-box protein 1 OS=Arabidopsis thaliana GN=EBF1 PE=1 SV=1	--
HAS0663	Ahy.Unigene6354	(CTT)6	CTGGGAGTGAAATCGTGGAT	CTCATTCTAGAAGGCCACGC	OSJNBa0042I15.1 [Oryza sativa (japonica cultivar-group)] >gi|116309459|emb|CAH66531.1| H0502B11.11 [Oryza sativa (indica cultivar-group)]	Uncharacterized protein DDB_G0271670 OS=Dictyostelium discoideum GN=DDB_G0271670 PE=4 SV=1	--
HAS0664	Ahy.Unigene6357	(TC)9	AAACACGAAATTGGAATCGC	AAAAAGGGAACCACGCTAAG	WD-40 repeat family protein [Arabidopsis thaliana] >gi|30725544|gb|AAP37794.1| At3g63460 [Arabidopsis thaliana]	Protein transport protein SEC31 OS=Dictyostelium discoideum GN=sec31 PE=3 SV=1	FOG: WD40 repeat
HAS0665	Ahy.Unigene6359	(GAA)5	GTCATTCCCTTTCTGTCCGA	GGGAATCGAATCACATCCAC	Major facilitator superfamily [Medicago truncatula]	Organic cation transporter protein OS=Drosophila melanogaster GN=Orct PE=1 SV=1	Permeases of the major facilitator superfamily
HAS0666	Ahy.Unigene6366	(TCT)6	TCCTATCTTGCGGTCACTCC	GTTGACCGTTGAGTCGGTTT	protein binding / zinc ion binding [Arabidopsis thaliana]	E3 ubiquitin-protein ligase TRIM50 OS=Homo sapiens GN=TRIM50 PE=1 SV=1	--
HAS0667	Ahy.Unigene6370	(AG)11	GGACCTTGAGCTTGGACAAA	CTTGTTGAGGAACGATGGGT	mitotic cyclin [Sesbania rostrata]	G2/mitotic-specific cyclin S13-6 OS=Glycine max PE=2 SV=1	Cyclin
HAS0668	Ahy.Unigene6378	(TC)9	AATTGTCTCAAGCGCTCGTT	GAAGCCAAGGAAGACAGTGG	GRAS family transcription factor [Populus trichocarpa] >gi|222867144|gb|EEF04275.1| GRAS family transcription factor [Populus trichocarpa]	Scarecrow-like protein 5 OS=Arabidopsis thaliana GN=SCL5 PE=2 SV=1	--
HAS0669	Ahy.Unigene6380	(GA)6	TGGGTTGCACTCTCTGTCTG	CTCAACTGTCTCCCCGACTC	RNA-binding motif protein, X-linked 2 [Zea mays] >gi|195623912|gb|ACG33786.1| RNA-binding motif protein, X-linked 2 [Zea mays]	Zinc finger CCCH domain-containing protein 25 OS=Oryza sativa subsp. japonica GN=Os03g0826400 PE=2 SV=1	RNA-binding proteins (RRM domain)
HAS0670	Ahy.Unigene6393	(CT)6	GAAATTAAGGCGGTTGCTCA	CACTGCAGCAGAATTCGGTA	vacuolar ATP synthase subunit H family protein [Arabidopsis thaliana] >gi|12585473|sp|Q9LX65.1|VATH_ARATH RecName: Full=V-type proton ATPase subunit H; Short=V-ATPase subunit H; AltName: Full=Vacuolar proton pump subunit H; AltName: Full=Vacuolar H(+)-ATPase subunit H >gi|7801655|emb|CAB91576.1| vacuolar H(+)-ATPase subunit-like protein [Arabidopsis thaliana] >gi|20147135|gb|AAM10284.1| AT3g42050…	V-type proton ATPase subunit H OS=Arabidopsis thaliana GN=VHA-H PE=2 SV=1	Vacuolar H+-ATPase V1 sector, subunit H
HAS0671	Ahy.Unigene6410	(TC)7c(CT)12	CCACTAAAGAAGGAAGGGGG	AAGGAAAAGGGGAAGAACGA	cationic amino acid transporter [Populus trichocarpa] >gi|222862313|gb|EEE99819.1| cationic amino acid transporter [Populus trichocarpa]	Low affinity cationic amino acid transporter 2 OS=Danio rerio GN=slc7a2 PE=2 SV=1	Amino acid transporters
HAS0672	Ahy.Unigene6411	(TTC)6	CTTCCTTCATTGGCCACTTC	CATTGCTTGCAGGTTTCTGA	S-RNase-binding protein [Petunia integrifolia subsp. inflata]	RING finger protein B OS=Dictyostelium discoideum GN=rngB PE=2 SV=2	--
HAS0673	Ahy.Unigene6412	(TCA)7	GGGATTCCAATGCCTATTGA	TTGTACAGTGCTGGAATGGG	AG-motif binding protein-5 [Nicotiana tabacum]	GATA transcription factor 8 OS=Arabidopsis thaliana GN=GATA8 PE=2 SV=1	GATA Zn-finger-containing transcription factor
HAS0674	Ahy.Unigene6412	(GTG)5	GTCCGGAATTGTGAACGAGT	ACAGATACAGCATTTCCCCG	AG-motif binding protein-5 [Nicotiana tabacum]	GATA transcription factor 8 OS=Arabidopsis thaliana GN=GATA8 PE=2 SV=1	GATA Zn-finger-containing transcription factor
HAS0675	Ahy.Unigene6421	(GAG)6	GGATGAGGAAGAGGAGGAGG	GCACTTCCATTTGCTTGTGA	leucine zipper protein-like [Oryza sativa Japonica Group] >gi|50251201|dbj|BAD27608.1| leucine zipper protein-like [Oryza sativa Japonica Group]	Retrotransposon-like protein 1 OS=Mus musculus GN=Rtl1 PE=2 SV=1	Cellobiohydrolase A (1,4-beta-cellobiosidase A)
HAS0676	Ahy.Unigene6429	(ATC)10aa(CAT)5	GCACCTGATCCTCATGCTTC	AAAGTCAAACCCCACATCCA	At5g24890 [Arabidopsis thaliana] >gi|71143086|gb|AAZ23934.1| At5g24890 [Arabidopsis thaliana]	Hybrid signal transduction histidine kinase H OS=Dictyostelium discoideum GN=dhkH PE=3 SV=1	Co/Zn/Cd efflux system component
HAS0677	Ahy.Unigene6442	(CTT)6	TGCTTCTCTCTTCAGCGTCA	GGAAGCCGCATGTAACATCT	Os02g0101100 [Oryza sativa Japonica Group] >gi|41052888|dbj|BAD07800.1| translation initiation factor 3 (IF-3)-like protein [Oryza sativa Japonica Group] >gi|41053222|dbj|BAD08183.1| translation initiation factor 3 (IF-3)-like protein [Oryza sativa Japonica Group] >gi|113535117|dbj|BAF07500.1| Os02g0101100 [Oryza sativa Japonica Group]	Translation initiation factor IF-3 OS=Nitratiruptor sp. (strain SB155-2) GN=infC PE=3 SV=1	Translation initiation factor 3 (IF-3)
HAS0678	Ahy.Unigene6443	(GTG)6	GCTGCTTCGAGGAAATTCAC	TACCAAATTGCCCCAAGAAC	RecName: Full=Phytoene dehydrogenase, chloroplastic/chromoplastic; AltName: Full=Phytoene desaturase; Flags: Precursor >gi|170044|gb|AAA34001.1| phytoene desaturase [Glycine max]	Phytoene dehydrogenase, chloroplastic/chromoplastic OS=Glycine max GN=PDS1 PE=2 SV=1	Uncharacterized conserved protein
HAS0679	Ahy.Unigene6444	(TC)7	TTCATAGGGTGTGTGAGTGTGA	TTGAGTAGGGGTGGCGTAAG	receptor-like protein kinase [Glycine max]	Probable LRR receptor-like serine/threonine-protein kinase At4g36180 OS=Arabidopsis thaliana GN=At4g36180 PE=1 SV=1	Leucine-rich repeat (LRR) protein
HAS0680	Ahy.Unigene6446	(GCA)5	ACAACCACAACAACAGCAGC	TGCTAGTGCATTGGCAGTTC	STYLOSA protein [Antirrhinum majus]	Transcriptional corepressor LEUNIG OS=Arabidopsis thaliana GN=LUG PE=1 SV=2	FOG: WD40 repeat
HAS0681	Ahy.Unigene6447	(GA)9	GAGAGAGAAGCCCCCTTGAT	TTCAGAGACCATCATCAAACAGA	plastid ATP/ADP transport protein 2 [Manihot esculenta]	Plastidic ATP/ADP-transporter OS=Solanum tuberosum PE=2 SV=2	ATP/ADP translocase
HAS0682	Ahy.Unigene6449	(GA)7	TTTGGGTGTTGCTGTGTGAT	CATGCAACCTTCCACCTTCT	ubiquitin thiolesterase [Arabidopsis lyrata subsp. lyrata] >gi|297313614|gb|EFH44037.1| ubiquitin thiolesterase [Arabidopsis lyrata subsp. lyrata]	Uncharacterized membrane protein At1g16860 OS=Arabidopsis thaliana GN=At1g16860 PE=1 SV=1	Periplasmic protein TonB, links inner and outer membranes
HAS0683	Ahy.Unigene6452	(TCA)8	GATCTGAGAAACAACCGGGA	TGGCAACTGACAAGTTCAGC	f-box family protein [Populus trichocarpa] >gi|222856045|gb|EEE93592.1| f-box family protein [Populus trichocarpa]	F-box/kelch-repeat protein At1g22040 OS=Arabidopsis thaliana GN=At1g22040 PE=2 SV=1	--
HAS0684	Ahy.Unigene6452	(CT)8	TCCCACCGTTTTACGTTTTC	TCTCGGAAGCCTAGCAAGAA	f-box family protein [Populus trichocarpa] >gi|222856045|gb|EEE93592.1| f-box family protein [Populus trichocarpa]	F-box/kelch-repeat protein At1g22040 OS=Arabidopsis thaliana GN=At1g22040 PE=2 SV=1	--
HAS0685	Ahy.Unigene6455	(GCT)5	CGCATCAAGTAAATCCGGTC	TTCTGAACAAGCCGTTAGGG	peroxisome biogenesis protein PEX1 [Arabidopsis lyrata subsp. lyrata] >gi|297317166|gb|EFH47588.1| peroxisome biogenesis protein PEX1 [Arabidopsis lyrata subsp. lyrata]	Peroxisome biogenesis factor 1 OS=Mus musculus GN=Pex1 PE=1 SV=2	ATPases of the AAA+ class
HAS0686	Ahy.Unigene6457	(TCT)9	ATGCTTCTTCTCTGCGCTTC	TTGGGCTTGTAAACGGAAAC	Unknown protein [Arabidopsis thaliana] >gi|31711852|gb|AAP68282.1| At1g73060 [Arabidopsis thaliana]	--	--
HAS0687	Ahy.Unigene6459	(AGA)5	TCACCTTCTTTTTGCAGCCT	ATGCACTGCCATCAGTTTCA	Heavy metal transport/detoxification protein [Medicago truncatula]	Eukaryotic translation initiation factor 5B OS=Dictyostelium discoideum GN=eif5b PE=3 SV=1	--
HAS0688	Ahy.Unigene6461	(GAA)7	GCTTCTCTTGCCATTCCTTG	TCCCCAACACTACAACACACA	unknown [Glycine max]	--	--
HAS0689	Ahy.Unigene6461	(GAG)7	GGTGATGACCAGAAGGGAAA	TAGGCACAATAACCCCAGGA	unknown [Glycine max]	--	--
HAS0690	Ahy.Unigene6470	(AG)6	TGCAAGGAGAAATCCTCTGA	GGGGAATGTGGAATTTGTTG	PREDICTED: similar to NRPB1 (RNA POLYMERASE II LARGE SUBUNIT); DNA binding / DNA-directed RNA polymerase [Vitis vinifera]	DNA-directed RNA polymerase II subunit RPB1 OS=Arabidopsis thaliana GN=RPB205 PE=1 SV=2	DNA-directed RNA polymerase, beta' subunit/160 kD subunit
HAS0691	Ahy.Unigene6471	(ACA)8	CAGCAGAACCAGTGAGCAAG	TGGAGATGGGATGACACAGA	DPBF2; DNA binding / transcription activator/ transcription activator binding / transcription factor [Arabidopsis thaliana] >gi|75247700|sp|Q8RYD6.1|AI5L1_ARATH RecName: Full=ABSCISIC ACID-INSENSITIVE 5-like protein 1; AltName: Full=Dc3 promoter-binding factor 2; Short=AtDPBF2; AltName: Full=bZIP transcription factor 67; Short=AtbZIP67 >gi|18656053|emb|CAD11867.1| basic leucine zipper transcripti…	ABSCISIC ACID-INSENSITIVE 5-like protein 1 OS=Arabidopsis thaliana GN=DPBF2 PE=1 SV=1	--
HAS0692	Ahy.Unigene6473	(CCA)7	ATCACTCCAACGCTACCCAA	TGATTGCCAATTCAGCAAAG	HhH-GPD base excision DNA repair family protein [Arabidopsis thaliana]	DNA-3-methyladenine glycosylase 1 OS=Schizosaccharomyces pombe GN=mag1 PE=2 SV=1	3-methyladenine DNA glycosylase/8-oxoguanine DNA glycosylase
HAS0693	Ahy.Unigene6473	(CAG)5	TCATCCTCCAACTCGTCCTC	AAATTGTCGAAGGTTGGTGC	HhH-GPD base excision DNA repair family protein [Arabidopsis thaliana]	DNA-3-methyladenine glycosylase 1 OS=Schizosaccharomyces pombe GN=mag1 PE=2 SV=1	3-methyladenine DNA glycosylase/8-oxoguanine DNA glycosylase
HAS0694	Ahy.Unigene6481	(AAG)6	GAGGATCGCAATGGTGAGTT	GGTCTTGCGATTCTTTCTGC	expressed protein [Arabidopsis thaliana]	DNA ligase 1 OS=Dictyostelium discoideum GN=lig1 PE=3 SV=1	RNA-binding proteins (RRM domain)
HAS0695	Ahy.Unigene6481	(AAG)6	GTGGGAGGAGGGAGTAGGAG	GGTGGTGGCGTAGTAGTCGT	expressed protein [Arabidopsis thaliana]	DNA ligase 1 OS=Dictyostelium discoideum GN=lig1 PE=3 SV=1	RNA-binding proteins (RRM domain)
HAS0696	Ahy.Unigene6490	(CT)9	CTCTTTCTTTGCGTCCTTGG	GTTTCTGAGGGAGTTGGCAG	At3g10650 [Arabidopsis thaliana]	Uncharacterized protein DDB_G0274915 OS=Dictyostelium discoideum GN=DDB_G0274915 PE=4 SV=2	PPE-repeat proteins
HAS0697	Ahy.Unigene6490	(CCT)6	GCACAACGCTTCATCTTTCA	CCCGCAATACCTGTTCTGTT	At3g10650 [Arabidopsis thaliana]	Uncharacterized protein DDB_G0274915 OS=Dictyostelium discoideum GN=DDB_G0274915 PE=4 SV=2	PPE-repeat proteins
HAS0698	Ahy.Unigene6491	(ACC)5	TGGTGGTGTTGAGGTGTTTG	GAGTGTGTTGGTGGTGATCG	RING-finger protein [Capsicum annuum]	E3 ubiquitin-protein ligase RGLG2 OS=Arabidopsis thaliana GN=RGLG2 PE=1 SV=1	--
HAS0699	Ahy.Unigene6492	(TTCT)5	AACCCAACATCATCCCCTTT	GGAACAAGGCAACCTCAAAA	AT3g04350/T6K12_3 [Arabidopsis thaliana] >gi|21360521|gb|AAM47376.1| AT3g04350/T6K12_3 [Arabidopsis thaliana]	--	--
HAS0700	Ahy.Unigene6493	(CT)8	AGAGAACCAGAAGAGCAGCG	GAGCAACTGAGGAAGCCAAG	F2D10.3 [Arabidopsis lyrata subsp. lyrata] >gi|297338959|gb|EFH69376.1| F2D10.3 [Arabidopsis lyrata subsp. lyrata]	DUF246 domain-containing protein At1g04910 OS=Arabidopsis thaliana GN=At1g04910 PE=1 SV=1	--
HAS0701	Ahy.Unigene6493	(AGC)5	ATCTCGGACCCCTTCAGATT	GCTGTCTTCTTGACGCTTCC	F2D10.3 [Arabidopsis lyrata subsp. lyrata] >gi|297338959|gb|EFH69376.1| F2D10.3 [Arabidopsis lyrata subsp. lyrata]	DUF246 domain-containing protein At1g04910 OS=Arabidopsis thaliana GN=At1g04910 PE=1 SV=1	--
HAS0702	Ahy.Unigene6509	(CT)8	TAACCCCTTCCCTCACACAC	AGCTTAGACGATGGCGAAGA	glucose-6-phosphate dehydrogenase 2 [Arabidopsis lyrata subsp. lyrata] >gi|297317384|gb|EFH47806.1| glucose-6-phosphate dehydrogenase 2 [Arabidopsis lyrata subsp. lyrata]	Glucose-6-phosphate 1-dehydrogenase 2, chloroplastic OS=Arabidopsis thaliana GN=At5g13110 PE=2 SV=2	Glucose-6-phosphate 1-dehydrogenase
HAS0703	Ahy.Unigene6516	(TA)6	CAACGTTGAAGATGGTTGGA	TCCAATCACCAATATTGCCTC	WREBP-2 [Nicotiana tabacum]	Uncharacterized zinc finger protein At4g06634 OS=Arabidopsis thaliana GN=At4g06634 PE=1 SV=1	FOG: Zn-finger
HAS0704	Ahy.Unigene6518	(CTT)5	CCACTTCCAAGGCTGAAGAG	TCGGCCAAGGAGAGAGATAA	WRKY transcription factor [Arachis hypogaea]	Probable WRKY transcription factor 15 OS=Arabidopsis thaliana GN=WRKY15 PE=1 SV=1	--
HAS0705	Ahy.Unigene6529	(CTG)6	GTCAAAGGAGGTGACGGTGT	TTGGCAAAAGAAAGGCAACT	DNA binding [Arabidopsis thaliana]	Mediator of RNA polymerase II transcription subunit 15 OS=Xenopus laevis GN=med15 PE=1 SV=1	--
HAS0706	Ahy.Unigene6530	(GCA)6	TTGGCAAAAGAAAGGCAACT	TGATGGTGTTACAGGGCAAA	DNA binding [Arabidopsis thaliana]	Bromodomain-containing protein DDB_G0280777 OS=Dictyostelium discoideum GN=DDB_G0280777 PE=4 SV=1	Chromatin-associated proteins containing the HMG domain
HAS0707	Ahy.Unigene6534	(GCT)5	GATTCGATTTCGGATTTCCA	CTTGAAGCGCCTCCATACTC	UPL7; ubiquitin-protein ligase [Arabidopsis thaliana] >gi|79314848|ref|NP_001030850.1| UPL7; ubiquitin-protein ligase [Arabidopsis thaliana] >gi|75265625|sp|Q9SCQ2.1|UPL7_ARATH RecName: Full=E3 ubiquitin-protein ligase UPL7; Short=Ubiquitin-protein ligase 7	E3 ubiquitin-protein ligase UPL7 OS=Arabidopsis thaliana GN=UPL7 PE=2 SV=1	--
HAS0708	Ahy.Unigene6536	(TCT)14	TGCTTGCTTCCTTCCAGTTT	GGCTTGCATAGAAAAGCAGC	RecName: Full=Serine/threonine protein phosphatase 2A 57 kDa regulatory subunit B' iota isoform; Short=PP2A, B' subunit, iota isoform; Short=AtB' iota	Serine/threonine protein phosphatase 2A 57 kDa regulatory subunit B' iota isoform OS=Arabidopsis thaliana GN=B'IOTA PE=2 SV=1	--
HAS0709	Ahy.Unigene6536	(CT)8	TTATTACCCTTATGGCCCCC	TTCCCCTATTGTCCTTCAACA	RecName: Full=Serine/threonine protein phosphatase 2A 57 kDa regulatory subunit B' iota isoform; Short=PP2A, B' subunit, iota isoform; Short=AtB' iota	Serine/threonine protein phosphatase 2A 57 kDa regulatory subunit B' iota isoform OS=Arabidopsis thaliana GN=B'IOTA PE=2 SV=1	--
HAS0710	Ahy.Unigene6563	(AC)7	CGCCCTTCTTTGACTCTCTG	TTAACCTGATCCGAAAACCG	aspartyl protease family protein [Arabidopsis thaliana] >gi|22655368|gb|AAM98276.1| At2g17760/At2g17760 [Arabidopsis thaliana]	Aspartic proteinase-like protein 1 OS=Arabidopsis thaliana GN=At5g10080 PE=1 SV=1	--
HAS0711	Ahy.Unigene6564	(TC)10	CAGCCTACTGCGATCAAAAA	TACGTCATCAAGCGATGCTC	protein transport protein-related [Arabidopsis thaliana] >gi|10177394|dbj|BAB10525.1| hyaluronan mediated motility receptor-like protein [Arabidopsis thaliana] >gi|47550677|gb|AAT35237.1| At5g52280 [Arabidopsis thaliana] >gi|51970830|dbj|BAD44107.1| hyaluronan mediated motility receptor-like protein [Arabidopsis thaliana]	--	--
HAS0712	Ahy.Unigene6564	(CT)7	CAGCCTACTGCGATCAAAAA	TACGTCATCAAGCGATGCTC	protein transport protein-related [Arabidopsis thaliana] >gi|10177394|dbj|BAB10525.1| hyaluronan mediated motility receptor-like protein [Arabidopsis thaliana] >gi|47550677|gb|AAT35237.1| At5g52280 [Arabidopsis thaliana] >gi|51970830|dbj|BAD44107.1| hyaluronan mediated motility receptor-like protein [Arabidopsis thaliana]	--	--
HAS0713	Ahy.Unigene6564	(TAA)8	TCCACTGGGTTATCCAAAGC	TCATCTGCATGTCCATTGGT	protein transport protein-related [Arabidopsis thaliana] >gi|10177394|dbj|BAB10525.1| hyaluronan mediated motility receptor-like protein [Arabidopsis thaliana] >gi|47550677|gb|AAT35237.1| At5g52280 [Arabidopsis thaliana] >gi|51970830|dbj|BAD44107.1| hyaluronan mediated motility receptor-like protein [Arabidopsis thaliana]	--	--
HAS0714	Ahy.Unigene6566	(AAG)5	AAACGAAGCTGAATTTCGGA	CAACATGCCACTTTGCTGAC	cyclin dependent kinase inhibitor [Pisum sativum]	Cyclin-dependent kinase inhibitor 7 OS=Arabidopsis thaliana GN=KRP7 PE=1 SV=2	--
HAS0715	Ahy.Unigene6574	(CTT)6	TGATTCCCCACCACTTCTTC	TAGCCGTGTTGGAAAACTCC	mitochondrial substrate carrier family protein [Arabidopsis thaliana] >gi|8843761|dbj|BAA97309.1| mitochondrial carrier protein-like [Arabidopsis thaliana] >gi|53749186|gb|AAU90078.1| At5g64970 [Arabidopsis thaliana] >gi|110737070|dbj|BAF00488.1| mitochondrial carrier protein-like [Arabidopsis thaliana]	Calcium-binding mitochondrial carrier protein SCaMC-1 OS=Mus musculus GN=Slc25a24 PE=2 SV=1	--
HAS0716	Ahy.Unigene6586	(AG)8	ATGATGGGATCTGTGTGGGT	GCAACTCAGCCTCCATTCTC	--	--	--
HAS0717	Ahy.Unigene6590	(TCA)5	AAGCATCAGCACCAATCTCA	TGAGGCTTTGGAATTGGAAG	Dof6 transcription factor [Glycine max]	Dof zinc finger protein DOF1.4 OS=Arabidopsis thaliana GN=DOF1.4 PE=2 SV=1	--
HAS0718	Ahy.Unigene6590	(CTT)5	ACTTGCACCACAAGCATCAG	AGGTGGTGGACGAATCAGAC	Dof6 transcription factor [Glycine max]	Dof zinc finger protein DOF1.4 OS=Arabidopsis thaliana GN=DOF1.4 PE=2 SV=1	--
HAS0719	Ahy.Unigene6590	(ATC)6	TCCAATTCCAAAGCCTCATC	CACCACCAACTGGAACATTG	Dof6 transcription factor [Glycine max]	Dof zinc finger protein DOF1.4 OS=Arabidopsis thaliana GN=DOF1.4 PE=2 SV=1	--
HAS0720	Ahy.Unigene6602	(AG)6	AGGCTCAACGCAAAGAAAAA	CTTGATTGTGTGGATCACCG	GNS1/SUR4 membrane family protein [Arabidopsis lyrata subsp. lyrata] >gi|297314854|gb|EFH45277.1| GNS1/SUR4 membrane family protein [Arabidopsis lyrata subsp. lyrata]	Uncharacterized protein DDB_G0271670 OS=Dictyostelium discoideum GN=DDB_G0271670 PE=4 SV=1	Cellobiohydrolase A (1,4-beta-cellobiosidase A)
HAS0721	Ahy.Unigene6610	(TCT)12	CAATTTGGGTCAATTTGGCT	CGTGGTTGTTGTGGATTCAG	ubiquinone biosynthesis protein ubiB [Zea mays] >gi|195656083|gb|ACG47509.1| ubiquinone biosynthesis protein ubiB [Zea mays]	Uncharacterized aarF domain-containing protein kinase At1g79600, chloroplastic OS=Arabidopsis thaliana GN=At1g79600 PE=1 SV=1	Predicted unusual protein kinase
HAS0722	Ahy.Unigene6610	(CAC)7	CTGAATCCACAACAACCACG	AGGGAGTGCAAGAACCTTCA	ubiquinone biosynthesis protein ubiB [Zea mays] >gi|195656083|gb|ACG47509.1| ubiquinone biosynthesis protein ubiB [Zea mays]	Uncharacterized aarF domain-containing protein kinase At1g79600, chloroplastic OS=Arabidopsis thaliana GN=At1g79600 PE=1 SV=1	Predicted unusual protein kinase
HAS0723	Ahy.Unigene6619	(TGT)6	ATACGGTCCTCCTCCTCCTG	ATGTTGGTGGTTCAACCCAT	zinc finger-homeodomain protein 1 [Eschscholzia californica]	ZF-HD homeobox protein At4g24660 OS=Arabidopsis thaliana GN=At4g24660 PE=1 SV=1	--
HAS0724	Ahy.Unigene6619	(CT)6	ATGGGTTGAACCACCAACAT	TGCAAACGAAAACAAAACCA	zinc finger-homeodomain protein 1 [Eschscholzia californica]	ZF-HD homeobox protein At4g24660 OS=Arabidopsis thaliana GN=At4g24660 PE=1 SV=1	--
HAS0725	Ahy.Unigene6619	(GA)6	GGTCATAACCCGTTCCTCCT	TCAAAACCCCTTTCGACAAC	zinc finger-homeodomain protein 1 [Eschscholzia californica]	ZF-HD homeobox protein At4g24660 OS=Arabidopsis thaliana GN=At4g24660 PE=1 SV=1	--
HAS0726	Ahy.Unigene6620	(TCATC)6	TGGCCCCTACTACTTCCAGA	AGTTCCATGACGGGAAACAT	SDP6 (SUGAR-DEPENDENT 6); glycerol-3-phosphate dehydrogenase [Arabidopsis thaliana] >gi|75266244|sp|Q9SS48.1|SDP6_ARATH RecName: Full=Glycerol-3-phosphate dehydrogenase SDP6, mitochondrial; AltName: Full=Protein SUGAR-DEPENDENT 6; Flags: Precursor	Glycerol-3-phosphate dehydrogenase SDP6, mitochondrial OS=Arabidopsis thaliana GN=SDP6 PE=1 SV=1	Glycerol-3-phosphate dehydrogenase
HAS0727	Ahy.Unigene6624	(AGA)5	TTACTCCGGTGGTGAAGACC	TAACCAGAAGCGGGCTAAGA	intron maturase, type II family protein [Arabidopsis thaliana]	Uncharacterized mitochondrial protein ymf11 OS=Marchantia polymorpha GN=YMF11 PE=4 SV=1	Retron-type reverse transcriptase
HAS0728	Ahy.Unigene6626	(GAAGAT)5	AGATGCCATGGAGAAGATGG	GGCTACTGGAGCAGCTTGTT	EMB1211 [Arabidopsis lyrata subsp. lyrata] >gi|297317851|gb|EFH48273.1| EMB1211 [Arabidopsis lyrata subsp. lyrata]	Uncharacterized protein DDB_G0271670 OS=Dictyostelium discoideum GN=DDB_G0271670 PE=4 SV=1	SEC7 domain proteins
HAS0729	Ahy.Unigene6628	(TC)7	ACGTTTGAGGTGGGAAAGTG	TCAAGAGAGAGAAAGAGAGTGTGTG	thiosulfate sulfurtransferase [Datisca glomerata]	3-mercaptopyruvate sulfurtransferase OS=Homo sapiens GN=MPST PE=1 SV=3	Rhodanese-related sulfurtransferase
HAS0730	Ahy.Unigene6630	(CTC)5	AGGGATGCAACATGGAACTC	AGGGTTATGAGGCAGAGGGT	Os01g0801700 [Oryza sativa Japonica Group] >gi|19570997|dbj|BAB86424.1| mucin-like protein [Oryza sativa Japonica Group] >gi|113534073|dbj|BAF06456.1| Os01g0801700 [Oryza sativa Japonica Group]	--	--
HAS0731	Ahy.Unigene6643	(TTA)6	TTTGTCACATGCCATTAGCC	TGGCTGCAAAAGTTCCTTCT	vicianin hydrolase [Vicia sativa subsp. nigra]	Beta-glucosidase 12 OS=Oryza sativa subsp. japonica GN=BGLU12 PE=2 SV=2	Beta-glucosidase/6-phospho-beta-glucosidase/beta-galactosidase
HAS0732	Ahy.Unigene6645	(CAT)7	GCCACCACCACTACTTCGTT	TTGATAAGTGCGGTCATGGA	peptidase family protein [Arabidopsis thaliana] >gi|6850845|emb|CAB71084.1| prolyl aminopeptidase-like protein [Arabidopsis thaliana] >gi|15450667|gb|AAK96605.1| AT3g61540/F2A19_140 [Arabidopsis thaliana] >gi|17380608|gb|AAL36067.1| AT3g61540/F2A19_140 [Arabidopsis thaliana]	Proline iminopeptidase OS=Aeromonas sobria GN=pip PE=1 SV=3	Predicted hydrolases or acyltransferases (alpha/beta hydrolase superfamily)
HAS0733	Ahy.Unigene6647	(CT)6	TTGTGTTGTGTGTGTGCGTT	CACCACCATCACCATTACCA	cellulose synthase [Populus tremuloides]	Cellulose synthase A catalytic subunit 6 [UDP-forming] OS=Arabidopsis thaliana GN=CESA6 PE=1 SV=2	--
HAS0734	Ahy.Unigene6649	(CAT)5	CCAGAGAAGTCCTCGTCGTC	TTGTTGTACAGGGCAAACCA	expressed protein [Arabidopsis thaliana]	Uncharacterized protein DDB_G0271670 OS=Dictyostelium discoideum GN=DDB_G0271670 PE=4 SV=1	Phosphopantothenoylcysteine synthetase/decarboxylase
HAS0735	Ahy.Unigene6652	(AAC)5	GACGACGCAGAGAGAGTGTG	CCACTAGCAGCACCGTGATA	agenet domain-containing protein [Arabidopsis thaliana] >gi|27808580|gb|AAO24570.1| At5g20030 [Arabidopsis thaliana]	--	--
HAS0736	Ahy.Unigene6654	(GAG)5	GGCGGGAGTAGAGGAGAGAG	CCAAATCAAAATGCTCCGAT	Glycosyltransferase sugar-binding region containing DXD motif; Alpha 1,4-glycosyltransferase conserved region [Medicago truncatula]	Uncharacterized protein At4g19900 OS=Arabidopsis thaliana GN=At4g19900 PE=2 SV=1	DNA-directed RNA polymerase, beta' subunit/160 kD subunit
HAS0737	Ahy.Unigene6655	(CT)8	TGAAATTTCTCCACCTTCCC	CCTTGGCTTCGCCATTATTA	iron ion binding / oxidoreductase/ oxidoreductase, acting on paired donors, with incorporation or reduction of molecular oxygen, 2-oxoglutarate as one donor, and incorporation of one atom each of oxygen into both donors [Arabidopsis thaliana]	Prolyl 4-hydroxylase subunit alpha-1 OS=Rattus norvegicus GN=P4ha1 PE=2 SV=2	--
HAS0738	Ahy.Unigene6658	(CT)13	TGGTTTGGGAGTGTCTTCCT	CCTCCCAATCCCATCTTTCT	xyloglucan endotransglycosylase/hydrolase precursor XTH-39 [Populus tremula]	Probable xyloglucan endotransglucosylase/hydrolase protein 28 OS=Arabidopsis thaliana GN=XTH28 PE=2 SV=1	Beta-glucanase/Beta-glucan synthetase
HAS0739	Ahy.Unigene6661	(GTT)5	CCGTACTTGATCCCAATTCC	ATGGTGGAAACTGGTGAAGC	transcription factor [Glycine max]	Probable WRKY transcription factor 21 OS=Arabidopsis thaliana GN=WRKY21 PE=1 SV=1	--
HAS0740	Ahy.Unigene6680	(AT)7	CCATATCAGTAGCCCTCGGA	CTAAAACCAAGCGCAAGAGC	KNAT3-like transcription factor [Juglans nigra]	Homeobox protein knotted-1-like 4 OS=Arabidopsis thaliana GN=KNAT4 PE=1 SV=3	--
HAS0741	Ahy.Unigene6680	(CCG)5	TGCTTCAGTTCATGCCTCAC	GTGATGGCTTGTTGGGATCT	KNAT3-like transcription factor [Juglans nigra]	Homeobox protein knotted-1-like 4 OS=Arabidopsis thaliana GN=KNAT4 PE=1 SV=3	--
HAS0742	Ahy.Unigene6681	(TC)6	AGAGTGGAGTGTCCCCATTG	CGTTTGAGAACAGACCAGCA	protein kinase [Glycine max]	Protein kinase APK1B, chloroplastic OS=Arabidopsis thaliana GN=APK1B PE=2 SV=2	Serine/threonine protein kinase
HAS0743	Ahy.Unigene6697	(ATG)6	AGTTCATTGGCGGAACTTTG	CAGGCATGAAACAATTCCAA	YABBY1 protein [Lotus japonicus]	Axial regulator YABBY 1 OS=Arabidopsis thaliana GN=YAB1 PE=1 SV=1	--
HAS0744	Ahy.Unigene6697	(ATCA)7	TATCCAAGGAGACGAGGGTG	AACAAAGCTGTTCGGAAGGA	YABBY1 protein [Lotus japonicus]	Axial regulator YABBY 1 OS=Arabidopsis thaliana GN=YAB1 PE=1 SV=1	--
HAS0745	Ahy.Unigene6699	(ATC)7	CTTTTTCTTGGGGTTGTTGC	GCAATGGCTTCGTTCTTTTC	NUK6 [Phytophthora infestans T30-4] >gi|262106118|gb|EEY64170.1| NUK6 [Phytophthora infestans T30-4]	Uncharacterized protein DDB_G0271670 OS=Dictyostelium discoideum GN=DDB_G0271670 PE=4 SV=1	Type V secretory pathway, adhesin AidA
HAS0746	Ahy.Unigene6709	(CT)8	CTTCATTACCGAAAACCCGA	ATGCTTTGACAAATAGCCCG	phosphatidyl serine synthase family protein [Arabidopsis lyrata subsp. lyrata] >gi|297335929|gb|EFH66346.1| phosphatidyl serine synthase family protein [Arabidopsis lyrata subsp. lyrata]	Phosphatidylserine synthase 2 OS=Homo sapiens GN=PTDSS2 PE=1 SV=1	--
HAS0747	Ahy.Unigene6711	(AC)7aaacctttttgctctcccca(CT)8	GTTCAAGCGAGATCACAGCA	ACACCAAACCCTCCTTCCTT	zinc finger (C3HC4-type RING finger) family protein [Arabidopsis thaliana] >gi|66865962|gb|AAY57615.1| RING finger family protein [Arabidopsis thaliana]	RING finger protein 141 OS=Gallus gallus GN=RNF141 PE=2 SV=1	--
HAS0748	Ahy.Unigene6726	(ATC)5	CTGATTCATCTCCTTCCCCA	GTAGCCGGAGCTGCTAATTG	WRKY DNA-binding protein [Nicotiana tabacum]	Probable WRKY transcription factor 2 OS=Arabidopsis thaliana GN=WRKY2 PE=2 SV=1	--
HAS0749	Ahy.Unigene6728	(TAC)5	GAGGAAGAGAAACACGGTGG	CATAAGAGACGAGAAGGCGG	expressed protein [Olimarabidopsis pumila]	Uncharacterized protein DDB_G0271670 OS=Dictyostelium discoideum GN=DDB_G0271670 PE=4 SV=1	--
HAS0750	Ahy.Unigene6728	(TTG)6ctggtttttcctttggaagat(GGA)5	TCACAGACCTTTTGACACCG	TTGCATGATGAGCAACAACA	expressed protein [Olimarabidopsis pumila]	Uncharacterized protein DDB_G0271670 OS=Dictyostelium discoideum GN=DDB_G0271670 PE=4 SV=1	--
HAS0751	Ahy.Unigene6728	(TGG)6atctctgccttgtatgcagcatcttctctgcgcccgaagttatagggga(AG)8	TCCTTTGTGGGAAGGATGAG	GGATTCCCATATGACGCTTG	expressed protein [Olimarabidopsis pumila]	Uncharacterized protein DDB_G0271670 OS=Dictyostelium discoideum GN=DDB_G0271670 PE=4 SV=1	--
HAS0752	Ahy.Unigene6740	(TCA)5	TTCTGCGTCATCCTCATCTG	ATGCTGCTCAAAGGGAAAGA	AT3G12380 [Arabidopsis thaliana]	Actin-related protein 5 OS=Arabidopsis thaliana GN=ARP5 PE=1 SV=1	Actin and related proteins
HAS0753	Ahy.Unigene6742	(CAT)6	CGTGGTGCAAGATCAAAAGA	AACAAAATTTCCAGAGATAATCAGA	RecName: Full=Protein argonaute PNH1; AltName: Full=Protein PINHEAD homolog 1; Short=OsPNH1 >gi|50725578|dbj|BAD33046.1| ZLL/PNH homologous protein [Oryza sativa Japonica Group]	Protein argonaute PNH1 OS=Oryza sativa subsp. japonica GN=PHN1 PE=2 SV=1	--
HAS0754	Ahy.Unigene6744	(TGAG)5	ACCACACAGCACAGCACATT	GGGACAATGGCAGAAGAAAA	Os03g0157300 [Oryza sativa Japonica Group] >gi|113547484|dbj|BAF10927.1| Os03g0157300 [Oryza sativa Japonica Group]	--	--
HAS0755	Ahy.Unigene6765	(TCT)6	ACAACCCTCTCACCCCTTCT	CTGAATCCATCTCTTCCCCA	Rieske iron-sulfur protein Tic55 [Pisum sativum]	Pheophorbide a oxygenase, chloroplastic OS=Arabidopsis thaliana GN=PAO PE=1 SV=1	Phenylpropionate dioxygenase and related ring-hydroxylating dioxygenases, large terminal subunit
HAS0756	Ahy.Unigene6768	(AAG)5	GCTAGGCCTCACAGACTTGG	CCACAGTCCGTACAAACCCT	lateral root primordium 1 [Brassica rapa subsp. pekinensis]	--	--
HAS0757	Ahy.Unigene6779	(GCC)5	CATATCCCCCAATTTCAACG	CCCAATCTCTTAGCAGACGC	dehydration-responsive family protein [Arabidopsis thaliana] >gi|75097411|sp|O22285.1|PMTB_ARATH RecName: Full=Probable methyltransferase PMT11 >gi|2642157|gb|AAB87124.1| expressed protein [Arabidopsis thaliana] >gi|15450749|gb|AAK96646.1| At2g39750/T5I7.5 [Arabidopsis thaliana] >gi|21700885|gb|AAM70566.1| At2g39750/T5I7.5 [Arabidopsis thaliana]	Probable methyltransferase PMT11 OS=Arabidopsis thaliana GN=At2g39750 PE=2 SV=1	--
HAS0758	Ahy.Unigene6781	(AAC)5	GCAGTAACATCACCGCAGAA	CCCTTGGAAACACACCACTT	glycosyl transferase family 17 protein [Arabidopsis lyrata subsp. lyrata] >gi|297321230|gb|EFH51651.1| glycosyl transferase family 17 protein [Arabidopsis lyrata subsp. lyrata]	Beta-1,4-mannosyl-glycoprotein 4-beta-N-acetylglucosaminyltransferase OS=Rattus norvegicus GN=Mgat3 PE=1 SV=2	--
HAS0759	Ahy.Unigene6784	(GAA)5	TCTCAGCGCAATAGAAGCAA	AGAGGAGTTTGGGATCGGAG	DNA-binding with one finger 3 protein [Arachis hypogaea]	--	--
HAS0760	Ahy.Unigene6788	(CT)7	GCTCCTCAGTCGTCTCCAAC	CAGAAGAGTGACGCAGAGGC	haloacid dehalogenase superfamily protein [Arabidopsis lyrata subsp. lyrata] >gi|297324080|gb|EFH54501.1| haloacid dehalogenase superfamily protein [Arabidopsis lyrata subsp. lyrata]	UPF0660 protein YHR100C, mitochondrial OS=Saccharomyces cerevisiae GN=YHR100C PE=1 SV=1	Predicted hydrolase (HAD superfamily)
HAS0761	Ahy.Unigene6797	(AG)10aa(AG)6	GGATCCGAATCAGAACCAGA	GAAGACGAAGCTCCAACCTG	clathrin adaptor complexes medium subunit family protein [Arabidopsis lyrata subsp. lyrata] >gi|297335674|gb|EFH66091.1| clathrin adaptor complexes medium subunit family protein [Arabidopsis lyrata subsp. lyrata]	AP-1 complex subunit mu-1 OS=Homo sapiens GN=AP1M1 PE=1 SV=3	--
HAS0762	Ahy.Unigene6801	(GGT)7	GGGAGGAGCTGAATGATGAA	ACGGTGGTAATCCTTTGCAC	SPL12 (squamosa promoter-binding protein-like 12); transcription factor [Arabidopsis thaliana] >gi|67461584|sp|Q9S7P5.1|SPL12_ARATH RecName: Full=Squamosa promoter-binding-like protein 12 >gi|6006395|emb|CAB56768.1| squamosa promoter binding protein-like 12 [Arabidopsis thaliana] >gi|6006403|emb|CAB56769.1| squamosa promoter binding protein-like 12 [Arabidopsis thaliana] >gi|7076756|emb|CAB75918.…	Squamosa promoter-binding-like protein 12 OS=Arabidopsis thaliana GN=SPL12 PE=1 SV=1	--
HAS0763	Ahy.Unigene6802	(TC)6	GCACCAGTTTTGGTGAAGATG	CGATGATTGCCATGTTTCAG	General substrate transporter [Medicago truncatula] >gi|124361038|gb|ABN09010.1| General substrate transporter [Medicago truncatula]	Sugar transporter ERD6-like 5 OS=Arabidopsis thaliana GN=At1g54730 PE=2 SV=2	Permeases of the major facilitator superfamily
HAS0764	Ahy.Unigene6805	(CCA)5	CTTTTTGGGAGGACGATTCA	TTGTGGGAGTCTTTGGGTTC	Dof3 protein [Jatropha curcas]	Dof zinc finger protein DOF3.3 OS=Arabidopsis thaliana GN=DOF3.3 PE=1 SV=2	--
HAS0765	Ahy.Unigene6809	(GGT)5ctacacatgctgcacggcgaagccagcagcggaaacatg(GGA)5	AGGGAGGACACTACGTGCAG	GAGCCTCTCACGAAGTCAGG	AN3 (ANGUSTIFOLIA 3); protein binding / transcription coactivator [Arabidopsis thaliana] >gi|21539890|gb|AAM52881.1| GRF1-interacting factor 1 [Arabidopsis thaliana]	Calcium-responsive transactivator OS=Bos taurus GN=SS18L1 PE=2 SV=1	--
HAS0766	Ahy.Unigene6809	(TA)6	CCCTGTGCTTCTTCTGCTTC	GCTGAGCTTGCCAGAACTTT	AN3 (ANGUSTIFOLIA 3); protein binding / transcription coactivator [Arabidopsis thaliana] >gi|21539890|gb|AAM52881.1| GRF1-interacting factor 1 [Arabidopsis thaliana]	Calcium-responsive transactivator OS=Bos taurus GN=SS18L1 PE=2 SV=1	--
HAS0767	Ahy.Unigene6816	(TGT)8	CCCTTCTTCCTCTTGCCTCT	CAACACCAACACCAACAAGC	GRAS family transcription factor [Populus trichocarpa] >gi|222840997|gb|EEE78544.1| GRAS family transcription factor [Populus trichocarpa]	Scarecrow-like protein 28 OS=Arabidopsis thaliana GN=SCL28 PE=2 SV=1	--
HAS0768	Ahy.Unigene6816	(TGC)5	TCGCTCCTCAATCTATGCCT	GGAAGGGAAAAAGAAGCAGG	GRAS family transcription factor [Populus trichocarpa] >gi|222840997|gb|EEE78544.1| GRAS family transcription factor [Populus trichocarpa]	Scarecrow-like protein 28 OS=Arabidopsis thaliana GN=SCL28 PE=2 SV=1	--
HAS0769	Ahy.Unigene6817	(GAT)5	CACCTTTGGTTATTGCATGA	CGGCTGAATGAAGGATCATAA	MYB transcription factor MYB123 [Glycine max]	Protein LHY OS=Arabidopsis thaliana GN=LHY PE=1 SV=2	--
HAS0770	Ahy.Unigene6829	(GA)17	CGAGCTCCTTGGACTTCTTG	TGCTCTTCCTTCTTCCGCTA	BSD domain-containing protein [Arabidopsis thaliana] >gi|15450417|gb|AAK96502.1| At1g26300/F28B23_4 [Arabidopsis thaliana] >gi|22655044|gb|AAM98113.1| At1g26300/F28B23_4 [Arabidopsis thaliana]	Vegetative cell wall protein gp1 OS=Chlamydomonas reinhardtii GN=GP1 PE=2 SV=1	ATPases involved in chromosome partitioning
HAS0771	Ahy.Unigene6834	(AC)10	ACGAACCCACACACACAAAA	ATCTTGCGAGTCTTTGCGAG	Ca2+ antiporter/cation exchanger [Populus trichocarpa] >gi|222846327|gb|EEE83874.1| Ca2+ antiporter/cation exchanger [Populus trichocarpa]	Vacuolar cation/proton exchanger 5 OS=Arabidopsis thaliana GN=CAX5 PE=2 SV=1	Ca2+/H+ antiporter
HAS0772	Ahy.Unigene6840	(GAAA)8	AAAACACAAAAGAGGTGAAGGG	AAAGGAAGATCAAACCCACTTG	protein phosphatase 2C homolog [Mesembryanthemum crystallinum]	Probable protein phosphatase 2C 79 OS=Arabidopsis thaliana GN=At5g66080 PE=2 SV=1	Serine/threonine protein phosphatase
HAS0773	Ahy.Unigene6849	(TTG)5	AACGTTGACCACCAACAACA	CAATTGGATGAAACCCCATC	RecName: Full=Concanavalin-A; Short=Con A; Flags: Precursor >gi|15824660|gb|AAL09432.1| concanavalin A [Canavalia ensiformis] >gi|159024207|gb|ABW87339.1| concanavalin A [Canavalia ensiformis]	Lectin OS=Bowringia mildbraedii PE=1 SV=1	--
HAS0774	Ahy.Unigene6855	(AGA)5	AGGATCCAGCTGAAGCAAAA	TTATGAGCTCCCAATCCCAG	ATP binding [Arabidopsis thaliana]	Heat shock protein 83 OS=Ipomoea nil GN=HSP83A PE=2 SV=1	Molecular chaperone, HSP90 family
HAS0775	Ahy.Unigene6860	(CCT)7	GAAGAGGAGGAGAAGCGGAT	TATCCAATTGGGGTTCTGGA	CUE domain containing protein [Zea mays] >gi|195634781|gb|ACG36859.1| CUE domain containing protein [Zea mays]	--	--
HAS0776	Ahy.Unigene6861	(GAT)6	TGCACTCAGAGCATGAATCC	ACTTTCTCCCCTTCCCTCAA	Os02g0293800 [Oryza sativa Japonica Group] >gi|113536132|dbj|BAF08515.1| Os02g0293800 [Oryza sativa Japonica Group]	--	--
HAS0777	Ahy.Unigene6869	(AG)7	TTTCATTGTTGACAACCCCC	GCCCAACTGAGAAACCTGAG	Ran GTPase binding / chromatin binding / zinc ion binding [Arabidopsis thaliana]	Probable E3 ubiquitin-protein ligase HERC1 OS=Homo sapiens GN=HERC1 PE=1 SV=1	Alpha-tubulin suppressor and related RCC1 domain-containing proteins
HAS0778	Ahy.Unigene6871	(ATC)6	ATCAAGATCCGAAGGTGACG	AGGGGATTTGGCTTCTAACC	Chaperonin Cpn60/TCP-1; Phosphatidylinositol-4-phosphate 5-kinase; Zinc finger, FYVE/PHD-type [Medicago truncatula]	1-phosphatidylinositol-3-phosphate 5-kinase FAB1 OS=Saccharomyces cerevisiae GN=FAB1 PE=1 SV=1	Phosphatidylinositol-4-phosphate 5-kinase
HAS0779	Ahy.Unigene6875	(CT)7	AATGGGGTGATGGTAGCAGA	GAAAGGGAGGAGAGAAACGG	--	--	--
HAS0780	Ahy.Unigene6883	(AAG)5	TTGTAAAATCTATAGCTACATGGAGGA	TTACAGCCACCATTGTTCCA	protein kinase-related protein [Glycine max]	Wall-associated receptor kinase-like 20 OS=Arabidopsis thaliana GN=WAKL20 PE=2 SV=1	Serine/threonine protein kinase
HAS0781	Ahy.Unigene6896	(GAT)9	GAGAACGAGCCTCACCAGAC	AAGCTCAAAGCTCCGATGAA	Uncharacterized ACR, COG1678 family protein, expressed [Oryza sativa (japonica cultivar-group)]	Transcription factor MafB OS=Gallus gallus GN=MAFB PE=1 SV=1	--
HAS0782	Ahy.Unigene6901	(ACC)6	GTTCACTTCTTCCCCTGCAA	TACAGGTTCGGATCTTTCGG	ZFP8 (ZINC FINGER PROTEIN 8); nucleic acid binding / transcription factor/ zinc ion binding [Arabidopsis thaliana] >gi|14517524|gb|AAK62652.1| At2g41940/T6D20.16 [Arabidopsis thaliana] >gi|15810111|gb|AAL06981.1| At2g41940/T6D20.16 [Arabidopsis thaliana]	Zinc finger protein 6 OS=Arabidopsis thaliana GN=ZFP6 PE=2 SV=1	--
HAS0783	Ahy.Unigene6901	(GTT)6	TAAACTTGGTGGTGGCCTTC	TCCAAGAGTCTGAATCCGCT	ZFP8 (ZINC FINGER PROTEIN 8); nucleic acid binding / transcription factor/ zinc ion binding [Arabidopsis thaliana] >gi|14517524|gb|AAK62652.1| At2g41940/T6D20.16 [Arabidopsis thaliana] >gi|15810111|gb|AAL06981.1| At2g41940/T6D20.16 [Arabidopsis thaliana]	Zinc finger protein 6 OS=Arabidopsis thaliana GN=ZFP6 PE=2 SV=1	--
HAS0784	Ahy.Unigene6915	(TCC)8(TCA)6	TCATCTTCCTCATCGGAACC	TTTGAGAAAGCCGAGGAAGA	AT5g66540/K1F13_21 [Arabidopsis thaliana] >gi|23506141|gb|AAN31082.1| At5g66540/K1F13_21 [Arabidopsis thaliana]	U3 small nucleolar ribonucleoprotein protein MPP10 OS=Homo sapiens GN=MPHOSPH10 PE=1 SV=2	U3 small nucleolar ribonucleoprotein component
HAS0785	Ahy.Unigene6919	(TGACGG)5	TCTACAGGGGGACCCTTTCT	ATGCTTGATCACACCCAACA	protein kinase [Glycine max]	Probable receptor-like protein kinase At5g47070 OS=Arabidopsis thaliana GN=At5g47070 PE=1 SV=1	Serine/threonine protein kinase
HAS0786	Ahy.Unigene6933	(GGA)5	TTGTGATGGTGGAGGAATCA	AGGTGAGGTCGTCGGATATG	RecName: Full=DELLA protein GAIP-B; AltName: Full=Gibberellic acid-insensitive phloem protein B; AltName: Full=CmGAIP-B; Short=GAIP-B >gi|37624738|gb|AAQ96165.1| gibberellic acid insensitive phloem B [Cucurbita maxima]	DELLA protein GAIP-B OS=Cucurbita maxima GN=GAIPB PE=2 SV=1	Predicted membrane protein/domain
HAS0787	Ahy.Unigene6941	(CTG)6	ACAGTTTTGAAGCTGAGGCG	ATCACTTCCGGTCAGTACGC	endonuclease/exonuclease/phosphatase family protein [Arabidopsis thaliana] >gi|215275264|sp|Q8VYU4.2|CCR4F_ARATH RecName: Full=Carbon catabolite repressor protein 4 homolog 6; Short=CCR4 homolog 6	Carbon catabolite repressor protein 4 homolog 6 OS=Arabidopsis thaliana GN=CCR4-6 PE=2 SV=2	mRNA deadenylase, exonuclease subunit and related nucleases
HAS0788	Ahy.Unigene6942	(GAA)7	TGTCATCAGCGCACCTACTC	TTGAAGAAGTCCCCATCCTG	F22C12.16 [Arabidopsis thaliana] >gi|98961119|gb|ABF59043.1| At1g64080 [Arabidopsis thaliana]	Putative protein TPRXL OS=Homo sapiens GN=TPRXL PE=5 SV=2	--
HAS0789	Ahy.Unigene6972	(ATC)5	GGGATGCAATGAAAGATGCT	TTGGTGTATGGCACCTTGAA	Os11g0616300 [Oryza sativa Japonica Group] >gi|77551946|gb|ABA94743.1| Remorin, C-terminal region family protein, expressed [Oryza sativa (japonica cultivar-group)] >gi|113645505|dbj|BAF28646.1| Os11g0616300 [Oryza sativa Japonica Group]	Remorin OS=Arabidopsis thaliana GN=DBP PE=1 SV=1	--
HAS0790	Ahy.Unigene6983	(AG)6aa(AG)11	TTTCCCCACAACGAACTCTC	GGGATTATCAGAAGCACGGA	RecName: Full=Calnexin homolog; Flags: Precursor >gi|669003|gb|AAA80588.1| calnexin [Glycine max]	Calnexin homolog OS=Glycine max PE=2 SV=1	--
HAS0791	Ahy.Unigene6990	(CA)6	TCAAATTCCCAGTGGAGGAG	TGGTTTTGGATTTGGGGATA	Os11g0616200 [Oryza sativa Japonica Group] >gi|77551945|gb|ABA94742.1| expressed protein [Oryza sativa (japonica cultivar-group)] >gi|113645504|dbj|BAF28645.1| Os11g0616200 [Oryza sativa Japonica Group]	--	--
HAS0792	Ahy.Unigene7020	(ACC)8	ACGACACCGAGATACCAACC	CGATGAGGATGACGATGATG	proline-rich family protein [Arabidopsis thaliana] >gi|6633834|gb|AAF19693.1|AC009519_27 F1N19.3 [Arabidopsis thaliana] >gi|34365707|gb|AAQ65165.1| At1g64450 [Arabidopsis thaliana]	Uncharacterized histidine-rich protein DDB_G0274557 OS=Dictyostelium discoideum GN=DDB_G0274557 PE=4 SV=1	Uncharacterized protein conserved in bacteria
HAS0793	Ahy.Unigene7023	(TTG)6	TCCTTCCTACACAAGGCCAA	AGAAGCAGCGTTAGACCCAA	receptor protein kinase-like protein [Arabidopsis thaliana] >gi|224589634|gb|ACN59350.1| leucine-rich repeat receptor-like protein kinase [Arabidopsis thaliana]	Probable leucine-rich repeat receptor-like protein kinase At5g61480 OS=Arabidopsis thaliana GN=At5g61480 PE=1 SV=1	Serine/threonine protein kinase
HAS0794	Ahy.Unigene7037	(GA)12	GAGACCAAAAGAAGGGGAGG	CATGCTTGGATCGAATCTGA	At1g76185 [Arabidopsis thaliana]	--	--
HAS0795	Ahy.Unigene7040	(GA)6	GGATTCAAAAAGGGAAGCAA	ACAATTTTGTTGCGGCTCTC	Os08g0230200 [Oryza sativa Japonica Group] >gi|113623266|dbj|BAF23211.1| Os08g0230200 [Oryza sativa Japonica Group]	Uncharacterized membrane protein At1g16860 OS=Arabidopsis thaliana GN=At1g16860 PE=1 SV=1	--
HAS0796	Ahy.Unigene7041	(GAG)6	ATGAAGAAGGGCATCACCAC	CATGCTCTTCAGTTACCGCA	Os01g0500550 [Oryza sativa Japonica Group] >gi|56201797|dbj|BAD73247.1| bZIP protein-like [Oryza sativa Japonica Group] >gi|255673275|dbj|BAH91100.1| Os01g0500550 [Oryza sativa Japonica Group]	Vegetative cell wall protein gp1 OS=Chlamydomonas reinhardtii GN=GP1 PE=2 SV=1	Serine/threonine protein kinase
HAS0797	Ahy.Unigene7046	(CCT)9(CAT)5	ATTTCCCTTTTCCACCTTGG	TGACGACAATGTCAAGGGAA	BSD domain-containing protein [Arabidopsis thaliana] >gi|3850569|gb|AAC72109.1| ESTs gb|T21276, gb|T45403, and gb|AA586113 come from this gene [Arabidopsis thaliana]	BSD domain-containing protein 1 OS=Danio rerio GN=bsdc1 PE=1 SV=1	--
HAS0798	Ahy.Unigene7046	(CAT)5	GCCTCTCACCAGAACTCAGA	AAGCCCAAGCAAAATTGATG	BSD domain-containing protein [Arabidopsis thaliana] >gi|3850569|gb|AAC72109.1| ESTs gb|T21276, gb|T45403, and gb|AA586113 come from this gene [Arabidopsis thaliana]	BSD domain-containing protein 1 OS=Danio rerio GN=bsdc1 PE=1 SV=1	--
HAS0799	Ahy.Unigene7057	(CTT)5	CCGTGACAATTGGTAGGCTT	ACCTGAGAGCAAAACGAGGA	similar to PHZF, catalyzing the hydroxylation of phenazine-1-carboxylic acid to 2-hydroxy-phenazine-1-carboxylic acid [Arabidopsis thaliana] >gi|51972158|gb|AAU15183.1| At4g02860 [Arabidopsis thaliana]	Uncharacterized isomerase BH0283 OS=Bacillus halodurans GN=BH0283 PE=3 SV=1	Predicted epimerase, PhzC/PhzF homolog
HAS0800	Ahy.Unigene7063	(CCG)5	CACAGCCCCAAAGAGAGAAG	AAGGATTTCGGAGGAGGAAA	CCR3 (ARABIDOPSIS THALIANA CRINKLY4 RELATED 3); kinase [Arabidopsis thaliana] >gi|75335634|sp|Q9LY50.1|ACCR3_ARATH RecName: Full=Putative serine/threonine-protein kinase-like protein CCR3; AltName: Full=Protein CRINKLY 4 RELATED 3; Short=AtCRR3; Flags: Precursor >gi|7573490|emb|CAB87849.1| receptor kinase-like protein [Arabidopsis thaliana]	Formin-like protein 7 OS=Oryza sativa subsp. japonica GN=FH7 PE=2 SV=2	ATPases involved in chromosome partitioning
HAS0801	Ahy.Unigene7067	(AT)9	CCTTCCCCTACCATTCACAC	AAGGTGAAACCAGGAAGCAA	peroxidase precursor [Glycine max]	Peroxidase 3 OS=Arabidopsis thaliana GN=PER3 PE=1 SV=1	--
HAS0802	Ahy.Unigene7118	(GAA)5	AGCTGCAGAGGCAAGAGAAG	TTCTCATGTGCCCAATTCAA	thioredoxin family protein [Arabidopsis lyrata subsp. lyrata] >gi|297313233|gb|EFH43656.1| thioredoxin family protein [Arabidopsis lyrata subsp. lyrata]	Thioredoxin-like 6, chloroplastic OS=Arabidopsis thaliana GN=At4g29670 PE=2 SV=2	Thiol-disulfide isomerase and thioredoxins
HAS0803	Ahy.Unigene7134	(AG)11	GTCATTGCTGCTTCAAGACG	TCGTGGACTTCTCTCATCCC	RecName: Full=Pleiotropic drug resistance protein 1; AltName: Full=NtPDR1 >gi|41052472|dbj|BAD07483.1| PDR-type ABC transporter 1 [Nicotiana tabacum]	Pleiotropic drug resistance protein 1 OS=Nicotiana tabacum GN=PDR1 PE=2 SV=1	--
HAS0804	Ahy.Unigene7144	(AG)7	TGTGTAAGGAACAATCAAACACAA	TCAAAATTCCGAAGCAATCC	f-box family protein [Populus trichocarpa] >gi|222873706|gb|EEF10837.1| f-box family protein [Populus trichocarpa]	F-box/kelch-repeat protein At5g15710 OS=Arabidopsis thaliana GN=At5g15710 PE=2 SV=1	--
HAS0805	Ahy.Unigene7152	(GCA)6	TCTTCATGAAAAGAACCGCC	CTGAATTCGTTCGCTTCCTC	protein binding [Arabidopsis thaliana]	Serine/threonine-protein kinase 11-interacting protein OS=Mus musculus GN=Stk11ip PE=1 SV=1	--
HAS0806	Ahy.Unigene7180	(TA)6	ACAGCAATACCACCCTCACC	CCATTGCTCTTTGGTTCCAT	--	--	--
HAS0807	Ahy.Unigene7189	(AAC)5	TCCCGGTTCATAACGAAAAA	ACGCTTCACCTTCAACAACC	senescence-associated protein-related [Arabidopsis thaliana] >gi|30725354|gb|AAP37699.1| At5g20700 [Arabidopsis thaliana]	--	--
HAS0808	Ahy.Unigene7201	(TC)6	CTTGGCCTACCAGGTTCTGA	CCTCTCTTAGCACCAGCCAC	GH1 protein [Glycine max]	Auxin-responsive protein IAA8 OS=Arabidopsis thaliana GN=IAA8 PE=2 SV=1	--
HAS0809	Ahy.Unigene7201	(TCT)5	TTTTCACCCTTGTTGCATAGG	TCAGAACCTGGTAGGCCAAG	GH1 protein [Glycine max]	Auxin-responsive protein IAA8 OS=Arabidopsis thaliana GN=IAA8 PE=2 SV=1	--
HAS0810	Ahy.Unigene7203	(TCC)5	CGGACCTTGGACTTGTTTGT	TGCTAATGTGGTCGATCTGC	binding protein [Arabidopsis lyrata subsp. lyrata] >gi|297330445|gb|EFH60864.1| binding protein [Arabidopsis lyrata subsp. lyrata]	Serine/threonine-protein phosphatase 4 regulatory subunit 3 OS=Danio rerio GN=smek1 PE=1 SV=1	--
HAS0811	Ahy.Unigene7204	(TC)15	CAAGCAAGCAGCACAAACAT	ACGATCCAGCAATCGTCTTT	cytochrome b5 isoform Cb5-D [Vernicia fordii]	Cytochrome b5 OS=Oryza sativa subsp. japonica GN=Os05g0108800 PE=2 SV=2	Cytochrome b involved in lipid metabolism
HAS0812	Ahy.Unigene7216	(TGC)5	TGTTCCCTTCTTATGGCTGG	CAATCTTGCTTGGAGAACCA	Os03g0328900 [Oryza sativa Japonica Group] >gi|108707942|gb|ABF95737.1| Zinc finger C-x8-C-x5-C-x3-H type family protein, expressed [Oryza sativa (japonica cultivar-group)] >gi|113548473|dbj|BAF11916.1| Os03g0328900 [Oryza sativa Japonica Group]	Zinc finger CCCH domain-containing protein 22 OS=Oryza sativa subsp. japonica GN=Os03g0328900 PE=2 SV=2	--
HAS0813	Ahy.Unigene7219	(TTG)6	CACCACCTTCTTTGCAATTC	CAACCAACAGAATCAGCCCT	calcium ion binding protein [Arabidopsis lyrata subsp. lyrata] >gi|297315445|gb|EFH45868.1| calcium ion binding protein [Arabidopsis lyrata subsp. lyrata]	Probable calcium-binding protein CML21 OS=Arabidopsis thaliana GN=CML21 PE=2 SV=1	Ca2+-binding protein (EF-Hand superfamily)
HAS0814	Ahy.Unigene7220	(TAC)6	AACCCAACAGCAAAGTCACC	ACTCAAGCTCCTGCCACTGT	AtGRF3 (GROWTH-REGULATING FACTOR 3); transcription activator [Arabidopsis thaliana] >gi|21539884|gb|AAM52878.1| transcription activator [Arabidopsis thaliana] >gi|111074412|gb|ABH04579.1| At2g36400 [Arabidopsis thaliana]	--	--
HAS0815	Ahy.Unigene7220	(TGG)5	GACCCTGAAAACGCTGAAAA	TTTCTTGGACACGGATCCTC	AtGRF3 (GROWTH-REGULATING FACTOR 3); transcription activator [Arabidopsis thaliana] >gi|21539884|gb|AAM52878.1| transcription activator [Arabidopsis thaliana] >gi|111074412|gb|ABH04579.1| At2g36400 [Arabidopsis thaliana]	--	--
HAS0816	Ahy.Unigene7221	(TTC)5	CTTCTTTCATTCTCCGGCAA	TACTCGCCAATCCATTTTCC	Os03g0736400 [Oryza sativa Japonica Group] >gi|108710953|gb|ABF98748.1| expressed protein [Oryza sativa (japonica cultivar-group)] >gi|108710954|gb|ABF98749.1| expressed protein [Oryza sativa (japonica cultivar-group)] >gi|113549664|dbj|BAF13107.1| Os03g0736400 [Oryza sativa Japonica Group]	--	N6-adenine-specific methylase
HAS0817	Ahy.Unigene7234	(GGC)6	TAGCAAGGTGAAGAAGGCGT	CAGCAATTCTCAACAAGGCA	Os09g0346700 [Oryza sativa Japonica Group] >gi|113631174|dbj|BAF24855.1| Os09g0346700 [Oryza sativa Japonica Group]	--	--
HAS0818	Ahy.Unigene7243	(AG)7	TTGAGGTCAGTGTGCCAGAG	TCATTCTTTCCTCCAAACGC	phosphatase 2C family protein [Arabidopsis lyrata subsp. lyrata] >gi|297315022|gb|EFH45445.1| phosphatase 2C family protein [Arabidopsis lyrata subsp. lyrata]	Probable protein phosphatase 2C 63 OS=Arabidopsis thaliana GN=At4g33920 PE=1 SV=1	Serine/threonine protein phosphatase
HAS0819	Ahy.Unigene7248	(TCA)5	CTTGCGCACTTTCATGTTGT	GAGGGTGAGGATGATGAGGA	PHD finger family protein [Arabidopsis thaliana]	Uncharacterized histidine-rich protein DDB_G0274557 OS=Dictyostelium discoideum GN=DDB_G0274557 PE=4 SV=1	Phosphopantothenoylcysteine synthetase/decarboxylase
HAS0820	Ahy.Unigene7252	(TTC)9	ATTCCCCGCAATTAATGTTG	CCACCTCTGGTTCCTCTCAC	glycosyltransferase [Populus trichocarpa] >gi|222834237|gb|EEE72714.1| glycosyltransferase [Populus trichocarpa]	Probable galacturonosyltransferase 9 OS=Arabidopsis thaliana GN=GAUT9 PE=2 SV=1	Lipopolysaccharide biosynthesis proteins, LPS:glycosyltransferases
HAS0821	Ahy.Unigene7266	(GAT)7	CATCTCAGAAGCAAGTTGGATG	TTTGGAACACAGGTGGACAA	binding [Arabidopsis thaliana]	--	--
HAS0822	Ahy.Unigene7268	(CT)7	GAGCCTTGCTGTCAGCTTCT	GTGAGTGAGCGAGAAGGGAG	IMP4 [Arabidopsis thaliana]	U3 small nucleolar ribonucleoprotein protein IMP4 OS=Rattus norvegicus GN=Imp4 PE=2 SV=1	Predicted exosome subunit/U3 small nucleolar ribonucleoprotein (snoRNP) component, contains IMP4 domain
HAS0823	Ahy.Unigene7269	(TTC)8	GGAGCCATTTGGAAGCATAA	TGAGACAAAAACCAGAGCCA	phototropic-responsive NPH3 family protein [Arabidopsis lyrata subsp. lyrata] >gi|297330934|gb|EFH61353.1| phototropic-responsive NPH3 family protein [Arabidopsis lyrata subsp. lyrata]	Root phototropism protein 3 OS=Arabidopsis thaliana GN=RPT3 PE=1 SV=1	--
HAS0824	Ahy.Unigene7277	(TCC)5	CGAACTAACCGCCAGAAAAG	TGGCCAGATCCTTTACCTTG	4-coumarate:coA ligase 2 [Rubus idaeus]	4-coumarate--CoA ligase 1 OS=Nicotiana tabacum GN=4CL1 PE=2 SV=1	Acyl-CoA synthetases (AMP-forming)/AMP-acid ligases II
HAS0825	Ahy.Unigene7279	(TGT)7	CAACATAATCATCGGCATCG	AACCAAAATTGCGTTTCGTC	NHL8; protein binding / zinc ion binding [Arabidopsis thaliana] >gi|8920608|gb|AAF81330.1|AC007767_10 Contains similarity to ring finger protein 14 from Homo sapiens gb|NM_004290. It contains an IBR domain PF|01485 [Arabidopsis thaliana]	E3 ubiquitin-protein ligase RNF14 OS=Mus musculus GN=Rnf14 PE=2 SV=1	--
HAS0826	Ahy.Unigene7280	(AGG)5	CTACTCGGCGAAGTTGAAGG	CAATTCGAACCTCTTCTCGC	At1g68400/T2E12_5 [Arabidopsis lyrata subsp. lyrata] >gi|297334502|gb|EFH64920.1| At1g68400/T2E12_5 [Arabidopsis lyrata subsp. lyrata]	Probable inactive receptor kinase At2g26730 OS=Arabidopsis thaliana GN=At2g26730 PE=1 SV=1	Serine/threonine protein kinase
HAS0827	Ahy.Unigene7282	(TAA)5	CTCGAACTCCGGCTTGTTAG	TTTCTGTCTAAACTAAGAGGCAATTT	jasmonic acid-amino acid-conjugating enzyme [Nicotiana attenuata]	Probable indole-3-acetic acid-amido synthetase GH3.5 OS=Oryza sativa subsp. japonica GN=GH3.5 PE=2 SV=1	--
HAS0828	Ahy.Unigene7282	(TC)14	TGTGCCAAGTCAGAAACACA	CTTCACAACACGCTGGAAGA	jasmonic acid-amino acid-conjugating enzyme [Nicotiana attenuata]	Probable indole-3-acetic acid-amido synthetase GH3.5 OS=Oryza sativa subsp. japonica GN=GH3.5 PE=2 SV=1	--
HAS0829	Ahy.Unigene7323	(AAT)6	GCGTTGAAGTGGAAGAAAGC	GAACAACATTAGTCATGATTCCCTT	(iso)flavonoid glycosyltransferase [Medicago truncatula]	Limonoid UDP-glucosyltransferase OS=Citrus unshiu PE=2 SV=1	Glycosyl transferases, related to UDP-glucuronosyltransferase
HAS0830	Ahy.Unigene7330	(CT)6	GAACAAAGAACCCTAGCCCC	GAAGAGGAAGGGGAGTGACC	Ca2+ antiporter/cation exchanger [Populus trichocarpa] >gi|222866099|gb|EEF03230.1| Ca2+ antiporter/cation exchanger [Populus trichocarpa]	Vesicle transport protein USE1 OS=Homo sapiens GN=USE1 PE=1 SV=1	--
HAS0831	Ahy.Unigene7342	(CAG)6	ACCATGAACCCTATGTCCCA	AAGACTCGACCCTCCCAACT	TATA binding protein associated factor [Solanum tuberosum]	Mediator of RNA polymerase II transcription subunit 15 OS=Ashbya gossypii GN=GAL11 PE=3 SV=1	Transcription initiation factor TFIID, subunit TAF12 (also component of histone acetyltransferase SAGA)
HAS0832	Ahy.Unigene7342	(CAG)5	ACCATGAACCCTATGTCCCA	AAGACTCGACCCTCCCAACT	TATA binding protein associated factor [Solanum tuberosum]	Mediator of RNA polymerase II transcription subunit 15 OS=Ashbya gossypii GN=GAL11 PE=3 SV=1	Transcription initiation factor TFIID, subunit TAF12 (also component of histone acetyltransferase SAGA)
HAS0833	Ahy.Unigene7342	(CAG)5	AGCAACAACTGGCTTCACCT	GGTCCTGACATCCTTGGAGA	TATA binding protein associated factor [Solanum tuberosum]	Mediator of RNA polymerase II transcription subunit 15 OS=Ashbya gossypii GN=GAL11 PE=3 SV=1	Transcription initiation factor TFIID, subunit TAF12 (also component of histone acetyltransferase SAGA)
HAS0834	Ahy.Unigene7353	(AG)6	CACGATGACATGAATCTGGC	CTTGACACTCCCTCGACCAT	mitochondrial aspartate aminotransferase [Glycine max]	Aspartate aminotransferase, mitochondrial OS=Arabidopsis thaliana GN=ASP1 PE=1 SV=1	Aspartate/tyrosine/aromatic aminotransferase
HAS0835	Ahy.Unigene7358	(CT)6	AAACGCACAACGAAAATTCC	AAGTGAGTCCTCATCGGTGG	regulator of chromosome condensation family protein [Arabidopsis lyrata subsp. lyrata] >gi|297321145|gb|EFH51566.1| regulator of chromosome condensation family protein [Arabidopsis lyrata subsp. lyrata]	Probable E3 ubiquitin-protein ligase HERC2 OS=Homo sapiens GN=HERC2 PE=1 SV=1	Alpha-tubulin suppressor and related RCC1 domain-containing proteins
HAS0836	Ahy.Unigene7364	(TC)6	CTTACCACCGCCATTGTTCT	GGAAAAAGGAGAAGAGGGCA	kinase-related [Arabidopsis thaliana]	Serine-rich adhesin for platelets OS=Staphylococcus aureus GN=sraP PE=3 SV=1	--
HAS0837	Ahy.Unigene7385	(ATG)5	GAGGAGCAAGAAGGCGTCTA	CTTCCTTTTCTTGCAGCACC	RecName: Full=Translation initiation factor IF-2, chloroplastic; AltName: Full=PvIF2cp; Flags: Precursor >gi|12958750|gb|AAK09431.1|AF324244_1 translation initiation factor 2 [Phaseolus vulgaris]	Translation initiation factor IF-2, chloroplastic OS=Phaseolus vulgaris GN=IF2CP PE=2 SV=1	Translation initiation factor 2 (IF-2; GTPase)
HAS0838	Ahy.Unigene7389	(GGA)6	AAACCTGCAGTGACATTCCC	GAATGGGCCAAATCTCTGAA	adenylyl cyclase associated protein [Gossypium hirsutum]	Adenylyl cyclase-associated protein OS=Dictyostelium discoideum GN=cap PE=1 SV=1	--
HAS0839	Ahy.Unigene7408	(GAA)5	TGTGCAACACCAGAGAGAGG	CTTGGTGATGCAGCTTCGTA	Actin-binding FH2 [Medicago truncatula]	Formin-like protein 1 OS=Arabidopsis thaliana GN=FH1 PE=1 SV=1	Beta-glucanase/Beta-glucan synthetase
HAS0840	Ahy.Unigene7417	(ATC)9	TTCAAGGACAACTTTTCCGC	AGGAGTTGGGTGACCTTCCT	peptidyl-prolyl cis-trans isomerase cyclophilin-type family protein [Arabidopsis thaliana] >gi|45680878|gb|AAS75308.1| multidomain cyclophilin type peptidyl-prolyl cis-trans isomerase [Arabidopsis thaliana] >gi|95147300|gb|ABF57285.1| At4g33060 [Arabidopsis thaliana]	Peptidyl-prolyl cis-trans isomerase SDCCAG10 OS=Xenopus laevis GN=sdccag10 PE=2 SV=1	Peptidyl-prolyl cis-trans isomerase (rotamase) - cyclophilin family
HAS0841	Ahy.Unigene7421	(TCA)5	TGCTCCACTCCACCAACATA	CTTCGCTACGAGGTTTTTGG	Ser/Thr specific protein phosphatase 2A A regulatory subunit alpha isoform [Medicago sativa subsp. x varia]	Serine/threonine-protein phosphatase 2A 65 kDa regulatory subunit A beta isoform OS=Arabidopsis thaliana GN=PP2AA2 PE=1 SV=2	U2 snRNP spliceosome subunit
HAS0842	Ahy.Unigene7438	(CTG)5	GAAGAGGGAGATACGGAGGG	AAATCTGGCAAACCTTGTGG	Os07g0655900 [Oryza sativa Japonica Group] >gi|23617115|dbj|BAC20797.1| integral membrane protein-like [Oryza sativa Japonica Group] >gi|113612036|dbj|BAF22414.1| Os07g0655900 [Oryza sativa Japonica Group]	TVP38/TMEM64 family membrane protein slr0305 OS=Synechocystis sp. (strain PCC 6803) GN=slr0305 PE=3 SV=1	Uncharacterized conserved protein
HAS0843	Ahy.Unigene7469	(GTC)6	GGCGGTTGAGTAGTTGTGGT	CAAACCTTACGGAACCCAAA	Homeodomain-like; Uridylate kinase [Medicago truncatula]	Uridylate kinase OS=Trichodesmium erythraeum (strain IMS101) GN=pyrH PE=3 SV=1	Uridylate kinase
HAS0844	Ahy.Unigene7469	(GGT)5	GTTGCCGATCTCGTCTTGAT	ACCACAACTACTCAACCGCC	Homeodomain-like; Uridylate kinase [Medicago truncatula]	Uridylate kinase OS=Trichodesmium erythraeum (strain IMS101) GN=pyrH PE=3 SV=1	Uridylate kinase
HAS0845	Ahy.Unigene7478	(AG)9	TGTTCCTCAATTTTCCTGGG	TCAGACAACAACTCAACAAGCC	PREDICTED: similar to remorin family protein [Vitis vinifera]	Uncharacterized protein At3g61260 OS=Arabidopsis thaliana GN=At3g61260 PE=1 SV=1	--
HAS0846	Ahy.Unigene7501	(GAA)5	ACGAGAGAGGAAGAAAGGGC	CACTAAGAGGAGGCTAAGAGGC	seed maturation-like protein [Arabidopsis thaliana]	Merozoite surface protein CMZ-8 (Fragment) OS=Eimeria acervulina PE=2 SV=1	--
HAS0847	Ahy.Unigene7513	(ATT)5	ATGGGGCACAAGAAACATTC	CGGAATGTGATCAACCACTG	unknown [Glycine max]	--	--
HAS0848	Ahy.Unigene7535	(GAA)5	CCATCTGCAGGTTCTGACAA	TCTTTCTCTTTTTCCCAGCG	Os03g0701550 [Oryza sativa Japonica Group] >gi|255674814|dbj|BAH92330.1| Os03g0701550 [Oryza sativa Japonica Group]	Uncharacterized protein C6G9.01c OS=Schizosaccharomyces pombe GN=SPAC6G9.01c PE=2 SV=2	--
HAS0849	Ahy.Unigene7559	(CGC)6	TCAACAAGCCTAAACCCCAC	TGTCGAAGCTCTCGGATTCT	Os08g0323400 [Oryza sativa Japonica Group] >gi|113623510|dbj|BAF23455.1| Os08g0323400 [Oryza sativa Japonica Group]	Rubredoxin OS=Synechocystis sp. (strain PCC 6803) GN=rub PE=3 SV=1	Rubredoxin
HAS0850	Ahy.Unigene7564	(CTC)6	GTTTGTGGCCAATCGAAGAT	AATACAAGGCCCTGCAGATG	WRKY36 [Glycine max]	Probable WRKY transcription factor 31 OS=Arabidopsis thaliana GN=WRKY31 PE=2 SV=1	--
HAS0851	Ahy.Unigene7568	(TTA)7	CGTCTTTGGACAAGCATGAA	AAAAAGCATTGTGGCTTTGC	Os07g0695800 [Oryza sativa Japonica Group] >gi|113612283|dbj|BAF22661.1| Os07g0695800 [Oryza sativa Japonica Group]	2-oxoglutarate dehydrogenase, mitochondrial OS=Schizosaccharomyces pombe GN=kgd1 PE=2 SV=1	2-oxoglutarate dehydrogenase complex, dehydrogenase (E1) component, and related enzymes
HAS0852	Ahy.Unigene7570	(CCT)5	GTAACCACCAGATCACCGCT	CTGGAGAGATCCGGTGAAAC	roothairless1/slippery [Lotus japonicus]	Formin-like protein 5 OS=Oryza sativa subsp. japonica GN=FH5 PE=2 SV=2	--
HAS0853	Ahy.Unigene7572	(CTT)6	CTGCAATTACGGAGCTGTGA	GCGAAAGGAAGATGGAGCTA	SET domain protein [Populus trichocarpa] >gi|222856152|gb|EEE93699.1| SET domain protein [Populus trichocarpa]	Protein SET DOMAIN GROUP 41 OS=Arabidopsis thaliana GN=SDG41 PE=2 SV=1	--
HAS0854	Ahy.Unigene7577	(CCA)5	CCAACAAATGCTTCCTGCTT	ATTGCTGTGGAGTTTTTGGC	peroxisomal membrane protein-like [Oryza sativa Japonica Group]	--	--
HAS0855	Ahy.Unigene7592	(TTC)7	GGCGACAAGTCCATAAGCTC	CTCCATTTCCATAGCTCCCA	Os02g0326000 [Oryza sativa Japonica Group] >gi|113536235|dbj|BAF08618.1| Os02g0326000 [Oryza sativa Japonica Group]	--	--
HAS0856	Ahy.Unigene7601	(CAC)7ttcaaccacagcagcaacaacaacttcacactctc(AAG)6	GCCAAACACACCACATTTCA	GGCTCCAATCCCAAACACTA	fringe-related protein [Capsella rubella]	--	--
HAS0857	Ahy.Unigene7615	(TCA)6	TATTCTTCTCCCATGCCACC	CAAGCCAGAAAAGGTCTTGC	At5g44040 [Arabidopsis thaliana]	--	--
HAS0858	Ahy.Unigene7615	(GA)10	TGCTACAATCACCTCGCTTG	GAACGAGGGTCAGCAGAAAG	At5g44040 [Arabidopsis thaliana]	--	--
HAS0859	Ahy.Unigene7617	(CCT)5	GTCCTTTCTAAGCACACCGC	TGATCTTCGACACAGTTCGC	At3g63430 [Arabidopsis thaliana]	--	--
HAS0860	Ahy.Unigene7620	(TCC)6	GCCAACTCCATCAACACCTT	CTCGACGTCCTCTGGAACTT	protein binding / ubiquitin-protein ligase/ zinc ion binding [Arabidopsis thaliana] >gi|75335230|sp|Q9LN71.1|RING1_ARATH RecName: Full=E3 ubiquitin-protein ligase At1g12760; AltName: Full=RING finger protein At1g12760 >gi|9502381|gb|AAF88088.1|AC025417_16 T12C24.29 [Arabidopsis thaliana] >gi|67037431|gb|AAY63561.1| RING domain protein [Arabidopsis thaliana]	E3 ubiquitin-protein ligase At1g12760 OS=Arabidopsis thaliana GN=At1g12760 PE=2 SV=1	RING-finger-containing ubiquitin ligase
HAS0861	Ahy.Unigene7632	(AAG)6	GCAATTGACAGGGACATCAA	TCGTTGAAAGAAAGACCGCT	cytokinin oxidase [Populus trichocarpa] >gi|222855444|gb|EEE92991.1| cytokinin oxidase [Populus trichocarpa]	Cytokinin dehydrogenase 7 OS=Arabidopsis thaliana GN=CKX7 PE=1 SV=1	--
HAS0862	Ahy.Unigene7641	(TTC)6	CACCAGGCTCAAGAAGAAGC	TATTTGGCGGTGGATAAAGG	MYB68 (MYB DOMAIN PROTEIN 68); DNA binding / transcription factor [Arabidopsis thaliana] >gi|2827708|emb|CAA16681.1| myb - related protein [Arabidopsis thaliana] >gi|10177337|dbj|BAB10686.1| transcription factor-like protein [Arabidopsis thaliana] >gi|29029100|gb|AAO64929.1| At5g65790 [Arabidopsis thaliana] >gi|41619504|gb|AAS10117.1| MYB transcription factor [Arabidopsis thaliana] >gi|110743165|…	Transcription factor RAX3 OS=Arabidopsis thaliana GN=RAX3 PE=2 SV=1	Myb superfamily proteins, including transcription factors and mRNA splicing factors
HAS0863	Ahy.Unigene7641	(CAC)7	TATGGCAGCACGACTTCAAC	CAGGTGAAGCGTCATCTTGA	MYB68 (MYB DOMAIN PROTEIN 68); DNA binding / transcription factor [Arabidopsis thaliana] >gi|2827708|emb|CAA16681.1| myb - related protein [Arabidopsis thaliana] >gi|10177337|dbj|BAB10686.1| transcription factor-like protein [Arabidopsis thaliana] >gi|29029100|gb|AAO64929.1| At5g65790 [Arabidopsis thaliana] >gi|41619504|gb|AAS10117.1| MYB transcription factor [Arabidopsis thaliana] >gi|110743165|…	Transcription factor RAX3 OS=Arabidopsis thaliana GN=RAX3 PE=2 SV=1	Myb superfamily proteins, including transcription factors and mRNA splicing factors
HAS0864	Ahy.Unigene7645	(CTC)5	GTTACGCCTTCCAAATACCG	GAGGGAGAGGTAACGGGAAC	6b-interacting protein 1 [Nicotiana tabacum]	Formin-like protein 5 OS=Oryza sativa subsp. japonica GN=FH5 PE=2 SV=2	ATPases involved in chromosome partitioning
HAS0865	Ahy.Unigene7658	(TTG)5	GTGGCGAAGAGAGATTGGAG	TTCAAGCTCCGGCTCATACT	Actin-binding FH2 [Medicago truncatula]	Formin-like protein 1 OS=Arabidopsis thaliana GN=FH1 PE=1 SV=1	--
HAS0866	Ahy.Unigene7664	(GAT)6	TCCACATTGTGTTGCCAAGT	TGTTTGGCAAAAGACCTTCC	EDM2; transcription factor [Arabidopsis thaliana]	Probable histone-lysine N-methyltransferase NSD2 OS=Homo sapiens GN=WHSC1 PE=1 SV=1	--
HAS0867	Ahy.Unigene7688	(AGG)6	GAATGCTTGGACCCAGAAAA	ATCGTCCGCTCGAAATAAGA	Protein C4orf14 homolog, related [Medicago truncatula]	Uncharacterized histidine-rich protein DDB_G0274557 OS=Dictyostelium discoideum GN=DDB_G0274557 PE=4 SV=1	--
HAS0868	Ahy.Unigene7688	(CAT)7	TTTAATGCCATCCAGGAACC	GGAAAGAGGGTAAGAACCCG	Protein C4orf14 homolog, related [Medicago truncatula]	Uncharacterized histidine-rich protein DDB_G0274557 OS=Dictyostelium discoideum GN=DDB_G0274557 PE=4 SV=1	--
HAS0869	Ahy.Unigene7715	(TC)10	AAAGTTGTGGCTGCAGTTTG	AAGTTGCAACATGGGGAAGA	cryptochrome 1 [Medicago sativa]	Cryptochrome-1 OS=Arabidopsis thaliana GN=CRY1 PE=1 SV=1	--
HAS0870	Ahy.Unigene7719	(CCA)5	TTCATTTCCATTTCCCTTGC	AGGAATTGAAACCGATGACG	AT1G26120 [Arabidopsis thaliana]	--	--
HAS0871	Ahy.Unigene7719	(AAG)5	TTCATTTCCATTTCCCTTGC	AGGAATTGAAACCGATGACG	AT1G26120 [Arabidopsis thaliana]	--	--
HAS0872	Ahy.Unigene7721	(CAG)5	TTCTCCATTCGGTTTTGGAG	CTAGCCTCCCATGCTCTTTG	ribosomal protein L14 [Oryza sativa Japonica Group]	Probable 60S ribosomal protein L14 OS=Pisum sativum PE=2 SV=1	Ribosomal protein L14E/L6E/L27E
HAS0873	Ahy.Unigene7725	(TG)10	GGATCAAAGAAAAGCCTCCC	AGGTTGCTTTGGACAACCAG	transcription factor Homeobox [Lotus japonicus]	Homeobox-leucine zipper protein HAT5 OS=Arabidopsis thaliana GN=HAT5 PE=1 SV=1	Homeodomain-containing transcription factor
HAS0874	Ahy.Unigene7725	(TAG)5	GGATCAAAGAAAAGCCTCCC	AGGTTGCTTTGGACAACCAG	transcription factor Homeobox [Lotus japonicus]	Homeobox-leucine zipper protein HAT5 OS=Arabidopsis thaliana GN=HAT5 PE=1 SV=1	Homeodomain-containing transcription factor
HAS0875	Ahy.Unigene7745	(ACA)6	CAAGCTCGCTCTCAATTCAA	AGTAGCAATGGCGACGTTTT	zinc finger-like protein [Phaseolus vulgaris]	--	--
HAS0876	Ahy.Unigene7778	(TTC)5	GGAGGAATTGGGGGTACAAT	AATTCCTTTGCCTTCGTCCT	annexin-like protein [Medicago sativa]	Annexin D5 OS=Arabidopsis thaliana GN=ANN5 PE=2 SV=2	--
HAS0877	Ahy.Unigene7794	(TAG)5	ATGGGCTCGAATACCACAAG	TACATACCTAAGCCCACGGC	geranyl-diphosphate synthase [Glycine max]	Geranylgeranyl pyrophosphate synthase-related protein, chloroplastic OS=Arabidopsis thaliana GN=GGR PE=2 SV=2	--
HAS0878	Ahy.Unigene7809	(AG)6	GAAAAGAAAATGCCTGTGTGG	AAGCTTGAAGATCGAGCGAG	At2g17990 [Arabidopsis thaliana] >gi|56121928|gb|AAV74245.1| At2g17990 [Arabidopsis thaliana]	MAR-binding filament-like protein 1 OS=Solanum lycopersicum GN=MFP1 PE=1 SV=1	--
HAS0879	Ahy.Unigene7811	(CAG)6	ACTGAAGGGTGGCTAGCAGA	AGGTTTGATGAAGGCGAATG	XRI1 (X-RAY INDUCED TRANSCRIPT 1) [Arabidopsis thaliana] >gi|239977726|sp|Q6NLW5.2|XRI1_ARATH RecName: Full=Protein XRI1; AltName: Full=Protein X-RAY INDUCED 1	Protein XRI1 OS=Arabidopsis thaliana GN=XRI1 PE=1 SV=2	--
HAS0880	Ahy.Unigene7818	(GA)7	TCACCAGCGTTTCTGACATC	CCACTACTATTACCATCATTTTTCTCT	--	--	--
HAS0881	Ahy.Unigene7819	(CT)8	GCCGGAGGAGAGTATGACTG	CTCACTCTCTTGTTTCCGCC	plant U box protein 8 [Arabidopsis thaliana]	U-box domain-containing protein 8 OS=Arabidopsis thaliana GN=PUB8 PE=2 SV=1	DNA-directed RNA polymerase, beta' subunit/160 kD subunit
HAS0882	Ahy.Unigene7820	(GGA)6	TCTACCTTGTGCTGCTTTGC	CCAAGTCATCACAATCCCAA	PREDICTED: similar to LTA2 (PLASTID E2 SUBUNIT OF PYRUVATE DECARBOXYLASE); dihydrolipoyllysine-residue acetyltransferase [Vitis vinifera]	Dihydrolipoyllysine-residue acetyltransferase component of pyruvate dehydrogenase complex OS=Rhizobium meliloti GN=pdhC PE=3 SV=1	Pyruvate/2-oxoglutarate dehydrogenase complex, dihydrolipoamide acyltransferase (E2) component, and related enzymes
HAS0883	Ahy.Unigene7842	(ATG)6	AAACCCCACTTTGATGATGC	CCAAACTTGGTGTCAAAGGTC	RecName: Full=1-aminocyclopropane-1-carboxylate oxidase homolog 1 >gi|30102640|gb|AAP21238.1| At1g06620 [Arabidopsis thaliana] >gi|110743652|dbj|BAE99663.1| oxidoreductase like protein [Arabidopsis thaliana]	1-aminocyclopropane-1-carboxylate oxidase homolog 1 OS=Arabidopsis thaliana GN=At1g06620 PE=2 SV=1	Isopenicillin N synthase and related dioxygenases
HAS0884	Ahy.Unigene7845	(TC)6	TCCCACCTCTCAAACCTCAC	CCTTGAACCCATTGGAAGAA	leucine-rich repeat family protein [Arabidopsis lyrata subsp. lyrata] >gi|297313814|gb|EFH44237.1| leucine-rich repeat family protein [Arabidopsis lyrata subsp. lyrata]	Probably inactive leucine-rich repeat receptor-like protein kinase IMK2 OS=Arabidopsis thaliana GN=IMK2 PE=1 SV=1	Leucine-rich repeat (LRR) protein
HAS0885	Ahy.Unigene7846	(TC)6	TCCCACCTCTCAAACCTCAC	CCTTGAACCCATTGGAAGAA	leucine-rich repeat family protein [Arabidopsis lyrata subsp. lyrata] >gi|297313814|gb|EFH44237.1| leucine-rich repeat family protein [Arabidopsis lyrata subsp. lyrata]	Uncharacterized histidine-rich protein DDB_G0274557 OS=Dictyostelium discoideum GN=DDB_G0274557 PE=4 SV=1	Serine/threonine protein kinase
HAS0886	Ahy.Unigene7847	(TGA)5	TCAACACATTGAAGCTTGCC	TGAGAATCAACAAATTTCACCAA	IMK2 (INFLORESCENCE MERISTEM RECEPTOR-LIKE KINASE 2); ATP binding / kinase/ protein kinase/ protein serine/threonine kinase [Arabidopsis thaliana] >gi|75202755|sp|Q9SCT4.1|IMK2_ARATH RecName: Full=Probably inactive leucine-rich repeat receptor-like protein kinase IMK2; AltName: Full=Protein INFLORESCENCE MERISTEM RECEPTOR-LIKE KINASE 2; Flags: Precursor >gi|13937246|gb|AAK50115.1|AF372978_1 AT3g5…	Probably inactive leucine-rich repeat receptor-like protein kinase IMK2 OS=Arabidopsis thaliana GN=IMK2 PE=1 SV=1	Serine/threonine protein kinase
HAS0887	Ahy.Unigene7853	(AG)14	ATGAGTGGCGATTGGTGAAT	ACCGAAACTATCCCGTTCCT	carotenoid cleavage dioxygenase 1 [Medicago truncatula]	Carotenoid 9,10(9',10')-cleavage dioxygenase 1 OS=Pisum sativum GN=CCD1 PE=2 SV=1	Lignostilbene-alpha,beta-dioxygenase and related enzymes
HAS0888	Ahy.Unigene7868	(CTT)10	CGATTCACTCTCCTCTTCCG	TTCCACTCACGCTTCTCTGA	Os07g0531700 [Oryza sativa Japonica Group] >gi|113611390|dbj|BAF21768.1| Os07g0531700 [Oryza sativa Japonica Group]	ESF1 homolog OS=Rattus norvegicus GN=Esf1 PE=1 SV=1	Uncharacterized conserved protein
HAS0889	Ahy.Unigene7890	(CTT)5	TTGCAGACACAAACACAAACA	GGGTTGTGCTAATGGAGCAT	Protein kinase [Medicago truncatula]	Probably inactive leucine-rich repeat receptor-like protein kinase At5g06940 OS=Arabidopsis thaliana GN=At5g06940 PE=3 SV=1	Leucine-rich repeat (LRR) protein
HAS0890	Ahy.Unigene7891	(GCG)6	ATAATAATAGCGCCACCGCA	CTCGTCAGCGTCCCTATCTC	Dof4 [Glycine max]	Dof zinc finger protein DOF5.4 OS=Arabidopsis thaliana GN=DOF5.4 PE=2 SV=2	--
HAS0891	Ahy.Unigene7899	(CAG)5tagaagaagatccatca(CCT)6	TGGCATCAATGAAGAATGGA	GAACCCACCACAAAACCCTA	Dof17 [Glycine max]	Dof zinc finger protein DOF2.5 OS=Arabidopsis thaliana GN=DOF2.5 PE=2 SV=3	--
HAS0892	Ahy.Unigene7906	(TCT)5	TTTCTTCCATTCCCACTTCG	CATTAGGGTTGAAAGGGGGT	RecName: Full=ATP-dependent Clp protease proteolytic subunit-related protein 3, chloroplastic; Short=ClpR3; AltName: Full=nClpP8; Flags: Precursor >gi|51968388|dbj|BAD42886.1| ClpP protease complex subunit ClpR3 [Arabidopsis thaliana] >gi|51968776|dbj|BAD43080.1| ClpP protease complex subunit ClpR3 [Arabidopsis thaliana] >gi|51968816|dbj|BAD43100.1| ClpP protease complex subunit ClpR3 [Arabidopsi…	ATP-dependent Clp protease proteolytic subunit-related protein 3, chloroplastic OS=Arabidopsis thaliana GN=CLPR3 PE=1 SV=1	Protease subunit of ATP-dependent Clp proteases
HAS0893	Ahy.Unigene7918	(GAG)5	TCATTTATGACATCGCTCACG	CGTCTCCACGTTCAAATTCA	acyl-coA oxidase [Trifolium repens]	Acyl-coenzyme A oxidase 2, peroxisomal OS=Arabidopsis thaliana GN=ACX2 PE=1 SV=2	Acyl-CoA dehydrogenases
HAS0894	Ahy.Unigene7927	(ATC)5	AAAACCACTTAGTACTTCTCTGCCA	ATCCATGATGATGGGGTTGT	heavy-metal-associated domain-containing protein [Arabidopsis thaliana]	Uncharacterized protein DDB_G0271670 OS=Dictyostelium discoideum GN=DDB_G0271670 PE=4 SV=1	--
HAS0895	Ahy.Unigene7927	(CTT)8	AGACTTCACTCTCCCACCGA	ATGAACCAGCAGGAGTGACC	heavy-metal-associated domain-containing protein [Arabidopsis thaliana]	Uncharacterized protein DDB_G0271670 OS=Dictyostelium discoideum GN=DDB_G0271670 PE=4 SV=1	--
HAS0896	Ahy.Unigene7927	(TCT)5	TTCACAATCCTCAACAGCCA	GTCGGTGGGAGAGTGAAGTC	heavy-metal-associated domain-containing protein [Arabidopsis thaliana]	Uncharacterized protein DDB_G0271670 OS=Dictyostelium discoideum GN=DDB_G0271670 PE=4 SV=1	--
HAS0897	Ahy.Unigene7957	(GGT)6	CTAACCGGGCTGCATATGTT	CCCTCCCTCCTCCTCTATTG	RecName: Full=DEAD-box ATP-dependent RNA helicase 37	DEAD-box ATP-dependent RNA helicase 37 OS=Arabidopsis thaliana GN=RH37 PE=2 SV=2	Superfamily II DNA and RNA helicases
HAS0898	Ahy.Unigene7971	(CGT)5	GAATCCTCAACGGAGGAACA	TTCTCGTAGATTCCGATGGC	PREDICTED: hypothetical protein [Vitis vinifera]	Nuclear transcription factor Y subunit gamma OS=Dictyostelium discoideum GN=nfyc-1 PE=3 SV=1	--
HAS0899	Ahy.Unigene7975	(ATT)7	ACGACAACTCAACAGGACCC	TGAGTTCAGCAAACGAAACG	Dof22 [Glycine max]	Dof zinc finger protein DOF5.4 OS=Arabidopsis thaliana GN=DOF5.4 PE=2 SV=2	Muramidase (flagellum-specific)
HAS0900	Ahy.Unigene7981	(CCA)5	TAGGGAGGAAAAATGGGGTC	GAGGTGGTGAGTGGACTGGT	root nodule extensin [Pisum sativum]	Extensin OS=Daucus carota PE=2 SV=1	ATPases involved in chromosome partitioning
HAS0901	Ahy.Unigene7982	(TTG)9	AGGAAGGACGGAAGATTGCT	TTTCCGGTTATGAATCCCAC	glycine-rich protein [Arabidopsis thaliana] >gi|75207465|sp|Q9SS80.1|U503A_ARATH RecName: Full=UPF0503 protein At3g09070, chloroplastic; Flags: Precursor	UPF0503 protein At3g09070, chloroplastic OS=Arabidopsis thaliana GN=At3g09070 PE=1 SV=1	Putative archaeal flagellar protein D/E
HAS0902	Ahy.Unigene7982	(TCT)5	CGTCGTCTTCTTCCTCAACC	GGGCTCGAAATAGCACACTC	glycine-rich protein [Arabidopsis thaliana] >gi|75207465|sp|Q9SS80.1|U503A_ARATH RecName: Full=UPF0503 protein At3g09070, chloroplastic; Flags: Precursor	UPF0503 protein At3g09070, chloroplastic OS=Arabidopsis thaliana GN=At3g09070 PE=1 SV=1	Putative archaeal flagellar protein D/E
HAS0903	Ahy.Unigene7982	(AG)6	TGCACTCCTCCACTTTGTTG	AACCTTCACTCTCACACGCA	glycine-rich protein [Arabidopsis thaliana] >gi|75207465|sp|Q9SS80.1|U503A_ARATH RecName: Full=UPF0503 protein At3g09070, chloroplastic; Flags: Precursor	UPF0503 protein At3g09070, chloroplastic OS=Arabidopsis thaliana GN=At3g09070 PE=1 SV=1	Putative archaeal flagellar protein D/E
HAS0904	Ahy.Unigene7984	(ATG)5	AGCCTTATCCCACAGAAGCA	GGTGGTGGTGGTTCTGACAT	Unknown protein [Arabidopsis thaliana] >gi|23197698|gb|AAN15376.1| Unknown protein [Arabidopsis thaliana]	Uncharacterized GPI-anchored protein At4g28100 OS=Arabidopsis thaliana GN=At4g28100 PE=1 SV=1	--
HAS0905	Ahy.Unigene7985	(GCG)5	ACAAGCTCGTCGACACTCCT	CTCTTTGGCAACCTCAAAGG	Os09g0547300 [Oryza sativa Japonica Group] >gi|113632082|dbj|BAF25763.1| Os09g0547300 [Oryza sativa Japonica Group]	Formin-like protein 20 OS=Arabidopsis thaliana GN=FH20 PE=2 SV=2	--
HAS0906	Ahy.Unigene7985	(TTC)6	AGGCCAATCAATCACGAAAC	GGTGTTGTGGCGGATAAGAT	Os09g0547300 [Oryza sativa Japonica Group] >gi|113632082|dbj|BAF25763.1| Os09g0547300 [Oryza sativa Japonica Group]	Formin-like protein 20 OS=Arabidopsis thaliana GN=FH20 PE=2 SV=2	--
HAS0907	Ahy.Unigene7991	(TGG)5	AGGAAGTCATTCTTCCGGGT	TTGCCTGATAATGCTGCTTG	cig3, related [Medicago truncatula]	--	--
HAS0908	Ahy.Unigene7997	(TTA)6	TCTGTGTGTATCCAGCCACC	TCGCCAAAGAAGTTTGAGGT	tetratricopeptide repeat-containing protein [Arabidopsis lyrata subsp. lyrata] >gi|297331096|gb|EFH61515.1| tetratricopeptide repeat-containing protein [Arabidopsis lyrata subsp. lyrata]	TPR repeat-containing protein MJ1345 OS=Methanocaldococcus jannaschii GN=MJ1345 PE=4 SV=1	FOG: TPR repeat
HAS0909	Ahy.Unigene8001	(TGG)6	GACAAATCCGTCCTGCTCAT	CCACCAGCCCTGTTATTCAT	At1g66890 [Arabidopsis thaliana]	--	--
HAS0910	Ahy.Unigene8012	(ACC)5	AACCAACAACACCAGCATGA	GCTCTTGGGATATGCTCTGC	pherophorin-dz1 protein [Volvox carteri f. nagariensis]	Glycine-rich cell wall structural protein 1.8 OS=Phaseolus vulgaris PE=2 SV=1	Endoglucanase
HAS0911	Ahy.Unigene8012	(CCA)5	CTCCACCAGCACCATAACCT	GGATACGGAGGAGGAGAAGG	pherophorin-dz1 protein [Volvox carteri f. nagariensis]	Glycine-rich cell wall structural protein 1.8 OS=Phaseolus vulgaris PE=2 SV=1	Endoglucanase
HAS0912	Ahy.Unigene8020	(GA)7	GAGTGTGCTTTGGAGAAGGC	ACTGGCTAAGAAGGGGGACT	oxidoreductase family protein [Arabidopsis lyrata subsp. lyrata] >gi|297335163|gb|EFH65581.1| oxidoreductase family protein [Arabidopsis lyrata subsp. lyrata]	Glyoxylate reductase OS=Thermococcus litoralis GN=gyaR PE=1 SV=1	Lactate dehydrogenase and related dehydrogenases
HAS0913	Ahy.Unigene8021	(GAT)6	ACAAGGTCGGGTTCACAGAG	AAGAACATCACGTCGGAACC	SWIB complex BAF60b domain-containing protein [Arabidopsis lyrata subsp. lyrata] >gi|297325398|gb|EFH55818.1| SWIB complex BAF60b domain-containing protein [Arabidopsis lyrata subsp. lyrata]	Upstream activation factor subunit UAF30 OS=Saccharomyces cerevisiae GN=UAF30 PE=1 SV=1	SWIB-domain-containing proteins implicated in chromatin remodeling
HAS0914	Ahy.Unigene8025	(AAG)6	AAAGGGCAGAAGCTGCATTA	TTCCCCCTCTTCCTGTTCTT	Unknown protein [Arabidopsis thaliana]	Eukaryotic translation initiation factor 1A OS=Onobrychis viciifolia PE=2 SV=2	Translation initiation factor 1 (IF-1)
HAS0915	Ahy.Unigene8034	(CTT)5	ACCTCCTCAACCATCACCAC	GGAGGGAGTGACGAGAAGTG	tata-associated factor II 58 [Arabidopsis lyrata subsp. lyrata] >gi|297330615|gb|EFH61034.1| tata-associated factor II 58 [Arabidopsis lyrata subsp. lyrata]	Vegetative cell wall protein gp1 OS=Chlamydomonas reinhardtii GN=GP1 PE=2 SV=1	ATPases involved in chromosome partitioning
HAS0916	Ahy.Unigene8037	(GTG)5	CCAAGAAGGGAGTGGAATGA	AATTAGACATCCCCGAACCC	DNAJ heat shock N-terminal domain-containing protein [Arabidopsis lyrata subsp. lyrata] >gi|297327659|gb|EFH58079.1| DNAJ heat shock N-terminal domain-containing protein [Arabidopsis lyrata subsp. lyrata]	--	--
HAS0917	Ahy.Unigene8039	(GA)7	GTACCGTAGTTGACGCCGAT	AACCCCTCATTAATCGTATTTG	glycoside hydrolase [Populus trichocarpa] >gi|222845614|gb|EEE83161.1| glycoside hydrolase [Populus trichocarpa]	Glucan endo-1,3-beta-glucosidase OS=Triticum aestivum GN=GLC1 PE=2 SV=1	Uncharacterized protein conserved in bacteria
HAS0918	Ahy.Unigene8045	(ATA)9	TTTGGGAGGTTGATGAGGAG	CCCCTGTCAAAGAAACCAAT	transferase, transferring glycosyl groups [Arabidopsis lyrata subsp. lyrata] >gi|297316173|gb|EFH46596.1| transferase, transferring glycosyl groups [Arabidopsis lyrata subsp. lyrata]	Uncharacterized protein At4g14100 OS=Arabidopsis thaliana GN=At4g14100 PE=2 SV=1	--
HAS0919	Ahy.Unigene8051	(GCA)5	AGCAGCTGCAATTTCTCGAT	TCGCTTTCTGTTGTTGTTGC	glutamine-rich protein [Arabidopsis thaliana]	Adenylate cyclase, terminal-differentiation specific OS=Dictyostelium discoideum GN=acrA PE=1 SV=1	FOG: TPR repeat
HAS0920	Ahy.Unigene8051	(GCA)6	ATTGCAGCAACATCAACAGC	CTGCAGATTGAGGATGGGAT	glutamine-rich protein [Arabidopsis thaliana]	Adenylate cyclase, terminal-differentiation specific OS=Dictyostelium discoideum GN=acrA PE=1 SV=1	FOG: TPR repeat
HAS0921	Ahy.Unigene8058	(TCT)10	AGAGGATGTGGTCGTGTTCC	TGAACATGCCTCACACACAA	cyclin D3 [Ipomoea batatas]	Cyclin-D3-2 OS=Arabidopsis thaliana GN=CYCD3-2 PE=1 SV=1	Transcription initiation factor IIE, alpha subunit
HAS0922	Ahy.Unigene8072	(GT)7	ATGGTGGTTGTGGAAGTGGT	AGAGAGAGGAGGAGGGGGTT	TGF-beta receptor, type I/II extracellular region [Medicago truncatula]	Nitrate/chlorate transporter OS=Arabidopsis thaliana GN=CHL1 PE=1 SV=1	Dipeptide/tripeptide permease
HAS0923	Ahy.Unigene8085	(GAG)5caggag(GAA)5	TCATCCAAAGCACAGTCGAG	CACAATAGAGAAGCGTGCCA	PEX19-2 [Arabidopsis thaliana] >gi|15294212|gb|AAK95283.1|AF410297_1 AT5g17550/K10A8_30 [Arabidopsis thaliana] >gi|23506147|gb|AAN31085.1| At5g17550/K10A8_30 [Arabidopsis thaliana]	Peroxisomal biogenesis factor 19 OS=Pongo abelii GN=PEX19 PE=2 SV=1	--
HAS0924	Ahy.Unigene8087	(CT)7t(TC)9	CTGCAGCAACAAACAGAGGA	GACTGGGTAGCCATGCTTGT	PEX14; protein binding / protein transporter [Arabidopsis thaliana] >gi|11094254|dbj|BAB17668.1| AtPex14p [Arabidopsis thaliana] >gi|110742369|dbj|BAE99107.1| AtPex14p [Arabidopsis thaliana]	Peroxisomal membrane protein PEX14 OS=Dictyostelium discoideum GN=pex14 PE=3 SV=1	--
HAS0925	Ahy.Unigene8088	(GAG)5	AAGTGGTTGGTGCAGTGTCA	GGCTGGCTGAGTTGATGACT	SAUL1 (SENESCENCE-ASSOCIATED E3 UBIQUITIN LIGASE 1); ubiquitin-protein ligase [Arabidopsis thaliana] >gi|75264018|sp|Q9LM76.1|PUB44_ARATH RecName: Full=U-box domain-containing protein 44; AltName: Full=Plant U-box protein 44 >gi|8886935|gb|AAF80621.1|AC069251_14 F2D10.27 [Arabidopsis thaliana]	U-box domain-containing protein 44 OS=Arabidopsis thaliana GN=PUB44 PE=2 SV=1	--
HAS0926	Ahy.Unigene8091	(ATG)5	ATGGTGTTGGTGGAGGGATA	ATTGGGAGCAGTTCACAAGG	T2K10.11 [Arabidopsis thaliana]	Uncharacterized basic helix-loop-helix protein At1g06150 OS=Arabidopsis thaliana GN=At1g06150 PE=2 SV=1	--
HAS0927	Ahy.Unigene8091	(AGA)7acc(ATT)8	TATGCCACGCTGACAAGAAG	CAGCAGCAGCACCTGAAATA	T2K10.11 [Arabidopsis thaliana]	Uncharacterized basic helix-loop-helix protein At1g06150 OS=Arabidopsis thaliana GN=At1g06150 PE=2 SV=1	--
HAS0928	Ahy.Unigene8101	(TCA)5	TTGACTTCCGCCTTTTGTTT	GGGTCAAAAGCATCTACCGA	transcription factor/ transcription regulator [Arabidopsis lyrata subsp. lyrata] >gi|297319238|gb|EFH49660.1| transcription factor/ transcription regulator [Arabidopsis lyrata subsp. lyrata]	Transcription factor bHLH143 OS=Arabidopsis thaliana GN=BHLH143 PE=2 SV=1	--
HAS0929	Ahy.Unigene8109	(CT)7	TTTCTCTCTCTCCACTCGCC	TCTCTTCCTCCGACATTGCT	microtubule organization protein [Populus trichocarpa] >gi|222847754|gb|EEE85301.1| microtubule organization protein [Populus trichocarpa]	Cytoskeleton-associated protein 5 OS=Mus musculus GN=Ckap5 PE=2 SV=1	--
HAS0930	Ahy.Unigene8112	(TAA)5	ACTCAAACCCAAGAGGAGCA	ATTGTAGGGCGAATCATCCA	MADS5 protein [Betula pendula]	Agamous-like MADS-box protein AGL8 OS=Arabidopsis thaliana GN=AGL8 PE=1 SV=1	Regulator of arginine metabolism and related MADS box-containing transcription factors
HAS0931	Ahy.Unigene8113	(TTA)5	ATTGTAGGGCGAATCATCCA	ACTCAAACCCAAGAGGAGCA	MADS5 protein [Betula pendula]	Agamous-like MADS-box protein AGL8 OS=Arabidopsis thaliana GN=AGL8 PE=1 SV=1	Regulator of arginine metabolism and related MADS box-containing transcription factors
HAS0932	Ahy.Unigene8113	(AG)6	TCAACTGCACTCTTCCCCTT	TTCAACTCACCGATTTGTGG	MADS5 protein [Betula pendula]	Agamous-like MADS-box protein AGL8 OS=Arabidopsis thaliana GN=AGL8 PE=1 SV=1	Regulator of arginine metabolism and related MADS box-containing transcription factors
HAS0933	Ahy.Unigene8131	(GAA)5	ACTCCGCAGCCATTGTAGAC	CAGTTTGTTCGCACGCTTTA	P-P-bond-hydrolysis-driven protein transmembrane transporter [Arabidopsis thaliana]	Probable 39S ribosomal protein L45, mitochondrial OS=Drosophila melanogaster GN=mRpL45 PE=1 SV=1	Uncharacterized protein conserved in bacteria
HAS0934	Ahy.Unigene8133	(AAGA)5	AGGAATCTGAGGGGGAAAGA	TCCAACGTCCTTCTTCTGCT	--	--	--
HAS0935	Ahy.Unigene8136	(CT)8	CCACTCCACTACACCACTGC	ACTCCATGACTCTCATGCCC	Unknown protein [Arabidopsis thaliana] >gi|27311933|gb|AAO00932.1| Unknown protein [Arabidopsis thaliana]	Dentin sialophosphoprotein OS=Mus musculus GN=Dspp PE=1 SV=2	--
HAS0936	Ahy.Unigene8143	(TC)6	CTTCTTCTTCCCTCACTCTCC	TCGGAGAAGAGAGCATCGTT	malonyl-CoA:ACP transacylase 1-2 [Arachis hypogaea]	Malonyl-CoA-acyl carrier protein transacylase, mitochondrial OS=Mus musculus GN=Mcat PE=2 SV=3	(acyl-carrier-protein) S-malonyltransferase
HAS0937	Ahy.Unigene8145	(CAT)5	TTGCTGCTAATTGCTGATGG	CGGGAGCAATATTTGGAAGA	dehydration-responsive family protein [Arabidopsis lyrata subsp. lyrata] >gi|297339217|gb|EFH69634.1| dehydration-responsive family protein [Arabidopsis lyrata subsp. lyrata]	Probable methyltransferase PMT2 OS=Arabidopsis thaliana GN=At1g26850 PE=1 SV=2	--
HAS0938	Ahy.Unigene8145	(GT)7	TTGCTGCTAATTGCTGATGG	CGGGAGCAATATTTGGAAGA	dehydration-responsive family protein [Arabidopsis lyrata subsp. lyrata] >gi|297339217|gb|EFH69634.1| dehydration-responsive family protein [Arabidopsis lyrata subsp. lyrata]	Probable methyltransferase PMT2 OS=Arabidopsis thaliana GN=At1g26850 PE=1 SV=2	--
HAS0939	Ahy.Unigene8170	(AAC)7	AATGCATCAAGACACCCTCC	TTTTGGTGCAATGAAAGTGG	AtIDD5 (Arabidopsis thaliana Indeterminate(ID)-Domain 5); nucleic acid binding / transcription factor/ zinc ion binding >gi|41059987|emb|CAF18564.1| ID1-like zinc finger protein 2 [Arabidopsis thaliana]	Zinc finger protein MAGPIE OS=Arabidopsis thaliana GN=MGP PE=1 SV=1	--
HAS0940	Ahy.Unigene8170	(CAC)7	TCATCAACACCGTTCTTCCA	ATACGAACCTGTTTGTCGCC	AtIDD5 (Arabidopsis thaliana Indeterminate(ID)-Domain 5); nucleic acid binding / transcription factor/ zinc ion binding >gi|41059987|emb|CAF18564.1| ID1-like zinc finger protein 2 [Arabidopsis thaliana]	Zinc finger protein MAGPIE OS=Arabidopsis thaliana GN=MGP PE=1 SV=1	--
HAS0941	Ahy.Unigene8175	(GGT)5	GAGGAAGAGGGAATTGGAGG	TTCCTCCTCCTCTCCAAGGT	UPA14 [Capsicum annuum]	Vegetative cell wall protein gp1 OS=Chlamydomonas reinhardtii GN=GP1 PE=2 SV=1	ATPases involved in chromosome partitioning
HAS0942	Ahy.Unigene8179	(CTG)7	ACTGGGCATTGATTAGGTGC	CCTCAGGTCTCATCTCAGTTCC	AvrPto-dependent Pto-interacting protein 3 [Solanum lycopersicum]	Protein kinase G11A OS=Oryza sativa subsp. japonica GN=Os06g0291600 PE=2 SV=1	Serine/threonine protein kinase
HAS0943	Ahy.Unigene8182	(GAG)6	GGTACGAAAGCTCCCAAACA	AAAGTGGCTCTGCGTCTCAT	Os09g0352400 [Oryza sativa Japonica Group] >gi|50252790|dbj|BAD29024.1| bystin (51.6 kD)-like [Oryza sativa Japonica Group] >gi|50252802|dbj|BAD29035.1| bystin (51.6 kD)-like [Oryza sativa Japonica Group] >gi|113631191|dbj|BAF24872.1| Os09g0352400 [Oryza sativa Japonica Group]	Bystin OS=Nematostella vectensis GN=bysl PE=3 SV=1	--
HAS0944	Ahy.Unigene8203	(CT)6	CCATTGCTCCCTCTCTTCAC	GGAGGGAGGGTGAGTTAAGC	DELLA protein [Malus x domestica]	DELLA protein RGA1 OS=Brassica campestris GN=RGA1 PE=1 SV=1	--
HAS0945	Ahy.Unigene8210	(GGA)5	TGGCTTACAATAAAGGGTTGC	GCTTGTGAAGGAGCATGACA	PREDICTED: similar to Os04g0636200 [Vitis vinifera]	Paramyosin OS=Sarcoptes scabiei PE=2 SV=1	Chromosome segregation ATPases
HAS0946	Ahy.Unigene8233	(GA)7	TCGGTGTGTTTGAGAATGGA	ACTGCAAATTTCCCCTTCCT	Os02g0536500 [Oryza sativa Japonica Group] >gi|113536575|dbj|BAF08958.1| Os02g0536500 [Oryza sativa Japonica Group]	--	--
HAS0947	Ahy.Unigene8257	(GGA)8	TAGTGGCGGTTACAAAACCC	AAAGGTTGAGGGCCTGGTAT	ATP binding / ATPase/ nucleoside-triphosphatase/ nucleotide binding / protein binding [Arabidopsis thaliana]	--	--
HAS0948	Ahy.Unigene8258	(AGG)5	CCACAGAAATGGGTGAAGAGA	GCTTTTGCAACTTTCCTTGC	metal ion binding [Arabidopsis thaliana]	Eukaryotic translation initiation factor 5B OS=Homo sapiens GN=EIF5B PE=1 SV=4	Translation initiation factor 2 (IF-2; GTPase)
HAS0949	Ahy.Unigene8258	(GAT)5	GCTGCAAAGCTTGTTGATGA	TCAACAAAGGATCTTGATGGC	metal ion binding [Arabidopsis thaliana]	Eukaryotic translation initiation factor 5B OS=Homo sapiens GN=EIF5B PE=1 SV=4	Translation initiation factor 2 (IF-2; GTPase)
HAS0950	Ahy.Unigene8261	(AGA)6	GGAGTGAAAGCAGCACTTCC	TCAACAATTTCAGCAGCACC	AGP26 (ARABINOGALACTAN PROTEIN 26) [Arabidopsis thaliana] >gi|119361080|sp|Q94F57.2|AGP26_ARATH RecName: Full=Classical arabinogalactan protein 26; Flags: Precursor >gi|3738305|gb|AAC63647.1| expressed protein [Arabidopsis thaliana] >gi|20197561|gb|AAM15130.1| expressed protein [Arabidopsis thaliana]	Classical arabinogalactan protein 26 OS=Arabidopsis thaliana GN=AGP26 PE=1 SV=2	--
HAS0951	Ahy.Unigene8261	(ATGA)5	GGTGCTGCTGAAATTGTTGA	TCTTCTCTCTTTTTAAGACACAAACAT	AGP26 (ARABINOGALACTAN PROTEIN 26) [Arabidopsis thaliana] >gi|119361080|sp|Q94F57.2|AGP26_ARATH RecName: Full=Classical arabinogalactan protein 26; Flags: Precursor >gi|3738305|gb|AAC63647.1| expressed protein [Arabidopsis thaliana] >gi|20197561|gb|AAM15130.1| expressed protein [Arabidopsis thaliana]	Classical arabinogalactan protein 26 OS=Arabidopsis thaliana GN=AGP26 PE=1 SV=2	--
HAS0952	Ahy.Unigene8281	(GTT)5	ATTTACCCTTGGGAGGGTTG	TCCAAACCATTCTCCGTTTC	thioredoxin family protein [Arabidopsis thaliana] >gi|75186129|sp|Q9M7X9.1|CITRX_ARATH RecName: Full=Thioredoxin-like protein CITRX, chloroplastic; AltName: Full=Cf-9-interacting thioredoxin; Short=AtCiTrx; AltName: Full=Thioredoxin TRXP; Flags: Precursor	Thioredoxin OS=Borrelia burgdorferi GN=trxA PE=3 SV=1	Thiol-disulfide isomerase and thioredoxins
HAS0953	Ahy.Unigene8281	(GAA)5	TGTTGTTGCGAAGAGAAACG	CCATAACAGAAACATAAACCCCA	thioredoxin family protein [Arabidopsis thaliana] >gi|75186129|sp|Q9M7X9.1|CITRX_ARATH RecName: Full=Thioredoxin-like protein CITRX, chloroplastic; AltName: Full=Cf-9-interacting thioredoxin; Short=AtCiTrx; AltName: Full=Thioredoxin TRXP; Flags: Precursor	Thioredoxin OS=Borrelia burgdorferi GN=trxA PE=3 SV=1	Thiol-disulfide isomerase and thioredoxins
HAS0954	Ahy.Unigene8284	(CTT)6	TCTGCATAAACGGTGGCATA	AAACTTCACGGTTTGTTGGC	dynein light chain [Vicia faba]	Dynein light chain LC6, flagellar outer arm OS=Anthocidaris crassispina PE=3 SV=1	--
HAS0955	Ahy.Unigene8294	(TGG)6	GGGATCTTGCAAGTGGTTGT	GCACACAAAAGAAACCAAAGC	AT5g56980/MHM17_10 [Arabidopsis lyrata subsp. lyrata] >gi|297308829|gb|EFH39288.1| AT5g56980/MHM17_10 [Arabidopsis lyrata subsp. lyrata]	--	--
HAS0956	Ahy.Unigene8322	(AGG)5	CAACGACAAGAAGATCAAGATGA	TTCTTCCAAGAAACAACGGC	--	--	--
HAS0957	Ahy.Unigene8326	(GA)7	ATCTTGGATCTTGGTGACGG	ACCCCATCATGTCTCACCTC	Predicted membrane protein (patched superfamily) (ISS) [Ostreococcus tauri]	WAS/WASL-interacting protein family member 3 OS=Homo sapiens GN=WIPF3 PE=2 SV=3	ATPases involved in chromosome partitioning
HAS0958	Ahy.Unigene8353	(TCT)5	GTTAGCTTCCCAACTGCTGC	CGGTGGTTGTTCGACAAAG	--	--	--
HAS0959	Ahy.Unigene8361	(TTC)5	TTTCGCTTCCAACCAAATTC	TGTAGCGATGCCACTCAGAC	zinc finger family protein [Arabidopsis lyrata subsp. lyrata] >gi|297313139|gb|EFH43562.1| zinc finger family protein [Arabidopsis lyrata subsp. lyrata]	Zinc finger protein 622 OS=Gallus gallus GN=ZNF622 PE=2 SV=1	--
HAS0960	Ahy.Unigene8394	(TAA)6	AAGAAGCTGGAGAGGGTTCA	TGCATAAGCCTTCATCCTGA	transcription factor [Lycoris longituba]	Hybrid signal transduction protein dokA OS=Dictyostelium discoideum GN=dokA PE=1 SV=1	--
HAS0961	Ahy.Unigene8438	(CT)6	GCGATGATAGCGACTTCTCC	AAGAAAGAAGGAGGGGCAAG	--	--	--
HAS0962	Ahy.Unigene8450	(AAG)5	AAGTCAACGTGCTATTGGGG	TCTGCAACCCGTCCTTAATC	ATP binding / aminoacyl-tRNA ligase/ histidine-tRNA ligase/ nucleotide binding [Arabidopsis thaliana]	Histidyl-tRNA synthetase OS=Oryza sativa subsp. japonica GN=Os05g0150900 PE=2 SV=2	--
HAS0963	Ahy.Unigene8454	(AAT)5	ACGGCAAAAGTAGCCCAATA	CATTTTATATCGCGGGATCG	--	--	--
HAS0964	Ahy.Unigene8478	(AG)9	CACTATGCCACGAGCTTCAA	ACACACCACAACCACAGAGC	CPuORF6 (Conserved peptide upstream open reading frame 6) [Arabidopsis thaliana]	--	--
HAS0965	Ahy.Unigene8508	(AGT)5	CTTCTCTTGGTGATGGGGAA	TGTTTTCAGTGTCCTTTGTTGG	IQ-domain 17 [Arabidopsis lyrata subsp. lyrata] >gi|297320850|gb|EFH51272.1| IQ-domain 17 [Arabidopsis lyrata subsp. lyrata]	--	--
HAS0966	Ahy.Unigene8508	(AAG)5	CTTCTCTTGGTGATGGGGAA	TTGCTTTCATGATTCACAGCTT	IQ-domain 17 [Arabidopsis lyrata subsp. lyrata] >gi|297320850|gb|EFH51272.1| IQ-domain 17 [Arabidopsis lyrata subsp. lyrata]	--	--
HAS0967	Ahy.Unigene8509	(AG)6	AGAAAGGGAAGCTAGGCTGG	AGCGATTGAAATCGGAAATG	tubulin A [Glycine max]	Tubulin alpha-3/alpha-5 chain OS=Arabidopsis thaliana GN=TUBA3 PE=2 SV=1	Tubulin
HAS0968	Ahy.Unigene8514	(AAG)5	ACTGGAGATCCATGGGACAG	TAAGAGTGATGAATCCGGCG	cellulase; endo-1,4-beta-D-glucanase [Brassica napus]	Endoglucanase 25 OS=Arabidopsis thaliana GN=KOR PE=1 SV=1	--
HAS0969	Ahy.Unigene8535	(AG)14	TCGGTCATGTTTGTCCAGAA	ACGCACTCCGTCACTCTCTC	Os02g0152500 [Oryza sativa Japonica Group] >gi|113535449|dbj|BAF07832.1| Os02g0152500 [Oryza sativa Japonica Group]	Protein VERNALIZATION INSENSITIVE 3 OS=Arabidopsis thaliana GN=VIN3 PE=2 SV=2	--
HAS0970	Ahy.Unigene8543	(CAT)8	GGGAAGAGGCATGAGTGGTA	TTGTTCTGTCGTGTGCCTCT	Os02g0471500 [Oryza sativa Japonica Group] >gi|75125604|sp|Q6K6N7.1|P2C14_ORYSJ RecName: Full=Probable protein phosphatase 2C 14; Short=OsPP2C14 >gi|113536366|dbj|BAF08749.1| Os02g0471500 [Oryza sativa Japonica Group]	Probable protein phosphatase 2C 14 OS=Oryza sativa subsp. japonica GN=Os02g0471500 PE=2 SV=1	--
HAS0971	Ahy.Unigene8562	(ATA)6taatacgtgtgaagtttaataaaaggtaaaaagt(AG)6	TGGAACCGGTGGTTCATACT	TTGGCACACAAGACTCGAAC	--	--	--
HAS0972	Ahy.Unigene8566	(AAG)5	CTGCAGCTGATGCTGATTGT	GTCGTCACTTCGCTGTTGAA	SWI/SNF complex subunit [Arachis diogoi]	Retrotransposon-like protein 1 OS=Mus musculus GN=Rtl1 PE=2 SV=1	--
HAS0973	Ahy.Unigene8566	(AGA)5	CTGCAGCTGATGCTGATTGT	GTCGTCACTTCGCTGTTGAA	SWI/SNF complex subunit [Arachis diogoi]	Retrotransposon-like protein 1 OS=Mus musculus GN=Rtl1 PE=2 SV=1	--
HAS0974	Ahy.Unigene8584	(AGA)6	GAGCGGTGGTTATGGTTGTT	TCCCAATTACAATTCACCCC	membrane-associated mannitol-induced [Arabidopsis lyrata subsp. lyrata] >gi|297310137|gb|EFH40561.1| membrane-associated mannitol-induced [Arabidopsis lyrata subsp. lyrata]	--	--
HAS0975	Ahy.Unigene8584	(AGA)8	GCAGCTTGAAGGATCGAGAC	AACAACCATAACCACCGCTC	membrane-associated mannitol-induced [Arabidopsis lyrata subsp. lyrata] >gi|297310137|gb|EFH40561.1| membrane-associated mannitol-induced [Arabidopsis lyrata subsp. lyrata]	--	--
HAS0976	Ahy.Unigene8589	(AGC)5acctcctcctccggcgggggntccggcgggagcagcggcaagagcga(CAC)5	ATCGAAGAGACTGAAGCCCA	TTGGAGCAGAAGCAGAGGAT	60s acidic ribosomal protein-like protein [Solanum tuberosum]	60S acidic ribosomal protein P2-2 OS=Arabidopsis thaliana GN=RPP2B PE=1 SV=1	Ribosomal protein L12E/L44/L45/RPP1/RPP2
HAS0977	Ahy.Unigene8621	(CGG)5	ATGAGGATGCAGGATTGGAG	CCTCTATTGGACGGTGTCGT	bHLH-like DNA binding protein [Vitis vinifera]	Transcription factor TT8 OS=Arabidopsis thaliana GN=TT8 PE=1 SV=2	--
HAS0978	Ahy.Unigene8675	(AT)6	TGGTTTGTGCTTTGTCCAAT	TCAAGTACAAGTACGGAGGAAGC	--	--	--
HAS0979	Ahy.Unigene8677	(TCCCTG)5	TTGACTTCTCCGAATGTCCC	CGGGATAGGGACAGAGACAG	RecName: Full=DEAD-box ATP-dependent RNA helicase 21	Serine/threonine-protein kinase prpf4B OS=Dictyostelium discoideum GN=prpf4B PE=3 SV=1	--
HAS0980	Ahy.Unigene8679	(ACA)6	GACAAGCCATGTGAAGCAGA	ATCCCCGAGGAAGTAGAGGA	At1g80690 [Arabidopsis thaliana]	UPF0326 protein At4g17486 OS=Arabidopsis thaliana GN=At4g17486 PE=2 SV=1	--
HAS0981	Ahy.Unigene8679	(AGG)7	TCATGTGCTGCTTCTTTTGC	AATGGTACACTCCGAGTCCG	At1g80690 [Arabidopsis thaliana]	UPF0326 protein At4g17486 OS=Arabidopsis thaliana GN=At4g17486 PE=2 SV=1	--
HAS0982	Ahy.Unigene8690	(CAC)5	ACTGGGGCATACAAAGTTGC	GTTCGGCGTTGATTCTTGTT	xanthine/uracil permease family protein [Arabidopsis lyrata subsp. lyrata] >gi|297329547|gb|EFH59966.1| xanthine/uracil permease family protein [Arabidopsis lyrata subsp. lyrata]	Nucleobase-ascorbate transporter 1 OS=Arabidopsis thaliana GN=NAT1 PE=2 SV=1	--
HAS0983	Ahy.Unigene8700	(AG)6	AAATGAAGAGCGGTGTGAGC	TCAAATCGGATTCTCCGTTC	--	--	--
HAS0984	Ahy.Unigene8719	(TTG)8	GTGCCTGTTGCGATGATATG	GAACAGAAGGCATTGGAGGA	Zinc finger, CCHC-type [Medicago truncatula]	Nucleolar protein 58 OS=Dictyostelium discoideum GN=nop58 PE=3 SV=1	--
HAS0985	Ahy.Unigene8722	(AGA)6	CGAACCCTCCTTCCAACATA	GAACCCGCGCTCCCTATT	Nucleic acid-binding, OB-fold [Medicago truncatula]	--	--
HAS0986	Ahy.Unigene8725	(CT)6	CATTCCATTTTCCATCTTCCA	TTCTGACTGACGCTGACACC	phosphoinositide binding [Arabidopsis thaliana] >gi|34098829|gb|AAQ56797.1| At1g17820 [Arabidopsis thaliana]	--	--
HAS0987	Ahy.Unigene8794	(AGA)7	AAGGTTGCTGCTGCTGTTTT	CATGTGCTGGTGATGCTTCT	MYB-related transcription factor [Nicotiana tabacum]	Dentin sialophosphoprotein OS=Mus musculus GN=Dspp PE=1 SV=2	--
HAS0988	Ahy.Unigene8800	(TC)6	GAAGGAGGATGGAATTGGGT	ACCAAAACAGGGAGAGAGGG	--	--	--
HAS0989	Ahy.Unigene8805	(TTC)7	ACCCTTTTGCGTGTTTGTTC	CTCATCAGAAACCCCCACAT	predicted protein [Populus trichocarpa] >gi|222855811|gb|EEE93358.1| predicted protein [Populus trichocarpa]	--	--
HAS0990	Ahy.Unigene8805	(GTT)5	TGTGGACATGGAGATGGTGT	CCAAAACCTGAACCAGAGGA	predicted protein [Populus trichocarpa] >gi|222855811|gb|EEE93358.1| predicted protein [Populus trichocarpa]	--	--
HAS0991	Ahy.Unigene8823	(TTC)5	ACCCTCCCTCTTCATCTGCT	TTGTACTTCAAGCGGCAATG	Os11g0296800 [Oryza sativa Japonica Group] >gi|255680011|dbj|BAF28086.2| Os11g0296800 [Oryza sativa Japonica Group]	Histone H3.v1 OS=Dictyostelium discoideum GN=H3v1 PE=3 SV=1	--
HAS0992	Ahy.Unigene8823	(ATC)6	GCTTCCGAGGCTTTTCTTCT	CGCTTCATCGATCACTCTCA	Os11g0296800 [Oryza sativa Japonica Group] >gi|255680011|dbj|BAF28086.2| Os11g0296800 [Oryza sativa Japonica Group]	Histone H3.v1 OS=Dictyostelium discoideum GN=H3v1 PE=3 SV=1	--
HAS0993	Ahy.Unigene8828	(CT)9aactctctgtctctgttcttttttt(TC)6	CTCGGACACAAGCATTTCAC	CCTTGTCCTGTGTCAACTTCAA	glycosyltransferase family protein 47 [Arabidopsis lyrata subsp. lyrata] >gi|297316935|gb|EFH47357.1| glycosyltransferase family protein 47 [Arabidopsis lyrata subsp. lyrata]	Exostosin-2 OS=Drosophila melanogaster GN=Ext2 PE=1 SV=1	--
HAS0994	Ahy.Unigene8830	(AG)6	TTTTCGGATATCTCATGCCC	ATTTTCTCTCTCTTCCTCTTCGT	RBP50 [Cucurbita maxima]	Polypyrimidine tract-binding protein homolog 3 OS=Arabidopsis thaliana GN=At1g43190 PE=2 SV=1	--
HAS0995	Ahy.Unigene8838	(GAA)7	GGATTCTAGTGGAGGTGGCA	TACATTCCTTCAACCCTCGC	--	--	--
HAS0996	Ahy.Unigene8866	(GAA)7	TCGTAGCAGCAGAACGAAGA	ATCAGTGCACCACCCCTTAC	hypothetical protein POPTRDRAFT_762826 [Populus trichocarpa] >gi|222854337|gb|EEE91884.1| hypothetical protein POPTRDRAFT_762826 [Populus trichocarpa]	Uncharacterized protein DDB_G0283697 OS=Dictyostelium discoideum GN=DDB_G0283697 PE=4 SV=1	--
HAS0997	Ahy.Unigene8883	(GA)7a(AG)6(GAG)6*	TTCATTCAACCTGAACTGCG	CTGCTGCTGCTCATCTTCAC	rRNA processing protein-related [Arabidopsis thaliana] >gi|21362538|sp|Q9LUJ5.1|EBP2_ARATH RecName: Full=Probable rRNA-processing protein EBP2 homolog >gi|9279684|dbj|BAB01241.1| nucleolar protein-like [Arabidopsis thaliana] >gi|16604529|gb|AAL24270.1| AT3g22660/MWI23_3 [Arabidopsis thaliana] >gi|24111281|gb|AAN46764.1| At3g22660/MWI23_3 [Arabidopsis thaliana]	Probable rRNA-processing protein EBP2 homolog OS=Arabidopsis thaliana GN=At3g22660 PE=2 SV=1	--
HAS0998	Ahy.Unigene8886	(GTT)5	AAGTTTGGAAAATGGCCTCC	TTCTCACCCTTCATTCGTGA	--	--	--
HAS0999	Ahy.Unigene8913	(TGT)5	GACGGGAACAGCAAGAAGAG	CTCTTTGCTCCACCACAACA	RecName: Full=Probable phytol kinase 1, chloroplastic; Flags: Precursor >gi|76443937|gb|ABA42676.1| phytol kinase [Glycine max]	Probable phytol kinase 1, chloroplastic OS=Glycine max PE=2 SV=1	--
HAS1000	Ahy.Unigene8920	(TTA)5	TTTGGGGGTGATGTTTAGGA	CAACAAACAAGGGAAGGGAA	--	--	--
HAS1001	Ahy.Unigene8929	(CA)7	CCTCCTGAATTGCCCTAACA	ACCAGCGATCCAGAAGTTTG	INDL (IND1(IRON-SULFUR PROTEIN REQUIRED FOR NADH DEHYDROGENASE)-LIKE) [Arabidopsis thaliana] >gi|2853081|emb|CAA16931.1| ATP binding protein-like [Arabidopsis thaliana] >gi|7268750|emb|CAB78956.1| ATP binding protein-like [Arabidopsis thaliana] >gi|110737938|dbj|BAF00906.1| ATP binding protein - like [Arabidopsis thaliana]	Nucleotide-binding protein-like OS=Mus musculus GN=Nubpl PE=2 SV=1	ATPases involved in chromosome partitioning
HAS1002	Ahy.Unigene8969	(TCA)5	TCTCTCTCCCCTCAAGAGCA	GGAAAAGGAGGGAGGTTGAG	AP2/EREBP transcription factor BABY BOOM [Medicago truncatula]	--	--
HAS1003	Ahy.Unigene8985	(GA)6	TCAATAACTGCCACTGTGCAT	CCAGCATATCCTCGCAAAAT	CPRD49 [Vigna unguiculata]	GDSL esterase/lipase CPRD49 OS=Arabidopsis thaliana GN=CPRD49 PE=2 SV=1	Lysophospholipase L1 and related esterases
HAS1004	Ahy.Unigene9022	(ATT)6	ATTAGCAGCCTTCTTGCACC	TGGGTGTGTTTGTGTGTGTG	--	--	--
HAS1005	Ahy.Unigene9022	(AG)7	CAGTCACACCCACACACACA	TTTCTAGCTGGACATGCACC	--	--	--
HAS1006	Ahy.Unigene9052	(GTG)5	TTAGGGAAGGACAAGCCAAA	ACAGGCAGGAGTTTCACCAC	G1-like7 protein [Oryza sativa Japonica Group]	--	--
HAS1007	Ahy.Unigene9054	(TGA)6	AGAGCTTTGGACGCAAGAAA	GACACAATAATGGGCCAACC	RecName: Full=Uncharacterized protein At5g39570 >gi|16604364|gb|AAL24188.1| AT5g39570/MIJ24_40 [Arabidopsis thaliana] >gi|23308191|gb|AAN18065.1| At5g39570/MIJ24_40 [Arabidopsis thaliana]	Uncharacterized protein At5g39570 OS=Arabidopsis thaliana GN=At5g39570 PE=1 SV=1	--
HAS1008	Ahy.Unigene9057	(TCT)7	CCACAGAGTCAGTGCCAAAA	ATTGGTGTTGATGGTGATGC	--	--	--
HAS1009	Ahy.Unigene9065	(GAA)8	ACTGCACGGAAATGAGTGAA	ACAGCACCCTCATCATCACA	unknown [Glycine max]	--	--
HAS1010	Ahy.Unigene9071	(TC)8	CACAAGGCTCGTCCTCTTTC	TCCATTTCAAGTTGAGCGTG	ABI3 interacting protein [Oryza sativa Japonica Group]	--	--
HAS1011	Ahy.Unigene9104	(GA)21	TTCGTTTCAACACCTCTCCC	CAGAAAAATCACCCACCCAG	--	--	--
HAS1012	Ahy.Unigene9107	(TA)9	ATCAGACTTCATGGGATGGG	TTTCTGGAGTGCTGGCTACA	PEN3 (PENETRATION 3); ATPase, coupled to transmembrane movement of substances / cadmium ion transmembrane transporter [Arabidopsis thaliana] >gi|75338638|sp|Q9XIE2.1|AB36G_ARATH RecName: Full=ABC transporter G family member 36; Short=ABC transporter ABCG.36; Short=AtABCG36; AltName: Full=Pleiotropic drug resistance protein 8; AltName: Full=Protein PENETRATION 3 >gi|5080820|gb|AAD39329.1|AC007258_…	ABC transporter G family member 36 OS=Arabidopsis thaliana GN=ABCG36 PE=1 SV=1	ABC-type multidrug transport system, permease component
HAS1013	Ahy.Unigene9115	(CGG)6	ATCATCGTCATTGGCTCCAT	AACGGCAACCGGTGATAATA	Os10g0575401 [Oryza sativa Japonica Group] >gi|255679666|dbj|BAH95015.1| Os10g0575401 [Oryza sativa Japonica Group]	--	--
HAS1014	Ahy.Unigene9133	(GA)6	GAAGAGAGTGGGCTACGACG	CTCCACAACGACGATGGAAC	--	--	--
HAS1015	Ahy.Unigene9136	(GAA)5	CTCGCTTCTGCTTTTCGACT	GGAAGCACAGTGTCTCTCTTGA	Os08g0270800 [Oryza sativa Japonica Group] >gi|113623389|dbj|BAF23334.1| Os08g0270800 [Oryza sativa Japonica Group]	--	--
HAS1016	Ahy.Unigene9137	(CTT)5	CACCTTCTTCTTCCATGGTG	TGCAGGGTTGTTGTTGTTGT	conserved hypothetical protein [Ricinus communis] >gi|223525518|gb|EEF28072.1| conserved hypothetical protein [Ricinus communis]	Hybrid signal transduction histidine kinase G OS=Dictyostelium discoideum GN=dhkG PE=3 SV=1	--
HAS1017	Ahy.Unigene9137	(AAC)6	TTGGGCTTTTGAAACAGCAT	GCAGGTTTCTTGATCCTTCG	conserved hypothetical protein [Ricinus communis] >gi|223525518|gb|EEF28072.1| conserved hypothetical protein [Ricinus communis]	Hybrid signal transduction histidine kinase G OS=Dictyostelium discoideum GN=dhkG PE=3 SV=1	--
HAS1018	Ahy.Unigene9156	(ATC)6	CACCTTCCCAACTTGTCCAT	TTCAACGATGTCTCTTCGGA	--	--	--
HAS1019	Ahy.Unigene9164	(AG)11	CCTCTCCCATGGATCAAAGA	TCAATCAACCAGCAAAACGA	--	--	--
HAS1020	Ahy.Unigene9164	(TTC)5	TGGAATCTGAAAAGTTCGGG	CTTTGATCCATGGGAGAGGA	--	--	--
HAS1021	Ahy.Unigene9167	(TGA)5	TTTGCGGATTTGAGTTTTCC	GCCAAGGTCCATTATCATACA	SAH7 [Arabidopsis thaliana] >gi|4584110|emb|CAB40579.1| SAH7 protein [Arabidopsis thaliana] >gi|21553842|gb|AAM62935.1| allergen-like protein BRSn20 [Arabidopsis thaliana]	--	--
HAS1022	Ahy.Unigene9180	(ACA)5aacatatacatggctgcaactactgctttttcttgttctg(CTT)5	CACACTCACACTCGCTCACA	GAGGAGTTTGGTTCGGTTGA	unknown [Glycine max]	--	--
HAS1023	Ahy.Unigene9190	(GAA)5	TTAAGGCCTGGTTGAAATCG	TTCTCCCAAGCACCAAATTC	F3M18.3 [Arabidopsis thaliana]	--	--
HAS1024	Ahy.Unigene9206	(AGG)6	TCAATTTGTTCCAACAACAGC	TGAGCAGTGTCGTTTTGCTT	unknown [Glycine max]	--	--
HAS1025	Ahy.Unigene9210	(ATT)6	TGATGTGTTTGGAAAGGCAA	AAAAATCGGAGGAAACATCAAA	--	--	--
HAS1026	Ahy.Unigene9282	(AG)30	GAATAAGGGAAGCAGGGGAG	CGACACCGACATCTTCTCCT	pre-mRNA processing factor [Triticum aestivum]	Zinc finger CCCH domain-containing protein 13 OS=Homo sapiens GN=ZC3H13 PE=1 SV=1	--
HAS1027	Ahy.Unigene9298	(TGA)5	CATAGCACTTCTGCTGCTGG	GCTTCTTGTTCCATTACAAATTCC	Aux/IAA protein [Glycine max]	Auxin-responsive protein IAA7 OS=Arabidopsis thaliana GN=IAA7 PE=1 SV=1	--
HAS1028	Ahy.Unigene9337	(AG)6	AGACGCATGCAGAGGAGAAG	AGCCCAGTAGCTTCGGTGAC	--	--	--
HAS1029	Ahy.Unigene9344	(AAG)9	TCATTAAGCGTATCGACGCC	CGATAACGGTTTTTGGGAGA	P-glycoprotein 20 [Arabidopsis lyrata subsp. lyrata] >gi|297323867|gb|EFH54288.1| P-glycoprotein 20 [Arabidopsis lyrata subsp. lyrata]	ABC transporter B family member 6 OS=Arabidopsis thaliana GN=ABCB6 PE=1 SV=2	--
HAS1030	Ahy.Unigene9359	(CAT)6	TGGCAAGATCGGTGACAATA	TACCTGCGTCTTGTTGTTGC	OXA1 family protein [Arabidopsis thaliana] >gi|38372237|sp|Q8L718.2|ALB32_ARATH RecName: Full=ALBINO3-like protein 2, chloroplastic; Short=Ath5; Flags: Precursor >gi|6227006|gb|AAF06042.1|AC009360_7 F16G16.8 [Arabidopsis thaliana]	ALBINO3-like protein 2, chloroplastic OS=Arabidopsis thaliana GN=ALB3L2 PE=2 SV=2	--
HAS1031	Ahy.Unigene9360	(GGT)6	CATGGTGAGCGAAAGCAGTA	GGTGTAATTGGACCCACAGC	Zinc finger, C2H2-type [Medicago truncatula]	--	--
HAS1032	Ahy.Unigene9362	(TC)8	TGAGCTGAACGAGATGGAGA	TTGGGATCGAGCAAGAGAGT	APT3 (ADENINE PHOSPHORIBOSYL TRANSFERASE 3); adenine phosphoribosyltransferase [Arabidopsis thaliana] >gi|3892712|emb|CAA22162.1| adenine phosphoribosyltransferase (EC 2.4.2.7)-like protein [Arabidopsis thaliana] >gi|7269103|emb|CAB79212.1| adenine phosphoribosyltransferase (EC 2.4.2.7)-like protein [Arabidopsis thaliana]	Adenine phosphoribosyltransferase 1 OS=Arabidopsis thaliana GN=APT1 PE=2 SV=2	Adenine/guanine phosphoribosyltransferases and related PRPP-binding proteins
HAS1033	Ahy.Unigene9365	(CCG)5	TGGGAGCTCTCTTTGCATCT	GCCATGTTCCTCTGACACAA	Os08g0400300 [Oryza sativa Japonica Group] >gi|113623723|dbj|BAF23668.1| Os08g0400300 [Oryza sativa Japonica Group]	--	--
HAS1034	Ahy.Unigene9379	(AGG)5	TGCTGATGGTATTAGGAGGTGA	CAGAAGTATTGTGAGCGGCA	UPA17 [Capsicum annuum]	--	--
HAS1035	Ahy.Unigene9390	(CAT)5	GCAACCCAATTTGCTTCAAT	TTTTCGATCCGAATACCCAG	MGP (Magpie); nucleic acid binding / protein binding / transcription factor/ zinc ion binding [Arabidopsis thaliana] >gi|75339114|sp|Q9ZWA6.1|MGP_ARATH RecName: Full=Zinc finger protein MAGPIE >gi|30017249|gb|AAP12858.1| At1g03840 [Arabidopsis thaliana]	Zinc finger protein MAGPIE OS=Arabidopsis thaliana GN=MGP PE=1 SV=1	--
HAS1036	Ahy.Unigene9390	(ATA)5	TGCATTGGCAGAAGAAACAG	TGGTCCATCCAAAGGGATAA	MGP (Magpie); nucleic acid binding / protein binding / transcription factor/ zinc ion binding [Arabidopsis thaliana] >gi|75339114|sp|Q9ZWA6.1|MGP_ARATH RecName: Full=Zinc finger protein MAGPIE >gi|30017249|gb|AAP12858.1| At1g03840 [Arabidopsis thaliana]	Zinc finger protein MAGPIE OS=Arabidopsis thaliana GN=MGP PE=1 SV=1	--
HAS1037	Ahy.Unigene9404	(TGA)5	GTTGAGAATTGGCGGTAGGA	AACCAAACCGCATTCACATT	--	--	--
HAS1038	Ahy.Unigene9448	(GGC)5	GATTCAGCACCTGGAAGTCG	TACTCTCGTGTTTGCATCGG	Os05g0313600 [Oryza sativa Japonica Group] >gi|255676232|dbj|BAH93068.1| Os05g0313600 [Oryza sativa Japonica Group]	Formin-like protein 18 OS=Arabidopsis thaliana GN=FH18 PE=2 SV=2	--
HAS1039	Ahy.Unigene9452	(TGA)5	GAAAAGGATGCAAATGGTGAA	CGTCATCGTCATCATCTTCG	histone deacetylase HDAC2 [Triticum aestivum]	Histone deacetylase HDT2 OS=Zea mays GN=HDT2 PE=1 SV=1	Phosphopantothenoylcysteine synthetase/decarboxylase
HAS1040	Ahy.Unigene9469	(TCA)5	ATGCCAGGTGATGAGATTCC	GGATGCAAGAAAAAGGTGCT	Os01g0878000 [Oryza sativa Japonica Group] >gi|113534509|dbj|BAF06892.1| Os01g0878000 [Oryza sativa Japonica Group]	--	--
HAS1041	Ahy.Unigene9506	(AATT)5	AAAATTATTTACAAGGCTAGCCAAA	AATTTTGTCGCTGAGAGGGA	Os10g0572300 [Oryza sativa Japonica Group] >gi|255679659|dbj|BAF27299.2| Os10g0572300 [Oryza sativa Japonica Group]	Leucine-rich repeat protein soc-2 homolog OS=Culex quinquefasciatus GN=Sur-8 PE=3 SV=1	Leucine-rich repeat (LRR) protein
HAS1042	Ahy.Unigene9513	(TGA)5	CAGCATGGTCCAAATGAATG	GGAACTTGTGCCTTGCTTTC	gamma-interferon-inducible lysosomal thiol reductase [Zea mays] >gi|195649025|gb|ACG43980.1| gamma-interferon-inducible lysosomal thiol reductase precursor [Zea mays]	Gamma-interferon-inducible lysosomal thiol reductase OS=Homo sapiens GN=IFI30 PE=1 SV=2	--
HAS1043	Ahy.Unigene9531	(AGC)5	TCAGTTGTCGTTGCTTGAGG	AGGCAAGCAAAAGTCTTGGA	DNAJ heat shock N-terminal domain-containing protein [Arabidopsis thaliana] >gi|17978968|gb|AAL47445.1| At2g42750/F7D19.25 [Arabidopsis thaliana] >gi|20197961|gb|AAD21732.2| expressed protein [Arabidopsis thaliana] >gi|20453337|gb|AAM19907.1| At2g42750/F7D19.25 [Arabidopsis thaliana]	--	--
HAS1044	Ahy.Unigene9546	(TCG)5	GCTGGTGCTTCTTCCAGAAC	ACTCTCACCGGAAACAATGG	Os01g0928100 [Oryza sativa Japonica Group] >gi|113534804|dbj|BAF07187.1| Os01g0928100 [Oryza sativa Japonica Group]	Extensin OS=Nicotiana tabacum GN=HRGPNT3 PE=2 SV=1	Uncharacterized protein conserved in bacteria
HAS1045	Ahy.Unigene9551	(AAAAT)5	CCCCTGTCCTGTCACCTTT	GGATGGAAGACATGCTAGGC	At5g14410 [Arabidopsis thaliana]	--	--
HAS1046	Ahy.Unigene9555	(AGA)7	TCTGTTTTGGCCAAGAGGTT	TCTATGGCTTCTCCCTTATCATC	ethphon-induced protein [Hevea brasiliensis] >gi|212960212|gb|ACJ38661.1| ethphon-induced protein [Hevea brasiliensis]	--	--
HAS1047	Ahy.Unigene9573	(TGC)5	GCTTAAAGTGGCAGTGAGGC	TTGCCATTTCAGTGCAAGAC	UDP-glycosyltransferase [Medicago truncatula]	Hydroquinone glucosyltransferase OS=Rauvolfia serpentina GN=AS PE=1 SV=1	--
HAS1048	Ahy.Unigene9577	(AAG)6	ATTCTTCCTTGCCACCACAC	TCAGTTCCTGCTGTGATTCG	zinc finger (C3HC4-type RING finger) family protein [Arabidopsis thaliana]	--	--
HAS1049	Ahy.Unigene9606	(CTA)5	CACAACCCAATTATCAACGC	GGTTCAAGCTTGTGCAATGA	UPA17 [Capsicum annuum]	--	--
HAS1050	Ahy.Unigene9612	(TC)12	GGAAGCAAAGGAAAAGAGGC	TAAACCTGAGGATTCGCCAC	glycine-rich protein [Arabidopsis thaliana] >gi|145332897|ref|NP_001078314.1| glycine-rich protein [Arabidopsis thaliana]	--	--
HAS1051	Ahy.Unigene9624	(GCT)5	TCACGGTTTCCTCCTGAATC	GCACAATCACCTACCGTGAA	Os01g0928100 [Oryza sativa Japonica Group] >gi|113534804|dbj|BAF07187.1| Os01g0928100 [Oryza sativa Japonica Group]	--	--
HAS1052	Ahy.Unigene9628	(ATT)6	GCATACAGGCTGGGTTCAAT	AAAGGGAGAATGGCTCTGGT	FT-like protein [Oryza rufipogon]	Protein FLOWERING LOCUS T OS=Arabidopsis thaliana GN=FT PE=1 SV=2	--
HAS1053	Ahy.Unigene9641	(CAA)5	CTTTTGCCAGAAGCAGAAGG	CTGATGCTGTTGCTGACGAT	hypothetical protein VOLCADRAFT_88093 [Volvox carteri f. nagariensis]	Myb-like protein Q OS=Dictyostelium discoideum GN=mybQ PE=3 SV=1	--
HAS1054	Ahy.Unigene9648	(TTC)6	AGCCCTTTCAAACCCACTTT	GACGACGACGAAGAAGAAGC	bromodomain-containing protein [Ricinus communis] >gi|223530586|gb|EEF32463.1| bromodomain-containing protein [Ricinus communis]	Bromodomain-containing protein 9 OS=Danio rerio GN=brd9 PE=2 SV=1	Transcription factor involved in chromatin remodeling, contains bromodomain
HAS1055	Ahy.Unigene9671	(AGA)5	CGTAAGTCCTTGCGGAAAAG	TTTCGCTCGATAATCCAACC	Methyl-CpG binding [Medicago truncatula]	--	--
HAS1056	Ahy.Unigene9728	(TATC)6	CAACCAACTTGTCCTACGCA	CAAATCCAGAAGCCAGTTCC	ENDO4 (endonuclease 4); T/G mismatch-specific endonuclease/ endonuclease/ nucleic acid binding / single-stranded DNA specific endodeoxyribonuclease [Arabidopsis thaliana]	Nuclease S1 OS=Aspergillus oryzae GN=nucS PE=1 SV=2	--
HAS1057	Ahy.Unigene9731	(TC)12	CATAATGGAGCTGCTGGGAT	AAACACAAACACCCATCTATCG	NF-YA3 (NUCLEAR FACTOR Y, SUBUNIT A3); transcription factor [Arabidopsis thaliana] >gi|81174954|sp|Q93ZH2.2|NFYA3_ARATH RecName: Full=Nuclear transcription factor Y subunit A-3; Short=AtNF-YA-3; AltName: Full=Transcriptional activator HAP2C >gi|5903072|gb|AAD55630.1|AC008017_3 Transcription Factor [Arabidopsis thaliana] >gi|31711816|gb|AAP68264.1| At1g72830 [Arabidopsis thaliana]	Nuclear transcription factor Y subunit A-3 OS=Arabidopsis thaliana GN=NFYA3 PE=2 SV=2	CCAAT-binding factor, subunit B
HAS1058	Ahy.Unigene9741	(GA)6	AACCGAGGGGAGAGAGAGAG	GCTTCCCTCAGTCACGTGTT	--	--	--
HAS1059	Ahy.Unigene9743	(GAA)6	ACGAGAGTGGGAAGGGTTTT	CTTCTCGATCTTCACCGCAT	Os08g0459100 [Oryza sativa Japonica Group] >gi|113623941|dbj|BAF23886.1| Os08g0459100 [Oryza sativa Japonica Group]	Micronuclear linker histone polyprotein OS=Tetrahymena thermophila GN=MLH PE=1 SV=2	--
HAS1060	Ahy.Unigene9752	(AGA)6	GATTCAAGAGCCACAGCCTC	CCACCACTCTCTCTTGACCC	zinc finger family protein [Arabidopsis lyrata subsp. lyrata] >gi|297336253|gb|EFH66670.1| zinc finger family protein [Arabidopsis lyrata subsp. lyrata]	RING-H2 finger protein ATL1B OS=Arabidopsis thaliana GN=ATL1B PE=1 SV=1	RING-finger-containing ubiquitin ligase
HAS1061	Ahy.Unigene9766	(AGG)5	GACGAAGCTGGTTCAGAAGG	CCCTCGACACTGATTTCCAT	Homeodomain-like [Medicago truncatula]	--	--
HAS1062	Ahy.Unigene9767	(CT)6	TCCAAACTCAAGAAAACCGC	CGAAGTGTTGGATTCAGGGT	zinc ion binding protein [Arabidopsis lyrata subsp. lyrata] >gi|297315545|gb|EFH45968.1| zinc ion binding protein [Arabidopsis lyrata subsp. lyrata]	Probable S-acyltransferase At4g24630 OS=Arabidopsis thaliana GN=At4g24630 PE=1 SV=2	Uncharacterized protein containing DHHC-type Zn finger
HAS1063	Ahy.Unigene9780	(AAC)7	TTCCCAATTCCTTCCTCCTT	ACCGTTCACAACCTCACCTC	At2g36720 [Arabidopsis thaliana]	--	--
HAS1064	Ahy.Unigene9784	(TCAC)6	GAGCAACAAACCATTCCACC	TGAGAGAGAGGAAGCGAAGG	RecName: Full=UPF0497 membrane protein At3g53850 >gi|15724236|gb|AAL06511.1|AF412058_1 AT4g31460/F3L17_30 [Arabidopsis thaliana] >gi|21464571|gb|AAM52240.1| AT4g31460/F3L17_30 [Arabidopsis thaliana]	UPF0497 membrane protein At3g53850 OS=Arabidopsis thaliana GN=At3g53850 PE=2 SV=1	--
HAS1065	Ahy.Unigene9785	(GAC)5	CTTAGAGTTCGCTGTTCCCG	TCGTCGGAAGGAGAGAGAGA	F22C12.16 [Arabidopsis thaliana] >gi|98961119|gb|ABF59043.1| At1g64080 [Arabidopsis thaliana]	Cell wall integrity and stress response component 1 OS=Schizosaccharomyces pombe GN=wsc1 PE=1 SV=3	Cellobiohydrolase A (1,4-beta-cellobiosidase A)
HAS1066	Ahy.Unigene9800	(TAA)5	CAGGTGGGAGTGGCAAGTAT	CAATAACAAGCAAGCCTCCA	abscisic acid 8'-hydroxylase [Glycine max]	Abscisic acid 8'-hydroxylase 3 OS=Arabidopsis thaliana GN=CYP707A3 PE=1 SV=1	Cytochrome P450
HAS1067	Ahy.Unigene9804	(GAA)5	CAGAGAAGGGGAGAAGGAGAG	TTCTGTCTCCGTCGACAATG	At1g80210/F18B13_28 [Arabidopsis thaliana] >gi|25090323|gb|AAN72276.1| At1g80210/F18B13_28 [Arabidopsis thaliana]	Lys-63-specific deubiquitinase BRCC36 OS=Xenopus tropicalis GN=brcc3 PE=2 SV=1	--
HAS1068	Ahy.Unigene9806	(TC)8	CTCTCATTTGTGCACTCCGA	CTCCCTTCATCTTTTGAGCG	endo-1,4-beta-glucanase precursor [Glycine max]	Endoglucanase 24 OS=Arabidopsis thaliana GN=At4g39010 PE=2 SV=1	--
HAS1069	Ahy.Unigene9808	(GAA)5	CTTGGACGGGAGATCGTAAA	CAACAATGGTGGAATGAACG	ARF1-binding protein [Arabidopsis thaliana]	Auxin response factor 2 OS=Arabidopsis thaliana GN=ARF2 PE=1 SV=2	--
HAS1070	Ahy.Unigene9809	(CCA)5	ATTGCCACCAGATCCATAGC	GTCGCCGGATTAGGGTAAAT	GR-RBP3 (glycine-rich RNA-binding protein 3); ATP binding / RNA binding [Arabidopsis thaliana] >gi|16974556|gb|AAL31194.1| AT5g61030/maf19_30 [Arabidopsis thaliana] >gi|21928059|gb|AAM78058.1| AT5g61030/maf19_30 [Arabidopsis thaliana]	Glycine-rich RNA-binding protein blt801 OS=Hordeum vulgare GN=blt801 PE=1 SV=1	Endoglucanase
HAS1071	Ahy.Unigene9816	(CT)9	GAGGGGATGAGAGGTGATGA	CACAAGCACGCAGTATGGAC	Os02g0158800 [Oryza sativa Japonica Group] >gi|113535490|dbj|BAF07873.1| Os02g0158800 [Oryza sativa Japonica Group]	DUF246 domain-containing protein At1g04910 OS=Arabidopsis thaliana GN=At1g04910 PE=1 SV=1	--
HAS1072	Ahy.Unigene9826	(AGAGAT)5(AG)6	GCCCATTCAGCAAATTCTGT	GCACTCCAAATAAATCCCGA	PREDICTED: similar to MYC transcription factor [Vitis vinifera]	Transcription factor MYC2 OS=Arabidopsis thaliana GN=RAP1 PE=1 SV=2	ATPases involved in chromosome partitioning
HAS1073	Ahy.Unigene9827	(AG)7	CTATGCAATTGCGTCCAATG	TGAAGAAATGAAGGATGGGC	RecName: Full=Probable UDP-N-acetylglucosamine--peptide N-acetylglucosaminyltransferase SPINDLY; AltName: Full=PhSPY >gi|3319682|emb|CAA76834.1| SPINDLY protein [Petunia x hybrida]	Probable UDP-N-acetylglucosamine--peptide N-acetylglucosaminyltransferase SPINDLY OS=Petunia hybrida GN=SPY PE=2 SV=1	Predicted O-linked N-acetylglucosamine transferase, SPINDLY family
HAS1074	Ahy.Unigene9827	(TAG)6	TCAATGCAACAATCCTCCAA	CCAAAGACTCTTCCAGCAGC	RecName: Full=Probable UDP-N-acetylglucosamine--peptide N-acetylglucosaminyltransferase SPINDLY; AltName: Full=PhSPY >gi|3319682|emb|CAA76834.1| SPINDLY protein [Petunia x hybrida]	Probable UDP-N-acetylglucosamine--peptide N-acetylglucosaminyltransferase SPINDLY OS=Petunia hybrida GN=SPY PE=2 SV=1	Predicted O-linked N-acetylglucosamine transferase, SPINDLY family
HAS1075	Ahy.Unigene9828	(CTTCT)5	GGGGTAGGTAGGGGTGTTGT	GGTGAGAATGAGTGATGGCA	RecName: Full=4-coumarate--CoA ligase 2; Short=4CL 2; AltName: Full=4-coumaroyl-CoA synthase 2; AltName: Full=Clone 4CL16 >gi|13559169|emb|CAC36095.1| 4-coumarate:Coenzyme A ligase isoenzyme 4 [Glycine max]	4-coumarate--CoA ligase 2 OS=Glycine max PE=2 SV=2	Acyl-CoA synthetases (AMP-forming)/AMP-acid ligases II
HAS1076	Ahy.Unigene9829	(GA)13	AGCGGAAGGGTGGTTATCTT	CGCCTCAATCAGGTTCTCTC	signal recognition particle-related / SRP-related [Arabidopsis thaliana] >gi|9758397|dbj|BAB08884.1| signal recognition particle 68kD protein-like [Arabidopsis thaliana]	Signal recognition particle 68 kDa protein OS=Canis familiaris GN=SRP68 PE=1 SV=1	--
HAS1077	Ahy.Unigene9862	(GGC)5	AGGCTCTTCATCTTCGGTGA	GACTCTGCGTCTCAAAACCC	binding [Arabidopsis thaliana] >gi|15214076|sp|Q9FGK3.1|MO25N_ARATH RecName: Full=Putative MO25-like protein At5g47540 >gi|16226301|gb|AAL16128.1|AF428296_1 AT5g47540/MNJ7_13 [Arabidopsis thaliana] >gi|193211497|gb|ACF16168.1| At5g47540 [Arabidopsis thaliana]	MO25-like protein At2g03410 OS=Arabidopsis thaliana GN=At2g03410 PE=2 SV=1	--
HAS1078	Ahy.Unigene9864	(AG)7	TCTTCTTGGAACGTCCCCTA	TGATGATGGGGTTGATGAGA	RecName: Full=Phosphoribulokinase, chloroplastic; Short=PRKase; Short=PRK; AltName: Full=Phosphopentokinase; Flags: Precursor >gi|167266|gb|AAA33034.1| phosphoribulokinase [Mesembryanthemum crystallinum]	Phosphoribulokinase, chloroplastic OS=Mesembryanthemum crystallinum PE=2 SV=1	Uridine kinase
HAS1079	Ahy.Unigene9870	(AAC)6	AAGAAGGTGGGAAGGGAGAA	TGAAAGGATTGAAATCCCAAA	Exostosin-like [Medicago truncatula]	Xylogalacturonan beta-1,3-xylosyltransferase OS=Arabidopsis thaliana GN=XGD1 PE=1 SV=2	--
HAS1080	Ahy.Unigene9884	(TCC)6	GAAAGTACTTCTCCGCGTGC	GCAGCAGCAAGATACAGCAG	Os02g0683500 [Oryza sativa Japonica Group] >gi|75122233|sp|Q6EU30.1|Y2835_ORYSJ RecName: Full=B3 domain-containing protein Os02g0683500 >gi|50251902|dbj|BAD27840.1| RAV-like B3 domain DNA binding protein-like [Oryza sativa Japonica Group] >gi|113537285|dbj|BAF09668.1| Os02g0683500 [Oryza sativa Japonica Group]	B3 domain-containing protein Os02g0683500 OS=Oryza sativa subsp. japonica GN=Os02g0683500 PE=2 SV=1	RhoGEF, Guanine nucleotide exchange factor for Rho/Rac/Cdc42-like GTPases
HAS1081	Ahy.Unigene9884	(AGT)5	GCAAAGAGGGATCCAAATCA	CTGAGGCTATTTGGGGTCAA	Os02g0683500 [Oryza sativa Japonica Group] >gi|75122233|sp|Q6EU30.1|Y2835_ORYSJ RecName: Full=B3 domain-containing protein Os02g0683500 >gi|50251902|dbj|BAD27840.1| RAV-like B3 domain DNA binding protein-like [Oryza sativa Japonica Group] >gi|113537285|dbj|BAF09668.1| Os02g0683500 [Oryza sativa Japonica Group]	B3 domain-containing protein Os02g0683500 OS=Oryza sativa subsp. japonica GN=Os02g0683500 PE=2 SV=1	RhoGEF, Guanine nucleotide exchange factor for Rho/Rac/Cdc42-like GTPases
HAS1082	Ahy.Unigene9884	(AGA)6	GCAAAGAGGGATCCAAATCA	CTGAGGCTATTTGGGGTCAA	Os02g0683500 [Oryza sativa Japonica Group] >gi|75122233|sp|Q6EU30.1|Y2835_ORYSJ RecName: Full=B3 domain-containing protein Os02g0683500 >gi|50251902|dbj|BAD27840.1| RAV-like B3 domain DNA binding protein-like [Oryza sativa Japonica Group] >gi|113537285|dbj|BAF09668.1| Os02g0683500 [Oryza sativa Japonica Group]	B3 domain-containing protein Os02g0683500 OS=Oryza sativa subsp. japonica GN=Os02g0683500 PE=2 SV=1	RhoGEF, Guanine nucleotide exchange factor for Rho/Rac/Cdc42-like GTPases
HAS1083	Ahy.Unigene9884	(TCC)6	TGCTGTATCTTGCTGCTGCT	ATCATATTCACCCTGCTCGC	Os02g0683500 [Oryza sativa Japonica Group] >gi|75122233|sp|Q6EU30.1|Y2835_ORYSJ RecName: Full=B3 domain-containing protein Os02g0683500 >gi|50251902|dbj|BAD27840.1| RAV-like B3 domain DNA binding protein-like [Oryza sativa Japonica Group] >gi|113537285|dbj|BAF09668.1| Os02g0683500 [Oryza sativa Japonica Group]	B3 domain-containing protein Os02g0683500 OS=Oryza sativa subsp. japonica GN=Os02g0683500 PE=2 SV=1	RhoGEF, Guanine nucleotide exchange factor for Rho/Rac/Cdc42-like GTPases
HAS1084	Ahy.Unigene9884	(TGA)5	TTGACCCCAAATAGCCTCAG	TGCATCAGGAGAGAGGGACT	Os02g0683500 [Oryza sativa Japonica Group] >gi|75122233|sp|Q6EU30.1|Y2835_ORYSJ RecName: Full=B3 domain-containing protein Os02g0683500 >gi|50251902|dbj|BAD27840.1| RAV-like B3 domain DNA binding protein-like [Oryza sativa Japonica Group] >gi|113537285|dbj|BAF09668.1| Os02g0683500 [Oryza sativa Japonica Group]	B3 domain-containing protein Os02g0683500 OS=Oryza sativa subsp. japonica GN=Os02g0683500 PE=2 SV=1	RhoGEF, Guanine nucleotide exchange factor for Rho/Rac/Cdc42-like GTPases
HAS1085	Ahy.Unigene9905	(CT)7	GAAGGCTTTACTCTCTGCGAA	AGCAAGCCTTCACCTTCAAA	Os03g0210400 [Oryza sativa Japonica Group] >gi|113547811|dbj|BAF11254.1| Os03g0210400 [Oryza sativa Japonica Group]	--	--
HAS1086	Ahy.Unigene9906	(GAT)5t(ATG)5	CGATCACCGAAGATTGTCCT	TCCCAGCCCTCAATTTTCTA	Ribosomal protein S6 [Medicago truncatula]	30S ribosomal protein S6 OS=Alcanivorax borkumensis (strain SK2 / ATCC 700651 / DSM 11573) GN=rpsF PE=3 SV=1	Ribosomal protein S6
HAS1087	Ahy.Unigene9926	(CT)6	CTGTCATCGCAGGAAGGTCT	AACCAAAGAGAGCTCGGACA	Os09g0103600 [Oryza sativa Japonica Group] >gi|50725213|dbj|BAD34147.1| pre-mRNA splicing factor PRP38 protein-like [Oryza sativa Japonica Group] >gi|51091883|dbj|BAD36695.1| pre-mRNA splicing factor PRP38 protein-like [Oryza sativa Japonica Group] >gi|113630790|dbj|BAF24471.1| Os09g0103600 [Oryza sativa Japonica Group]	Serine/threonine-protein kinase fray2 OS=Dictyostelium discoideum GN=fray2 PE=3 SV=1	--
HAS1088	Ahy.Unigene9946	(AG)7	CAGCTTTGATTCCTTTTCCG	CCATCCTTTTTCCCTTTTGC	BRD4 (BROMODOMAIN 4); DNA binding [Arabidopsis thaliana] >gi|50897166|gb|AAT85722.1| At1g61215 [Arabidopsis thaliana] >gi|53850535|gb|AAU95444.1| At1g61215 [Arabidopsis thaliana]	--	--
HAS1089	Ahy.Unigene9954	(CCT)6(CAT)7	CTTTGTTTCGACCACACCCT	AGCTGAGGATGTGAGGGCTA	BSD domain-containing protein [Arabidopsis thaliana] >gi|3850569|gb|AAC72109.1| ESTs gb|T21276, gb|T45403, and gb|AA586113 come from this gene [Arabidopsis thaliana]	BSD domain-containing protein 1 OS=Danio rerio GN=bsdc1 PE=1 SV=1	--
HAS1090	Ahy.Unigene9962	(AAG)6	TGGTTCATAGGGGAAACAGG	GTCCAGCTTTCAATCCCGTA	Os09g0453900 [Oryza sativa Japonica Group] >gi|51535948|dbj|BAD38030.1| 1-phosphatidylinositol-4-phosphate 5-kinase-like protein [Oryza sativa Japonica Group] >gi|113631581|dbj|BAF25262.1| Os09g0453900 [Oryza sativa Japonica Group]	Phosphatidylinositol-4-phosphate 5-kinase 1 OS=Arabidopsis thaliana GN=PIP5K1 PE=1 SV=1	Uncharacterized protein conserved in bacteria
HAS1091	Ahy.Unigene9963	(TCT)5	GCCACTGCAACTTGGATTCT	GTAGCTGATCCCTGTCCTCG	KH domain-containing protein [Arabidopsis thaliana] >gi|30685276|ref|NP_197031.3| KH domain-containing protein [Arabidopsis thaliana]	KH domain-containing protein At4g18375 OS=Arabidopsis thaliana GN=At4g18375 PE=2 SV=1	--
HAS1092	Ahy.Unigene9966	(CAT)7	CAATAGCAACAGAGGCAGCA	CGAAACGTTTTCCCACACTT	zinc finger family protein [Arabidopsis lyrata subsp. lyrata] >gi|297322406|gb|EFH52827.1| zinc finger family protein [Arabidopsis lyrata subsp. lyrata]	--	--
HAS1093	Ahy.Unigene9966	(TCT)6	TGTTCAAAGGTTTTCGGGTC	TGCATTTATGCATCGGAGAG	zinc finger family protein [Arabidopsis lyrata subsp. lyrata] >gi|297322406|gb|EFH52827.1| zinc finger family protein [Arabidopsis lyrata subsp. lyrata]	--	--
HAS1094	Ahy.Unigene9990	(TTC)10	CTCGGAGAATCAATTGGTGG	CTGGTTTGTCATGATCACCG	Ndr family protein [Arabidopsis thaliana] >gi|10176779|dbj|BAB09893.1| pollen specific protein SF21 [Arabidopsis thaliana] >gi|15215798|gb|AAK91444.1| AT5g56750/MIK19_22 [Arabidopsis thaliana] >gi|19699254|gb|AAL90993.1| AT5g56750/MIK19_22 [Arabidopsis thaliana] >gi|21593137|gb|AAM65086.1| pollen specific protein SF21 [Arabidopsis thaliana]	Pollen-specific protein SF21 OS=Helianthus annuus GN=SF21 PE=2 SV=1	--
HAS1095	Ahy.Unigene9999	(GAA)31	TGAGGAAGAAGAGGATGAGGA	TCTGCCAGTTCCAGACTTCC	EX1 (EXECUTER1) [Arabidopsis thaliana] >gi|30689758|ref|NP_849488.1| EX1 (EXECUTER1) [Arabidopsis thaliana] >gi|56404652|sp|Q93YW0.1|EXEC1_ARATH RecName: Full=Protein EXECUTER 1, chloroplastic; Flags: Precursor	Protein EXECUTER 1, chloroplastic OS=Arabidopsis thaliana GN=EX1 PE=1 SV=1	Cellobiohydrolase A (1,4-beta-cellobiosidase A)
HAS1096	Ahy.Unigene10006	(TCT)6	TGCCTCTGCCAACCTACA	GATCCAAAAGCATCCACGTT	ankyrin repeat family protein [Arabidopsis thaliana]	Ankyrin-3 OS=Homo sapiens GN=ANK3 PE=1 SV=3	FOG: Ankyrin repeat
HAS1097	Ahy.Unigene10016	(GAT)7	AGGGCATGCTACTCCACAAG	CCTCCTCCTCCTCTTCTTCG	Os06g0565300 [Oryza sativa Japonica Group] >gi|113595930|dbj|BAF19804.1| Os06g0565300 [Oryza sativa Japonica Group]	Nucleolin OS=Homo sapiens GN=NCL PE=1 SV=3	Superfamily II DNA/RNA helicases, SNF2 family
HAS1098	Ahy.Unigene10019	(ATT)6	CCGATAGTTCCTCTTCGCTG	GCTGCTTTCACTCATCACCA	F18O14.5 [Arabidopsis thaliana]	Protein bunched, class 2/F isoform OS=Drosophila melanogaster GN=bun PE=1 SV=3	--
HAS1099	Ahy.Unigene10019	(AG)6	GGTGATGAGTGAAAGCAGCA	TCTAATCCATTCCATTCCGC	F18O14.5 [Arabidopsis thaliana]	Protein bunched, class 2/F isoform OS=Drosophila melanogaster GN=bun PE=1 SV=3	--
HAS1100	Ahy.Unigene10019	(AG)7	TTGAATTGCATTGGTGGATG	CCTCATTCTCTCTCTTCTCTTTCC	F18O14.5 [Arabidopsis thaliana]	Protein bunched, class 2/F isoform OS=Drosophila melanogaster GN=bun PE=1 SV=3	--
HAS1101	Ahy.Unigene10044	(AGA)6	TCCAGTATTGATTGCCCTCC	GGCAAGGCACAAACAAAAAT	--	--	--
HAS1102	Ahy.Unigene10058	(CAA)5	AGCATCCTGGATCAACAAGC	GGCGCTGTAAGAGTTGAAGG	GPI-anchored protein [Zea mays]	Glucan endo-1,3-beta-glucosidase-like protein At1g69295 OS=Arabidopsis thaliana GN=At1g69295 PE=2 SV=1	Molecular chaperone
HAS1103	Ahy.Unigene10062	(GA)15	GTTGCAGCACCAAACAAATG	CCTTTCATCCTCTGCTTCCTT	auxin conjugate hydrolase [Medicago truncatula]	IAA-amino acid hydrolase ILR1-like 4 OS=Arabidopsis thaliana GN=ILL4 PE=1 SV=2	Metal-dependent amidase/aminoacylase/carboxypeptidase
HAS1104	Ahy.Unigene10095	(TTC)5	TATGTGGAACTCCCCACTCG	ACCATTGCTACGCGGAATAC	At5g18850 [Arabidopsis thaliana] >gi|46359811|gb|AAS88769.1| At5g18850 [Arabidopsis thaliana]	--	--
HAS1105	Ahy.Unigene10107	(GCA)8	GGGTATGCACCAAGAGCATT	CATGGAACCATGTCCCTCTT	rapid alkalinization factor 1 [Solanum chacoense]	--	--
HAS1106	Ahy.Unigene10133	(AG)9	CGACGACTCCAAATCCAAAT	CGCCATTAATGCCTCAGATT	AT4G03110 [Arabidopsis thaliana]	CUGBP Elav-like family member 3 OS=Danio rerio GN=celf3 PE=2 SV=2	RNA-binding proteins (RRM domain)
HAS1107	Ahy.Unigene10154	(AAG)5	CACCGCCAGGTAGGAGATAA	CAACCGTGCTCTTCTCATCA	fasciclin-like arabinogalactan protein 9 [Gossypium hirsutum]	Fasciclin-like arabinogalactan protein 4 OS=Arabidopsis thaliana GN=FLA4 PE=1 SV=1	DNA-directed RNA polymerase, beta' subunit/160 kD subunit
HAS1108	Ahy.Unigene10157	(GGT)5	CTTGTGGTGGTCGGAAAACT	GAATGCATACCCCTGCTCAT	--	--	--
HAS1109	Ahy.Unigene10186	(AAC)7	GCAGAAGAGGCAAAGTGGTC	CCTTGGAAAAGGTGGTGGTA	myb-like transcription factor [Betula luminifera]	--	--
HAS1110	Ahy.Unigene10186	(TTC)6	TGTCACTGTCACCGACAACA	GACCACTTTGCCTCTTCTGC	myb-like transcription factor [Betula luminifera]	--	--
HAS1111	Ahy.Unigene10218	(TC)8	TTTTGGATTCGGGAACTCAT	ACGTTGGGACGATAACCTTG	ATNUDX25 (ARABIDOPSIS THALIANA NUDIX HYDROLASE HOMOLOG 25); bis(5'-nucleosyl)-tetraphosphatase (asymmetrical) [Arabidopsis thaliana] >gi|75308841|sp|Q9C6Z2.1|NUD25_ARATH RecName: Full=Nudix hydrolase 25; Short=AtNUDT25; AltName: Full=Bis(5'-nucleosyl)-tetraphosphatase (asymmetrical) >gi|98960929|gb|ABF58948.1| At1g30110 [Arabidopsis thaliana]	Nudix hydrolase 25 OS=Arabidopsis thaliana GN=NUDT25 PE=1 SV=1	NTP pyrophosphohydrolases including oxidative damage repair enzymes
HAS1112	Ahy.Unigene10222	(AAG)6	AACAAGAGCGCGAGAAAGAG	CTCTTCAACACAGCCACCAA	At1g54200 [Arabidopsis thaliana]	--	--
HAS1113	Ahy.Unigene10224	(GA)7aagaa(AG)9	CGTCCCTCTCTCTCCTCCTT	ACCTTAGTGGGCAAAGTCCC	dehydration responsive element-binding protein 1 [Glycine soja]	Ethylene-responsive transcription factor RAP2-10 OS=Arabidopsis thaliana GN=RAP2-10 PE=2 SV=1	--
HAS1114	Ahy.Unigene10229	(TCT)5	AACAGCTCACAACCCAAACC	ACGGTATGAACCTGTCGGAG	cell cycle switch protein CCS52A [Lotus japonicus]	Protein FIZZY-RELATED 1 OS=Arabidopsis thaliana GN=FZR1 PE=1 SV=1	--
HAS1115	Ahy.Unigene10251	(AAG)5	TCCTTGGTTGGCTTTTTGTC	TCGTCATCGTCGTCATCATC	ubiquitin-associated /TS-N domain-containing protein [Arabidopsis lyrata subsp. lyrata] >gi|297324858|gb|EFH55278.1| ubiquitin-associated /TS-N domain-containing protein [Arabidopsis lyrata subsp. lyrata]	--	--
HAS1116	Ahy.Unigene10257	(AG)7	CTACCACCAAAAGCCTGCAT	AGTCACATTCCCAGTGACCC	--	--	--
HAS1117	Ahy.Unigene10282	(TGT)5	GGGCTCTAGACACAAGTATCGG	TCCTTCGCTCACTCCTTTGT	--	--	--
HAS1118	Ahy.Unigene10288	(TCA)5	CAACAGCAACAACAACCACC	CACGTTCTTTCTCGTCGTCA	calcium dependent protein kinase 16 [Populus trichocarpa] >gi|222841759|gb|EEE79306.1| calcium dependent protein kinase 16 [Populus trichocarpa]	Calcium-dependent protein kinase 16 OS=Arabidopsis thaliana GN=CPK16 PE=1 SV=1	Serine/threonine protein kinase
HAS1119	Ahy.Unigene10323	(CAG)5caaaggcttct(TCA)6	CAGCAGCAGCAACAAACAAT	GCTGTGCCTGTCTTTTCCTC	PTF1 (PLASTID TRANSCRIPTION FACTOR 1); transcription factor [Arabidopsis thaliana]	Transcription factor TCP13 OS=Arabidopsis thaliana GN=TCP13 PE=2 SV=1	--
HAS1120	Ahy.Unigene10332	(TCTTCC)5	TTTCATCTCCCTCAACACCC	AGCGACCTTTGGAGAGATCA	AT5g64470/T12B11_6 [Arabidopsis thaliana]	--	--
HAS1121	Ahy.Unigene10339	(CT)8	CGGCCTCTCTCTCTCCTTTT	GGAATGCATTGTTTGTCCCT	--	--	--
HAS1122	Ahy.Unigene10360	(GAT)7gac(GAT)8	AAAAGCAAGGGGCATAAGGT	CGCTATCATTATCATCGCCA	F-box family protein [Arabidopsis thaliana] >gi|5733869|gb|AAD49757.1|AC007932_5 Contains F-box domain PF|00646 [Arabidopsis thaliana]	Uncharacterized histidine-rich protein DDB_G0274557 OS=Dictyostelium discoideum GN=DDB_G0274557 PE=4 SV=1	Phosphopantothenoylcysteine synthetase/decarboxylase
HAS1123	Ahy.Unigene10374	(TGA)5	CGAAGTGCTGTCTTTCGTCA	TTGGGACAGAAGCAGTGACA	NBS-LRR disease-resistance protein scn3r1 [Glycine max]	--	--
HAS1124	Ahy.Unigene10386	(AT)6	GAGGGTTAAAGAAAAAGGACAAAA	TCAAGAAAGGTGCAGGGAAT	unknown [Glycine max]	--	--
HAS1125	Ahy.Unigene10420	(ATC)5	GGTCGAAATTCGCCATCTTA	GATTGTTTTCCACGGCAACT	flavin-dependent monooxygenase 1 [Arabidopsis lyrata subsp. lyrata] >gi|297338878|gb|EFH69295.1| flavin-dependent monooxygenase 1 [Arabidopsis lyrata subsp. lyrata]	Probable flavin-containing monooxygenase 1 OS=Arabidopsis thaliana GN=FMO1 PE=2 SV=1	--
HAS1126	Ahy.Unigene10469	(TA)7	AATAATGTTTTCCCGGGGTT	TTCACGGAATTACATGGCAC	--	--	--
HAS1127	Ahy.Unigene10473	(CT)6	CATTTTCAATTTCCCCCTCA	GGAACAAGTTTCCAAGGGAAG	--	--	--
HAS1128	Ahy.Unigene10481	(GA)6	AGGAAGGGTGAATCGGAGTT	ATTACCACGCCACCACTTTC	predicted protein [Populus trichocarpa] >gi|118481328|gb|ABK92607.1| unknown [Populus trichocarpa] >gi|118481455|gb|ABK92670.1| unknown [Populus trichocarpa] >gi|118483232|gb|ABK93519.1| unknown [Populus trichocarpa] >gi|222870410|gb|EEF07541.1| predicted protein [Populus trichocarpa]	--	--
HAS1129	Ahy.Unigene10484	(TC)17	TTTTCCTCAGCCAGCTCATT	GCGAAAAATCCACCAGAAAA	--	--	--
HAS1130	Ahy.Unigene10558	(CT)6cacagccggaaccctagccgcca(CT)8	CGGAATCCAGATTACATAACCC	CTTGACGACGAGGAAAGAGG	hypothetical protein VOLCADRAFT_98181 [Volvox carteri f. nagariensis]	Eukaryotic translation initiation factor 3 subunit A OS=Drosophila mojavensis GN=eIF3-S10 PE=3 SV=1	--
HAS1131	Ahy.Unigene10558	(CT)6	CTCTTTCCTCGTCGTCAAGC	GAGGGAGGAAGGGAAGTGAC	hypothetical protein VOLCADRAFT_98181 [Volvox carteri f. nagariensis]	Eukaryotic translation initiation factor 3 subunit A OS=Drosophila mojavensis GN=eIF3-S10 PE=3 SV=1	--
HAS1132	Ahy.Unigene10568	(ATT)6	GCCAGGTAAGCCTCTCACAA	TGTGTTGTGCTTAAGGGGTG	RecName: Full=Serine carboxypeptidase-like 31; Flags: Precursor >gi|1931640|gb|AAB65475.1| Serine carboxypeptidase isolog; 30227-33069 [Arabidopsis thaliana]	Serine carboxypeptidase-like 31 OS=Arabidopsis thaliana GN=SCPL31 PE=2 SV=1	--
HAS1133	Ahy.Unigene10576	(CCA)5	GATGACAAGCCATGCTGCTA	TTGTGTGAGGAAGCTTTGGA	At1g21820 [Arabidopsis thaliana]	--	--
HAS1134	Ahy.Unigene10593	(TTA)9	TTTATCATCCCGTGCCTCTC	GGCCACGGAACTAACAAAAA	--	--	--
HAS1135	Ahy.Unigene10629	(AGA)7	TGGCATAAGGAAGGAGGATG	ACCCAAACAAAACCAGCAAG	--	--	--
HAS1136	Ahy.Unigene10647	(AG)10	CATTCAAGATCCGACTCCGT	ACCCCTCCAGCTTCTTCACT	--	--	--
HAS1137	Ahy.Unigene10674	(CACCAA)5	GGAAGATTCCAACTTTCCCA	TTCATCTGGGGTTACAGCAA	unknown [Glycine max]	--	--
HAS1138	Ahy.Unigene10682	(AAG)5	TGCAAGCCATCTTCACAAAG	TGCAATCTCTTCAGCAATGG	Os01g0929100 [Oryza sativa Japonica Group] >gi|113534812|dbj|BAF07195.1| Os01g0929100 [Oryza sativa Japonica Group]	--	--
HAS1139	Ahy.Unigene10689	(TCA)5	GAATGTGCCCTTGTGTCAAA	ATATGCCACACATGCAAAGC	--	--	--
HAS1140	Ahy.Unigene10718	(AATG)5	ATGTGTGAGGAATAAGCGCC	TCTTGAATTTGCTGAAAACCA	RecName: Full=Uracil phosphoribosyltransferase; Short=UPRTase; AltName: Full=UMP pyrophosphorylase >gi|1848214|emb|CAA72093.1| uracil phosphoribosyltransferase [Nicotiana tabacum]	Uracil phosphoribosyltransferase OS=Nicotiana tabacum GN=UPP PE=2 SV=1	Uracil phosphoribosyltransferase
HAS1141	Ahy.Unigene10722	(CCA)5	CGCCAGTAGTACCAGCAACA	TCAAGGATATGATTGGGGGA	Unknown protein [Oryza sativa] >gi|20042881|gb|AAM08709.1|AC116601_2 Unknown protein [Oryza sativa Japonica Group]	Formin-like protein 3 OS=Oryza sativa subsp. japonica GN=FH3 PE=2 SV=2	ATPases involved in chromosome partitioning
HAS1142	Ahy.Unigene10734	(GGC)5	AAGTTCACCATTGTGGCTCC	TTGAGTGAGGATTGAACCCC	bHLH transcription factor LjTT8 [Lotus japonicus]	Transcription factor TT8 OS=Arabidopsis thaliana GN=TT8 PE=1 SV=2	--
HAS1143	Ahy.Unigene10762	(TA)6	TGGATGACGTACTCCAATTTCTT	CCATGAAGTTGATGAATGCG	RecName: Full=Zeatin O-glucosyltransferase; AltName: Full=Trans-zeatin O-beta-D-glucosyltransferase >gi|4140691|gb|AAD04166.1| zeatin O-glucosyltransferase [Phaseolus lunatus]	Zeatin O-glucosyltransferase OS=Phaseolus lunatus GN=ZOG1 PE=2 SV=1	--
HAS1144	Ahy.Unigene10765	(TCT)5	CCCTGTTGGCCTCTCTGTAG	TCCCCTTCATTTATTGCTTCC	SCAR1 [Arabidopsis thaliana]	Protein SCAR1 OS=Arabidopsis thaliana GN=SCAR1 PE=1 SV=1	--
HAS1145	Ahy.Unigene10768	(AG)6	GAAGTGCATATGGAATATTGAAGG	ATGCGAGTGATGCTTTCTCC	ABA2 (ABA DEFICIENT 2); alcohol dehydrogenase/ oxidoreductase/ xanthoxin dehydrogenase [Arabidopsis thaliana] >gi|75308867|sp|Q9C826.1|ABA2_ARATH RecName: Full=Xanthoxin dehydrogenase; AltName: Full=Xanthoxin oxidase; AltName: Full=Short-chain alcohol dehydrogenase ABA2; AltName: Full=Protein GLUCOSE INSENSITIVE 1; AltName: Full=Protein IMPAIRED SUCROSE INDUCTION 4; AltName: Full=Protein SALOBREN…	Xanthoxin dehydrogenase OS=Arabidopsis thaliana GN=ABA2 PE=1 SV=1	--
HAS1146	Ahy.Unigene10770	(AAC)6	TCATCATCTTCAATTTCATTACCC	GCTCCTTCTCTGCCCTCTCT	unknown [Glycine max]	--	--
HAS1147	Ahy.Unigene10773	(TGA)6	ATTGCCAAGCTTCCTCTGAA	CGTCAACCAGTTCAACCAGA	phosducin-like protein 3 [Zea mays]	--	--
HAS1148	Ahy.Unigene10777	(GAA)5	GCGAGCTAGAGAGCCACAGT	TCAGAACCACAGAACCACCA	--	--	--
HAS1149	Ahy.Unigene10807	(CA)6c(CACT)5	CCCCGTTTCACATTTCACAT	GACACGTAGCGAGATCGGTT	--	--	--
HAS1150	Ahy.Unigene10809	(AAT)5gattatgagattgctgagcag(GAT)7	AATCGAAGTCGTGGATTTGG	TGCTTCAGCATTGACCTTTG	acyl-CoA-binding protein [Vitis vinifera]	Acyl-CoA-binding domain-containing protein 1 OS=Arabidopsis thaliana GN=ACBP1 PE=1 SV=2	--
HAS1151	Ahy.Unigene10836	(ACC)6	AGAATTGGTTGAATTTGCGG	CAAACCCAACAACCTCGACT	Contains similarity to gb|AJ006354 zinc finger protein (ZAC) from Homo sapiens [Arabidopsis thaliana] >gi|28416647|gb|AAO42854.1| At1g05060 [Arabidopsis thaliana]	--	--
HAS1152	Ahy.Unigene10864	(AAC)5aagaaaacgacacatgttt(GA)8	GGTGAGTGCGAAAGTGTTGA	CAAACAAAGCTTCCATCTCTGA	Os07g0602700 [Oryza sativa Japonica Group] >gi|113611743|dbj|BAF22121.1| Os07g0602700 [Oryza sativa Japonica Group]	Leucine-rich repeat receptor-like protein kinase PEPR1 OS=Arabidopsis thaliana GN=PEPR1 PE=1 SV=1	--
HAS1153	Ahy.Unigene10872	(TC)6	TACGCCATGTTCCAAAATCA	GGAGTAGTGGCGTGAAGAGG	repressor, antagonist of e2f-dp complex [Populus trichocarpa] >gi|222868557|gb|EEF05688.1| repressor, antagonist of e2f-dp complex [Populus trichocarpa]	Transcription factor E2F7 OS=Homo sapiens GN=E2F7 PE=1 SV=2	--
HAS1154	Ahy.Unigene10882	(TGG)5	GGTGGATGAAAACAGCCATT	GCTCATCATCAAACGGGAGT	cytochrome P450 probable campestanol to 6-deoxocathasterone or 6-oxocampestanol to cathasterone [Populus trichocarpa] >gi|222853127|gb|EEE90674.1| cytochrome P450 probable campestanol to 6-deoxocathasterone or 6-oxocampestanol to cathasterone [Populus trichocarpa]	Cytochrome P450 90B1 OS=Arabidopsis thaliana GN=CYP90B1 PE=1 SV=1	Cytochrome P450
HAS1155	Ahy.Unigene10895	(TCAC)5	CCTCCGATCACACCACTTTT	ATGCTCACAAAATCCAAGCC	--	--	--
HAS1156	Ahy.Unigene10914	(TAT)8	CCCCCAGCCTGTAAATTTCT	CAGCATGATGATGTTGAGCC	VQ motif-containing protein [Arabidopsis thaliana] >gi|28950735|gb|AAO63291.1| At4g20000 [Arabidopsis thaliana]	Protein CLEC16A homolog OS=Dictyostelium discoideum GN=DDB_G0289943 PE=3 SV=1	--
HAS1157	Ahy.Unigene10914	(CTG)6	GGCATCACTGCAGCTACATC	AAATTTACAGGCTGGGGGAG	VQ motif-containing protein [Arabidopsis thaliana] >gi|28950735|gb|AAO63291.1| At4g20000 [Arabidopsis thaliana]	Protein CLEC16A homolog OS=Dictyostelium discoideum GN=DDB_G0289943 PE=3 SV=1	--
HAS1158	Ahy.Unigene10926	(CAC)5	CTCTTCAATTCCCCTCCTCC	GGAATCACACCATGACGATG	Meltrins, fertilins and related Zn-dependent metalloproteinases of the ADAMs family (ISS) [Ostreococcus tauri]	--	--
HAS1159	Ahy.Unigene10946	(TC)13	ACTCTCTTTGCAACCTCCGA	ATTACCCTCCTCCGAACCAG	zinc finger (C3HC4-type RING finger) family protein [Arabidopsis thaliana] >gi|134031898|gb|ABO45686.1| At1g18470 [Arabidopsis thaliana]	RING finger protein B OS=Dictyostelium discoideum GN=rngB PE=2 SV=2	--
HAS1160	Ahy.Unigene10949	(AAG)7	CGGAAACAAAACTTGTTGGAA	GAAGAGATCGGTGACGAAGC	ring finger protein [Cicer arietinum]	E3 ubiquitin-protein ligase CIP8 OS=Arabidopsis thaliana GN=CIP8 PE=1 SV=1	RING-finger-containing ubiquitin ligase
HAS1161	Ahy.Unigene10954	(TGA)7	GGGTAAGGAGCATGGTGGTA	CAAGATTGCTTCCTTTCCCA	predicted protein [Populus trichocarpa] >gi|222869559|gb|EEF06690.1| predicted protein [Populus trichocarpa]	--	--
HAS1162	Ahy.Unigene10959	(AAG)5	TTACGGAGAAGCTGCCAAGT	CCAAATGCTTTTCCTTCGTC	STN7 (Stt7 homolog STN7); kinase/ protein kinase [Arabidopsis thaliana] >gi|62901055|sp|Q9S713.1|STT7_ARATH RecName: Full=Serine/threonine-protein kinase SNT7, chloroplastic; AltName: Full=Stt7 homolog; Flags: Precursor >gi|133778850|gb|ABO38765.1| At1g68830 [Arabidopsis thaliana]	Serine/threonine-protein kinase SNT7, chloroplastic OS=Arabidopsis thaliana GN=SNT7 PE=1 SV=1	Serine/threonine protein kinase
HAS1163	Ahy.Unigene11052	(AGA)8	TCAACCTCAGTGCAGAATGC	CTCCTCCTTCTCCTCCACCT	PREDICTED: similar to 3-hydroxy-3-methylglutaryl-CoA synthase [Vitis vinifera]	Hydroxymethylglutaryl-CoA synthase OS=Arabidopsis thaliana GN=HMGS PE=2 SV=2	3-hydroxy-3-methylglutaryl CoA synthase
HAS1164	Ahy.Unigene11101	(CCT)7	TGCACTCTCACTCCCTCCTT	TCCAGTTGGGAAGTACCGTC	AP2 protein [Elaeis guineensis]	AP2-like ethylene-responsive transcription factor AIL5 OS=Arabidopsis thaliana GN=AIL5 PE=2 SV=2	--
HAS1165	Ahy.Unigene11109	(TCA)6	GTCGTCATCGTCCTTGGAGT	TTAGGTCCATCCAAACGCTC	RIO kinase [Nicotiana tabacum]	Suppressor protein SRP40 OS=Saccharomyces cerevisiae GN=SRP40 PE=1 SV=2	--
HAS1166	Ahy.Unigene11122	(AGA)6	AGAGCTGCAGATGCTCTGTG	CCCTGCGTACTTGGATTGTT	lipase class 3 family protein [Arabidopsis lyrata subsp. lyrata] >gi|297313821|gb|EFH44244.1| lipase class 3 family protein [Arabidopsis lyrata subsp. lyrata]	--	--
HAS1167	Ahy.Unigene11129	(CAC)5	GTTTTCCGTCAAAATCGCAT	GAAGGGCTAATTGGGGAAAG	pentatricopeptide repeat-containing protein [Arabidopsis lyrata subsp. lyrata] >gi|297312444|gb|EFH42868.1| pentatricopeptide repeat-containing protein [Arabidopsis lyrata subsp. lyrata]	Pentatricopeptide repeat-containing protein At5g64320, mitochondrial OS=Arabidopsis thaliana GN=At5g64320 PE=2 SV=1	--
HAS1168	Ahy.Unigene11151	(CA)7	TTCCATTGATTCTTTCACACG	CCAATTGTGGAGGCTGAGAT	Os12g0112800 [Oryza sativa Japonica Group] >gi|77553471|gb|ABA96267.1| expressed protein [Oryza sativa (japonica cultivar-group)] >gi|255669982|dbj|BAF28995.2| Os12g0112800 [Oryza sativa Japonica Group]	--	--
HAS1169	Ahy.Unigene11151	(ATG)7	TTCTTATCCGCCACTCTTGC	AGCCATGTCAACCAAAGTCC	Os12g0112800 [Oryza sativa Japonica Group] >gi|77553471|gb|ABA96267.1| expressed protein [Oryza sativa (japonica cultivar-group)] >gi|255669982|dbj|BAF28995.2| Os12g0112800 [Oryza sativa Japonica Group]	--	--
HAS1170	Ahy.Unigene11191	(AGA)8	GTGCCGAGAAAATGAATGCT	TTTGGTGATGTCTCAAGGCT	--	--	--
HAS1171	Ahy.Unigene11196	(TC)13	TCCAACAAACAAATCCCTCC	GTGCAAGAGAGGGCCTTATG	D2/4-type cyclin [Populus trichocarpa]	--	--
HAS1172	Ahy.Unigene11196	(GA)8	TCGCTCCTTCAGTCCTTCAT	TCGAAGACGCTGTTGTTGTC	D2/4-type cyclin [Populus trichocarpa]	--	--
HAS1173	Ahy.Unigene11203	(TTC)6	GCACATCACACACCATCCTC	AATCTGAGTTCGGGTGGTTG	--	--	--
HAS1174	Ahy.Unigene11208	(GTG)5	GTGCTACTGCAGAAGGAGGG	TCCAACCAGGATTTCTTTGG	T25K16.4 [Arabidopsis thaliana]	Endoribonuclease Dicer homolog OS=Arabidopsis thaliana GN=CAF PE=1 SV=2	--
HAS1175	Ahy.Unigene11222	(GAA)5	TACCATTCTACCCCTCTCCG	AGCATCAGCGGAAGAACAAC	--	--	--
HAS1176	Ahy.Unigene11226	(GAT)5	GGCTTCTGGCACAGATTCTC	GGATTTCAACAGTCCTCATCG	autophagy protein ATG7 [Glycine max]	Autophagy-related protein 7 OS=Arabidopsis thaliana GN=ATG7 PE=1 SV=1	--
HAS1177	Ahy.Unigene11256	(CT)13	CCAGCTCTCTTCTTCCTCCTT	CTTGAGCTAGTGAGGGCCAC	predicted protein [Populus trichocarpa] >gi|222869308|gb|EEF06439.1| predicted protein [Populus trichocarpa]	--	--
HAS1178	Ahy.Unigene11270	(GA)10	AAAGAGAACCAAAGGGGCAT	GCTCCTTCTCGCACTGTCTC	--	--	--
HAS1179	Ahy.Unigene11280	(CAC)9ctcctcctcctcctaagcaaacaccaaaaccg(TC)7	TGCATTGTAGCAAGGCAAAG	GAGGAAGAAGAGGAGAGTTCTGA	cyclin [Ectocarpus siliculosus]	Forkhead box protein G1 OS=Cercopithecus pygerythrus GN=FOXG1 PE=3 SV=1	--
HAS1180	Ahy.Unigene11281	(GAA)5	TGAGAACAGCAACCCTCAGA	CCAAATCAGCAACACCCTCT	--	--	--
HAS1181	Ahy.Unigene11287	(GA)8	TGGTTTGGAGTTGAGGAACA	GCCTTTTCTTTCTTCTCTCTCTTTC	--	--	--
HAS1182	Ahy.Unigene11306	(CT)6	GAAAACCATCTTTAAATCTCTGAAA	ATTGCTTGGGGAGAACACTG	--	--	--
HAS1183	Ahy.Unigene11314	(CAT)10	ATTCCTGCAGCTGATGATCC	TGCGGCCACAAGTGTATTTA	At1g54200 [Arabidopsis thaliana]	Transcription factor Maf OS=Xenopus tropicalis GN=maf PE=2 SV=1	--
HAS1184	Ahy.Unigene11333	(GGC)5	CGTCAAAATCAGGGTTTCGT	GACATGGGGGAAGACAAGAA	RhoA GTPase effector DIA/Diaphanous (ISS) [Ostreococcus tauri]	--	--
HAS1185	Ahy.Unigene11335	(CT)8	TGCGGCTATTCTCTCTCGAT	CAACCTTCCCCTCATCTTGA	--	--	--
HAS1186	Ahy.Unigene11341	(TGT)5	CAACAGCTTCCAAAGCCTTC	GGCCTATTAAGAAATGGCAACA	Os03g0154100 [Oryza sativa Japonica Group] >gi|108706247|gb|ABF94042.1| FAD binding domain containing protein, expressed [Oryza sativa (japonica cultivar-group)] >gi|113547473|dbj|BAF10916.1| Os03g0154100 [Oryza sativa Japonica Group]	3-hydroxybenzoate 6-hydroxylase 1 OS=Pseudomonas alcaligenes GN=xlnD PE=1 SV=1	2-polyprenyl-6-methoxyphenol hydroxylase and related FAD-dependent oxidoreductases
HAS1187	Ahy.Unigene11361	(GA)8	AGGGGAGAAGAGGTGGAAGA	GCGTTGTGAAGTTAGCAGCA	--	--	--
HAS1188	Ahy.Unigene11368	(AAG)6aaaaagaacacggagaagatgacaatgataagaac(AAG)5	AGCAAAGAGATTCAAGCCGA	AAATGCACCCTACGAACCAG	lecithine cholesterol acyltransferase-like protein [Medicago truncatula]	Protein PXR1 OS=Ashbya gossypii GN=PXR1 PE=3 SV=1	--
HAS1189	Ahy.Unigene11400	(CT)6	CCACCCTCTTCGTCCAATAA	GCATGACAGAAAGCCCTCAT	--	--	--
HAS1190	Ahy.Unigene11400	(CAC)6	TGAAGAAGAGGAATTAGGAGACC	AAGGCATTTTGTCTGTTCCG	--	--	--
HAS1191	Ahy.Unigene11419	(TGT)6	AGGAATGTTTCAGCAGTGGC	TCAACAACCACCAACTCCAA	nucleic acid binding / transcription factor/ zinc ion binding [Arabidopsis thaliana]	Zinc finger protein NUTCRACKER OS=Arabidopsis thaliana GN=NUC PE=2 SV=1	--
HAS1192	Ahy.Unigene11419	(TGG)7	TGGTTTTGAAGCTGCTGATG	GCCACTGCTGAAACATTCCT	nucleic acid binding / transcription factor/ zinc ion binding [Arabidopsis thaliana]	Zinc finger protein NUTCRACKER OS=Arabidopsis thaliana GN=NUC PE=2 SV=1	--
HAS1193	Ahy.Unigene11428	(AAG)5	GACCCAAAGCTTGGATTGAA	TCGAAGCTCACCAACAACAA	At1g29690/F15D2_24 [Arabidopsis thaliana]	--	--
HAS1194	Ahy.Unigene11447	(CCA)5	TTGACGGTGAAATTGATGGA	TGGTGACATCTTTTGCCTCA	zinc finger (B-box type) family protein [Arabidopsis lyrata subsp. lyrata] >gi|297333444|gb|EFH63862.1| zinc finger (B-box type) family protein [Arabidopsis lyrata subsp. lyrata]	Probable salt tolerance-like protein At1g75540 OS=Arabidopsis thaliana GN=At1g75540 PE=1 SV=1	--
HAS1195	Ahy.Unigene11458	(TTC)9	TTGCTTCTTCTTCAGCACCA	TGATACCTGCAACCACCAGA	zinc finger (B-box type) family protein [Arabidopsis thaliana]	Zinc finger protein CONSTANS-LIKE 4 OS=Arabidopsis thaliana GN=COL4 PE=2 SV=2	SEC7 domain proteins
HAS1196	Ahy.Unigene11466	(GAA)9agaagg(GAA)6	GGGAAGAGAAAGGGTTTTCG	CCGTCAGAACCACTGAACCT	hypothetical protein VOLCADRAFT_115755 [Volvox carteri f. nagariensis]	NADPH oxidase activator OS=Dictyostelium discoideum GN=ncfA PE=2 SV=1	--
HAS1197	Ahy.Unigene11478	(TTG)6	CAAGGTCTGCAGTTCAAGCA	TCAGGGTCACCTTCCAATTC	hypothetical protein RCOM_0224470 [Ricinus communis] >gi|223536295|gb|EEF37947.1| hypothetical protein RCOM_0224470 [Ricinus communis]	--	--
HAS1198	Ahy.Unigene11525	(CT)10	TCGTGTGTTTCGTTGTAGCC	CGTCTTCTGTTGCTTCACCA	RTFL12 (ROTUNDIFOLIA LIKE 12) [Arabidopsis thaliana] >gi|42822053|tpg|DAA02281.1| TPA_exp: DVL10 [Arabidopsis thaliana]	--	--
HAS1199	Ahy.Unigene11600	(AGC)5	GTTGAAAAGGGCGACAAAAA	TGTGCTCCAGTATCTCGTCG	--	--	--
HAS1200	Ahy.Unigene11611	(GAA)9	AATGCGAAAACAACGAAACC	AAGGATGACACGGACACCTC	--	--	--
HAS1201	Ahy.Unigene11612	(CT)7	GATGAATGGGCACACAACAG	GTTGAGTCCCGAGAAAGGAA	--	--	--
HAS1202	Ahy.Unigene11638	(AG)9	GAAAAGAAAAAGAAGGCAGCA	AACATTCTGTTCTGCCCCAC	F3M18.23 [Arabidopsis thaliana]	--	--
HAS1203	Ahy.Unigene11644	(TCT)5	TGTTGGTACTGCTGTGGTGG	GGTTCCACTCTTCCCCTCTC	putative DNA binding protein [Trifolium pratense]	--	--
HAS1204	Ahy.Unigene11648	(TC)10	CCCCTTCATATCCTTCGCTT	AAACGGTTCCTTTGCTGATG	--	--	--
HAS1205	Ahy.Unigene11648	(AT)6	CCCCTTCATATCCTTCGCTT	AAACGGTTCCTTTGCTGATG	--	--	--
HAS1206	Ahy.Unigene11663	(CT)11	TCACCAACATATATATAACACCACACA	CAATTTGGGGAAATGATGTTG	AtHB23 (ARABIDOPSIS THALIANA HOMEOBOX PROTEIN 23); DNA binding / transcription factor [Arabidopsis thaliana]	ZF-HD homeobox protein At5g65410 OS=Arabidopsis thaliana GN=At5g65410 PE=1 SV=1	--
HAS1207	Ahy.Unigene11713	(TCA)7	ATCAAAAGGGTTCAACGCAC	CACGACTTGGAGGAGAAACA	GATA transcription factor 25 [Zea mays] >gi|195620436|gb|ACG32048.1| GATA transcription factor 25 [Zea mays]	GATA transcription factor 24 OS=Arabidopsis thaliana GN=GATA24 PE=2 SV=2	--
HAS1208	Ahy.Unigene11732	(TGA)10tggtaatt(GTG)6	GAGGGATCGTGTTCCAAAAG	CGCCTCTCAGTTTCCTTCAC	zinc finger (C3HC4-type RING finger) family protein [Arabidopsis thaliana] >gi|145651778|gb|ABP88114.1| At3g10810 [Arabidopsis thaliana]	Uncharacterized histidine-rich protein DDB_G0274557 OS=Dictyostelium discoideum GN=DDB_G0274557 PE=4 SV=1	Co/Zn/Cd efflux system component
HAS1209	Ahy.Unigene11734	(TGA)5	CAGTTGGGTGAAGAGGGAAA	TATGGTCACATCGAAGGCAA	WOX2 [Petunia x hybrida]	WUSCHEL-related homeobox 2 OS=Arabidopsis thaliana GN=WOX2 PE=2 SV=1	--
HAS1210	Ahy.Unigene11734	(GTT)5	TCCATGTCCAGAAGTGACGA	TTTCCCTCTTCACCCAACTG	WOX2 [Petunia x hybrida]	WUSCHEL-related homeobox 2 OS=Arabidopsis thaliana GN=WOX2 PE=2 SV=1	--
HAS1211	Ahy.Unigene11734	(TGT)6	TGTTGTTGTTGTTGGTGCCT	TTTCCCTCTTCACCCAACTG	WOX2 [Petunia x hybrida]	WUSCHEL-related homeobox 2 OS=Arabidopsis thaliana GN=WOX2 PE=2 SV=1	--
HAS1212	Ahy.Unigene11769	(TA)6	ACCTTCTCACACCGCACTTT	GGCTTCCAGACCAAAAATCA	pherophorin-S [Volvox carteri f. nagariensis]	Formin-binding protein 4 OS=Mus musculus GN=Fnbp4 PE=1 SV=2	--
HAS1213	Ahy.Unigene11769	(TGG)7	TGATTTTTGGTCTGGAAGCC	GTGAATGGCGACCTGCTAGT	pherophorin-S [Volvox carteri f. nagariensis]	Formin-binding protein 4 OS=Mus musculus GN=Fnbp4 PE=1 SV=2	--
HAS1214	Ahy.Unigene11770	(GTA)5	CTAACCCAGAAGCCATGGAA	ATGATGGAGTGTGAGGAGGG	MYB-related protein [Lotus japonicus]	Transcription factor MYB12 OS=Arabidopsis thaliana GN=MYB12 PE=2 SV=1	Myb superfamily proteins, including transcription factors and mRNA splicing factors
HAS1215	Ahy.Unigene11807	(TC)20	ATTCTGCTGCATCACCATCA	CCCTTGGAGGATTCATTCTG	ACR3; amino acid binding [Arabidopsis thaliana] >gi|30699222|ref|NP_849896.1| ACR3; amino acid binding [Arabidopsis thaliana] >gi|30699224|ref|NP_849897.1| ACR3; amino acid binding [Arabidopsis thaliana] >gi|79321337|ref|NP_001031289.1| ACR3; amino acid binding [Arabidopsis thaliana] >gi|186495930|ref|NP_001117608.1| ACR3; amino acid binding [Arabidopsis thaliana] >gi|2829923|gb|AAC00631.1| Simil…	[Protein-PII] uridylyltransferase OS=Gluconobacter oxydans GN=glnD PE=3 SV=1	UTP:GlnB (protein PII) uridylyltransferase
HAS1216	Ahy.Unigene11827	(GCT)6	AACTGCTCTGCACTTCGACC	TGATGATGGGAGAAGCATGA	PREDICTED: similar to ftsH-like protease [Vitis vinifera]	Cell division protease ftsH homolog 5, mitochondrial OS=Oryza sativa subsp. japonica GN=FTSH5 PE=3 SV=1	ATP-dependent Zn proteases
HAS1217	Ahy.Unigene11845	(TGT)11	GCAACATGTGTTAGAGCCCA	AACATCAAACAGGTGGAGTGG	universal stress protein family protein [Arabidopsis lyrata subsp. lyrata] >gi|297339834|gb|EFH70251.1| universal stress protein family protein [Arabidopsis lyrata subsp. lyrata]	--	--
HAS1218	Ahy.Unigene11846	(GTC)7	ATTCGAGATCGGAGTCGATG	CGTGTGGAAGAAAAAGAAGCA	zinc finger protein, putative [Ricinus communis] >gi|223534300|gb|EEF36012.1| zinc finger protein, putative [Ricinus communis]	--	--
HAS1219	Ahy.Unigene11848	(TTC)5	TCAGAACCACAGAACCACCA	TTACAGAGCCACAATGCGAG	--	--	--
HAS1220	Ahy.Unigene11855	(CTT)6	CCCCACTCACCCATTCTTAC	GAGGTGCGTGAAACTGGAAT	--	--	--
HAS1221	Ahy.Unigene11881	(CTT)5	TCTTCAACCTCAGTATTCTCCTCC	AAGCGTTGTGTTTGGTTTCC	PREDICTED: hypothetical protein [Vitis vinifera]	--	--
HAS1222	Ahy.Unigene11896	(TTC)6	CAAGAACGCAAAAGAGGAGG	TGAGAGCAACGGAGATTGTG	FAT domain-containing protein [Arabidopsis lyrata subsp. lyrata] >gi|297312872|gb|EFH43295.1| FAT domain-containing protein [Arabidopsis lyrata subsp. lyrata]	Probable transcription-associated protein 1 OS=Dictyostelium discoideum GN=tra1 PE=3 SV=2	Phosphatidylinositol kinase and protein kinases of the PI-3 kinase family
HAS1223	Ahy.Unigene11903	(GGA)6	GCTCTCCCTGTGCTTGTAGG	CACCTCATCAACTCTCCCGT	protein binding / zinc ion binding [Arabidopsis thaliana]	RING finger protein B OS=Dictyostelium discoideum GN=rngB PE=2 SV=2	--
HAS1224	Ahy.Unigene11957	(AGA)5	ATGATCATGAATGGCGGTG	AGGGGAATGAGTGTTTGTGC	zinc finger (B-box type) family protein [Arabidopsis thaliana] >gi|45825151|gb|AAS77483.1| At5g54470 [Arabidopsis thaliana]	Zinc finger protein CONSTANS-LIKE 13 OS=Arabidopsis thaliana GN=COL13 PE=2 SV=1	--
HAS1225	Ahy.Unigene11970	(TGA)5	TGCAATCATGGTTTCTTTGTTT	GAGAACTTCCTCGGTGGACA	AP2/EREBP transcription factor BABY BOOM [Medicago truncatula]	AP2-like ethylene-responsive transcription factor BBM1 OS=Brassica napus GN=BBM1 PE=2 SV=1	--
HAS1226	Ahy.Unigene11994	(TTC)6	CGAAAATTTCCACCGAAGAA	GGGAAAGCCAAAGTTGATGA	EMB514 [Arabidopsis thaliana]	--	--
HAS1227	Ahy.Unigene12002	(CTG)5(CTA)5	AACGAGTTGAATTTGGGTGG	ATTTTCATATGCCGCTTGCT	At5g10060 [Arabidopsis thaliana]	--	--
HAS1228	Ahy.Unigene12016	(CTT)5	TTGCAAAGAACATCAAAAACCTT	CAGAGGGGAACACCAGAAAA	Os03g0395300 [Oryza sativa Japonica Group] >gi|14029007|gb|AAK52548.1|AC079853_1 Putative myosin heavy chain-like [Oryza sativa Japonica Group] >gi|113548763|dbj|BAF12206.1| Os03g0395300 [Oryza sativa Japonica Group]	Protein PLASTID MOVEMENT IMPAIRED 15 OS=Arabidopsis thaliana GN=PMI15 PE=2 SV=2	--
HAS1229	Ahy.Unigene12022	(CCT)5	CAAGCTTCGTAGCCACCTTC	AGTGGGAGAGTGGTCCTCCT	RecName: Full=Extensin; AltName: Full=Cell wall hydroxyproline-rich glycoprotein; Flags: Precursor	Wiskott-Aldrich syndrome protein homolog 1 OS=Schizosaccharomyces pombe GN=wsp1 PE=1 SV=3	--
HAS1230	Ahy.Unigene12038	(CAC)5	ACCTCGCTTCCTCTTTCTCC	TAAAGGCGCGGAATTTTCTA	Os08g0169700 [Oryza sativa Japonica Group] >gi|113623057|dbj|BAF23002.1| Os08g0169700 [Oryza sativa Japonica Group]	Uncharacterized 24.1 kDa protein in LEF4-P33 intergenic region OS=Autographa californica nuclear polyhedrosis virus PE=4 SV=1	ABC-type uncharacterized transport system involved in gliding motility, auxiliary component
HAS1231	Ahy.Unigene12040	(CCT)5	ACCACGAATTCCCTCTCCTT	ACGGTTACAGGGATGACGAG	AT3g18790/MVE11_17 [Arabidopsis thaliana] >gi|19699138|gb|AAL90935.1| AT3g18790/MVE11_17 [Arabidopsis thaliana] >gi|227202802|dbj|BAH56874.1| AT3G18790 [Arabidopsis thaliana]	Pre-mRNA-splicing factor ISY1 homolog OS=Mus musculus GN=Isy1 PE=1 SV=2	Predicted membrane protein/domain
HAS1232	Ahy.Unigene12047	(ATC)5	GGTTAAGGGCAGTGTTTCCA	TGTCTTGATGGCTTTTTCCC	--	--	--
HAS1233	Ahy.Unigene12047	(TA)7ggttaagggcagtgtttccatatatggattgaacactttaaata(AT)6	TTTTCTTGTCCTAGACGCTACTCTC	CCTAGCACGAGGAAGGTCAC	--	--	--
HAS1234	Ahy.Unigene12091	(AGT)7	TGAGCTTTCATCCATTGCAG	CCTCTTTCTCTCAGGTTGCG	--	--	--
HAS1235	Ahy.Unigene12093	(TTC)5	TCCTTTGGTCTTGCATTTCC	CGAGTCTACCATTCCCTGCT	PSRP4 (PLASTID-SPECIFIC RIBOSOMAL PROTEIN 4); structural constituent of ribosome [Arabidopsis thaliana] >gi|75275034|sp|O80439.1|RR31_ARATH RecName: Full=30S ribosomal protein S31, chloroplastic; AltName: Full=Plastid-specific 30S ribosomal protein 4; Short=PSRP-4; Flags: Precursor >gi|7578852|gb|AAF64153.1|AF236826_1 plastid-specific ribosomal protein 4 precursor [Arabidopsis thaliana] >gi|33353…	30S ribosomal protein S31, chloroplastic OS=Arabidopsis thaliana GN=RPS31 PE=1 SV=1	--
HAS1236	Ahy.Unigene12101	(CAT)7caagaatctttcactcttcttcttcatcttcatcagaatcaagtgc(TG)6	AACAACCAACACCAACAGCA	GGGAGGGTCTTCAGGAGATT	kinase family protein [Arabidopsis lyrata subsp. lyrata] >gi|297311010|gb|EFH41434.1| kinase family protein [Arabidopsis lyrata subsp. lyrata]	Probable serine/threonine-protein kinase At4g35230 OS=Arabidopsis thaliana GN=At4g35230 PE=1 SV=1	--
HAS1237	Ahy.Unigene12119	(CT)6	AATACACCCTCCCATCCTCC	CAGGGTTCCATGCGTAAAGT	--	--	--
HAS1238	Ahy.Unigene12127	(GTG)5	AAGGAAGCAAAGCCTGTGAA	TAACACCACTGCAACCCAAA	Actin-binding FH2 [Medicago truncatula]	Formin-like protein 1 OS=Arabidopsis thaliana GN=FH1 PE=1 SV=1	Myosin heavy chain
HAS1239	Ahy.Unigene12127	(GTG)7	AAGGAAGCAAAGCCTGTGAA	TAACACCACTGCAACCCAAA	Actin-binding FH2 [Medicago truncatula]	Formin-like protein 1 OS=Arabidopsis thaliana GN=FH1 PE=1 SV=1	Myosin heavy chain
HAS1240	Ahy.Unigene12127	(AGA)10	TTTGGGTTGCAGTGGTGTTA	TCCTCTCACTCCCACACTCA	Actin-binding FH2 [Medicago truncatula]	Formin-like protein 1 OS=Arabidopsis thaliana GN=FH1 PE=1 SV=1	Myosin heavy chain
HAS1241	Ahy.Unigene12134	(TCT)5	ATGGCCATGCTTGTTTCTTC	GAGGGTGGCTTTGAAAGATG	--	--	--
HAS1242	Ahy.Unigene12146	(AG)7	AGGGGGACAAGAGCGTATCT	AACATTTCGAACCACCTTGC	--	--	--
HAS1243	Ahy.Unigene12163	(ACA)6	ACCCAACTCCACTCCTCCTT	TCCTCCAGATCGTCCAATTC	chromatin remodeling complex subunit [Populus trichocarpa] >gi|222863784|gb|EEF00915.1| chromatin remodeling complex subunit [Populus trichocarpa]	--	--
HAS1244	Ahy.Unigene12163	(TC)7	CCCCCTTCACTTCCTTTCTC	TCGTCATGGCAATTGTTGTT	chromatin remodeling complex subunit [Populus trichocarpa] >gi|222863784|gb|EEF00915.1| chromatin remodeling complex subunit [Populus trichocarpa]	--	--
HAS1245	Ahy.Unigene12167	(TCG)5	CACCTTCACTGCGTCTCGT	GATGATGTGAAGGCACAACG	--	--	--
HAS1246	Ahy.Unigene12168	(CT)9	ACAAAGCCACATGGTCACAA	GAGAAGCGTTTTGGTTTGGA	--	--	--
HAS1247	Ahy.Unigene12205	(AAT)7	GGCATTGGTATCAACCCATC	TGTGATCCCATATGAAGCCA	NAC domain protein, IPR003441 [Populus trichocarpa] >gi|222842498|gb|EEE80045.1| NAC domain protein, IPR003441 [Populus trichocarpa]	Protein CUP-SHAPED COTYLEDON 3 OS=Arabidopsis thaliana GN=NAC031 PE=2 SV=1	--
HAS1248	Ahy.Unigene12261	(AG)11	ACCCCATATCCATCTGTCCA	TCCACCCACCACTCTTCTTC	transcription elongation factor-related [Arabidopsis thaliana]	PHD finger protein 3 OS=Homo sapiens GN=PHF3 PE=1 SV=3	DNA-directed RNA polymerase, subunit M/Transcription elongation factor TFIIS
HAS1249	Ahy.Unigene12261	(GGT)5gggaactggtggttctgttgtgagttttgcggctgccattcaggtat(ATC)5	AGGAGGAACCCAATTTGGAC	TGGTGGTTCAATCCAACCTT	transcription elongation factor-related [Arabidopsis thaliana]	PHD finger protein 3 OS=Homo sapiens GN=PHF3 PE=1 SV=3	DNA-directed RNA polymerase, subunit M/Transcription elongation factor TFIIS
HAS1250	Ahy.Unigene12261	(TCA)7	GTTTGGACCACCCATGAAAC	TTCGTCAACAATTTCACCCA	transcription elongation factor-related [Arabidopsis thaliana]	PHD finger protein 3 OS=Homo sapiens GN=PHF3 PE=1 SV=3	DNA-directed RNA polymerase, subunit M/Transcription elongation factor TFIIS
HAS1251	Ahy.Unigene12263	(AGA)6	GTTTGAGGGTCCACGTCACT	CTTTCTTTTCACCGCAAAGC	alpha-glucosidase [Solanum tuberosum]	Alpha-xylosidase OS=Arabidopsis thaliana GN=XYL1 PE=1 SV=1	Alpha-glucosidases, family 31 of glycosyl hydrolases
HAS1252	Ahy.Unigene12267	(AGT)7	GCAGAGGAAGGAGCATCATC	CAACACTCGAGCAGTGGAAA	multidrug/pheromone exporter, MDR family, ABC transporter family [Populus trichocarpa] >gi|222868115|gb|EEF05246.1| multidrug/pheromone exporter, MDR family, ABC transporter family [Populus trichocarpa]	ABC transporter B family member 1 OS=Arabidopsis thaliana GN=ABCB1 PE=1 SV=1	ABC-type multidrug transport system, ATPase and permease components
HAS1253	Ahy.Unigene12269	(AG)6	AGCCAGCCCAATAACTCAAA	ACCCCATTCATTTCAACAGC	AT4G28760 [Arabidopsis thaliana]	Uro-adherence factor A OS=Staphylococcus saprophyticus subsp. saprophyticus (strain ATCC 15305 / DSM 20229) GN=uafA PE=4 SV=1	--
HAS1254	Ahy.Unigene12269	(AGA)5	GGCCGTTAATCCAAAAACCT	TTTGAGTTATTGGGCTGGCT	AT4G28760 [Arabidopsis thaliana]	Uro-adherence factor A OS=Staphylococcus saprophyticus subsp. saprophyticus (strain ATCC 15305 / DSM 20229) GN=uafA PE=4 SV=1	--
HAS1255	Ahy.Unigene12288	(CT)6	GCAAGCTGTTGGAGCATCTA	TTGTTTCCCCCAATTCATGT	formin homology 2 domain-containing protein / FH2 domain-containing protein [Arabidopsis thaliana] >gi|75171125|sp|Q9FJX6.1|FH6_ARATH RecName: Full=Formin-like protein 6; Short=AtFH6; Short=AtFORMIN-6; Flags: Precursor >gi|9757868|dbj|BAB08455.1| formin-like protein [Arabidopsis thaliana] >gi|37694426|gb|AAQ99143.1| formin-like protein AtFH6 [Arabidopsis thaliana]	Formin-like protein 6 OS=Arabidopsis thaliana GN=FH6 PE=1 SV=1	Serine/threonine protein kinase
HAS1256	Ahy.Unigene12294	(GAA)7	GATCTGAGACGACGGTGGAT	TCCAAAGAAGCGAAAGGAAA	plastidic phosphate translocator-like protein2 [Mesembryanthemum crystallinum]	Solute carrier family 35 member E1 homolog OS=Drosophila melanogaster GN=CG14621 PE=2 SV=1	Permeases of the drug/metabolite transporter (DMT) superfamily
HAS1257	Ahy.Unigene12303	(TAA)5	TCACCCTCAGTCTCAGCCTT	GAGGAATCGTGATCTTCCCA	BEL14 protein [Solanum etuberosum]	Homeobox protein BEL1 homolog OS=Arabidopsis thaliana GN=BEL1 PE=1 SV=2	--
HAS1258	Ahy.Unigene12308	(CCCAGT)5	GCAGAGCAATGGTATCAGCA	TTAGAAACTCCCTGCGGTTG	omega gliadin [Aegilops tauschii]	Chromatin modification-related protein vid-21 OS=Neurospora crassa GN=vid-21 PE=3 SV=1	FOG: TPR repeat
HAS1259	Ahy.Unigene12309	(GA)7	GTGGATTTGGGGAAAAGGAT	CTCGGACACACACATAAAGCA	tetratricopeptide repeat (TPR)-containing protein [Arabidopsis thaliana] >gi|219291100|gb|ACL13985.1| At5g21990 [Arabidopsis thaliana]	70 kDa peptidyl-prolyl isomerase OS=Triticum aestivum GN=FKBP70 PE=2 SV=1	FOG: TPR repeat
HAS1260	Ahy.Unigene12318	(TC)7	ATTTTCCCGAGAAATTCGGT	TATGTTCTCCGTTCCGTTCC	kelch repeat-containing serine/threonine phosphoesterase family protein [Arabidopsis thaliana] >gi|160359047|sp|Q9SHS7.2|BSL3_ARATH RecName: Full=Serine/threonine-protein phosphatase BSL3; AltName: Full=BSU1-like protein 3	Serine/threonine-protein phosphatase BSL3 OS=Arabidopsis thaliana GN=BSL3 PE=1 SV=2	--
HAS1261	Ahy.Unigene12334	(GA)6	CGAGACCATGGATGATGATG	GAAACGGCAGCCAGAAATTA	SET domain protein [Populus trichocarpa] >gi|222861069|gb|EEE98611.1| SET domain protein [Populus trichocarpa]	Histone-lysine N-methyltransferase EZA1 OS=Arabidopsis thaliana GN=EZA1 PE=1 SV=1	--
HAS1262	Ahy.Unigene12335	(CAG)5	AAATTCACTGGCTCAATGCC	AGAGCAAGAGCGAGAGCAAG	transporter-related [Arabidopsis thaliana] >gi|75253404|sp|Q66GI9.1|ANTR4_ARATH RecName: Full=Probable anion transporter 4, chloroplastic; AltName: Full=Phosphate transporter PHT4;3; Flags: Precursor >gi|51536596|gb|AAU05536.1| At3g46980 [Arabidopsis thaliana]	Probable anion transporter 4, chloroplastic OS=Arabidopsis thaliana GN=ANTR4 PE=2 SV=1	Permeases of the major facilitator superfamily
HAS1263	Ahy.Unigene12347	(ATG)8	GTAAAGAGGAGGGAAACCGC	CTGAACCCGACTCCACAGAT	P0432B10.2 [Oryza sativa Japonica Group]	Serine-rich adhesin for platelets OS=Staphylococcus haemolyticus (strain JCSC1435) GN=sraP PE=3 SV=1	AAA ATPase containing von Willebrand factor type A (vWA) domain
HAS1264	Ahy.Unigene12347	(TCCAGC)5	TTGGAAAATGCACCTGTGAG	GTGCCAAGGCTAGGATACCA	P0432B10.2 [Oryza sativa Japonica Group]	Serine-rich adhesin for platelets OS=Staphylococcus haemolyticus (strain JCSC1435) GN=sraP PE=3 SV=1	AAA ATPase containing von Willebrand factor type A (vWA) domain
HAS1265	Ahy.Unigene12354	(AGA)5	TTCTGGGGTGGTTACTCTGC	ACCGGAATCGAGAAACACTG	PHD finger family protein [Arabidopsis lyrata subsp. lyrata] >gi|297333542|gb|EFH63960.1| PHD finger family protein [Arabidopsis lyrata subsp. lyrata]	Protein Jade-1 OS=Danio rerio GN=phf17 PE=2 SV=1	PHD zinc finger-containing protein
HAS1266	Ahy.Unigene12358	(GAT)5	ATAATCCGCAGACGGTGAAG	GTCAATTCGGTGGTGAATCC	At4g33985 [Arabidopsis thaliana]	--	--
HAS1267	Ahy.Unigene12386	(CCT)10(CAT)9	CAGGTCCATTGCCAAGTTTT	TTCCAGAAGATGGATTTGGC	protein kinase [Glycine max]	Probable receptor protein kinase TMK1 OS=Arabidopsis thaliana GN=TMK1 PE=1 SV=1	Serine/threonine protein kinase
HAS1268	Ahy.Unigene12389	(ATC)8	CAAGAATCACAAAATGACTGTCC	ATGCTTTTCGGCTTCATCAT	WD-40 repeat family protein [Arabidopsis lyrata subsp. lyrata] >gi|297311810|gb|EFH42234.1| WD-40 repeat family protein [Arabidopsis lyrata subsp. lyrata]	WD repeat-containing protein 44 OS=Homo sapiens GN=WDR44 PE=1 SV=1	FOG: WD40 repeat
HAS1269	Ahy.Unigene12392	(GAA)6	GGTACTGCTTCCATTGGCAT	TTTTCCAAAAGCAACGCAAT	myosin heavy chain-related [Arabidopsis thaliana] >gi|29028898|gb|AAO64828.1| At3g56480 [Arabidopsis thaliana]	--	--
HAS1270	Ahy.Unigene12398	(TCT)5tca(TTC)6	AAGCGTGCACCAATCTCTCT	GGGTCAAGTTGTGAGGGAAA	emb1703 (embryo defective 1703) [Arabidopsis thaliana]	DNA ligase 1 OS=Dictyostelium discoideum GN=lig1 PE=3 SV=1	--
HAS1271	Ahy.Unigene12402	(AGA)9	CGCGATTCCTGAAGAAGAAG	GAGTTCACGGAACGGAACAT	Os06g0659400 [Oryza sativa Japonica Group] >gi|51536173|dbj|BAD38346.1| lustrin A-like [Oryza sativa Japonica Group] >gi|52077362|dbj|BAD46402.1| lustrin A-like [Oryza sativa Japonica Group] >gi|113596304|dbj|BAF20178.1| Os06g0659400 [Oryza sativa Japonica Group]	Uncharacterized 29.3 kDa protein OS=Orgyia pseudotsugata multicapsid polyhedrosis virus GN=ORF92 PE=4 SV=1	--
HAS1272	Ahy.Unigene12423	(GCG)5	GTACCGAGCATTCTGCCAGT	ACGCCACCAATTTTCTCAAC	RecName: Full=Homeobox protein knotted-1-like 3; AltName: Full=KNAP3 >gi|1946222|emb|CAA96512.1| knotted1-like homeobox protein [Malus x domestica]	Homeobox protein knotted-1-like 3 OS=Malus domestica PE=2 SV=1	Molecular chaperone
HAS1273	Ahy.Unigene12423	(CTAA)5	TTGGTGGTGAAGTGGTGAAA	AAAACAGCACCCTCTTCCCT	RecName: Full=Homeobox protein knotted-1-like 3; AltName: Full=KNAP3 >gi|1946222|emb|CAA96512.1| knotted1-like homeobox protein [Malus x domestica]	Homeobox protein knotted-1-like 3 OS=Malus domestica PE=2 SV=1	Molecular chaperone
HAS1274	Ahy.Unigene12428	(CTT)7	CCTTCATGGCTCTTCCTCAG	TTGTCAAGTGTCTCAACGGC	transketolase 1 [Capsicum annuum]	Transketolase, chloroplastic OS=Solanum tuberosum PE=2 SV=1	Transketolase
HAS1275	Ahy.Unigene12428	(TCT)5	TTTTCCACACCCTCTCAACC	TACAGCACGTGCCAAAAGAG	transketolase 1 [Capsicum annuum]	Transketolase, chloroplastic OS=Solanum tuberosum PE=2 SV=1	Transketolase
HAS1276	Ahy.Unigene12438	(CTC)5	ATCGGAAAACCCTCGATACC	TGCTGAAAGCAGAAGCAAGA	AtALMT9 (aluminum-activated malate transporter 9); anion channel [Arabidopsis thaliana]	Uncharacterized protein C26F1.08c OS=Schizosaccharomyces pombe GN=SPAC26F1.08c PE=2 SV=1	--
HAS1277	Ahy.Unigene12440	(GCC)5	CTTCTGCTTCCCCATAGCTG	GTGGATGTGACCGTGTTGAG	transcription elongation factor-related [Arabidopsis thaliana]	--	--
HAS1278	Ahy.Unigene12443	(GAA)5	TGGCCATGTGTAGGTGTGTC	ATGACCCTCATGTTGCACCT	protein binding [Arabidopsis thaliana]	Protein phosphatase 1 regulatory subunit pprA OS=Dictyostelium discoideum GN=pprA PE=3 SV=1	Leucine-rich repeat (LRR) protein
HAS1279	Ahy.Unigene12456	(GA)7	AGAGGGATGGCATAGTGTGG	AAAGGATGTCCCTTCACCCT	LINC4 (LITTLE NUCLEI4) [Arabidopsis thaliana]	Trichohyalin OS=Oryctolagus cuniculus GN=TCHH PE=2 SV=1	ATPase involved in DNA repair
HAS1280	Ahy.Unigene12459	(GAA)7	ATTTGAGGGAAGATGGGGTT	TTGCTTCCCTCTTGCTTCTC	serine/threonine protein kinase-like protein [Glycine max]	Protein kinase APK1B, chloroplastic OS=Arabidopsis thaliana GN=APK1B PE=2 SV=2	Serine/threonine protein kinase
HAS1281	Ahy.Unigene12465	(GA)7	GAAGGAGCAAAATCAATGGC	TTCAACAACATTTTTCTTTCTTTTT	ATBAG1 (ARABIDOPSIS THALIANA BCL-2-ASSOCIATED ATHANOGENE 1); protein binding [Arabidopsis thaliana]	BAG family molecular chaperone regulator 1A OS=Schizosaccharomyces pombe GN=bag101 PE=2 SV=1	--
HAS1282	Ahy.Unigene12465	(AG)7	TTCCACCAAAGTCCAACTCC	GCCATTGATTTTGCTCCTTC	ATBAG1 (ARABIDOPSIS THALIANA BCL-2-ASSOCIATED ATHANOGENE 1); protein binding [Arabidopsis thaliana]	BAG family molecular chaperone regulator 1A OS=Schizosaccharomyces pombe GN=bag101 PE=2 SV=1	--
HAS1283	Ahy.Unigene12468	(TCA)5	AATAAACTCTCCCCTTCGCC	ACCGCTTGACAAAGCAGAGT	RecName: Full=Alpha-glucan water dikinase, chloroplastic; AltName: Full=Starch-related protein R1; Flags: Precursor >gi|20384925|gb|AAM18228.1| R1 [Citrus reticulata]	Alpha-glucan water dikinase, chloroplastic OS=Citrus reticulata GN=R1 PE=2 SV=1	Phosphoenolpyruvate synthase/pyruvate phosphate dikinase
HAS1284	Ahy.Unigene12471	(CAC)6	CCACGTACCAACCACCTACC	GGGACAGGGATTGAAGATGA	protein kinase family protein [Arabidopsis thaliana]	Probable serine/threonine-protein kinase At1g01540 OS=Arabidopsis thaliana GN=At1g01540 PE=1 SV=2	Serine/threonine protein kinase
HAS1285	Ahy.Unigene12471	(TTC)6	TACTACAAACGCCACCCCTC	TGGCACCACCACTTGAATAA	protein kinase family protein [Arabidopsis thaliana]	Probable serine/threonine-protein kinase At1g01540 OS=Arabidopsis thaliana GN=At1g01540 PE=1 SV=2	Serine/threonine protein kinase
HAS1286	Ahy.Unigene12472	(TCC)7	ATCAGCCGATGACAGCTTCT	ATCTTTTTCGGTTTTGGGCT	SAC3/GANP family protein [Arabidopsis thaliana]	Leukocyte receptor cluster member 8 homolog OS=Xenopus laevis GN=leng8 PE=2 SV=1	--
HAS1287	Ahy.Unigene12476	(CAC)5	GGCCACTTTTGAAAACCGTA	GGATCTCCTTGATGGGTTGA	pleckstrin homology (PH) domain-containing protein / RhoGAP domain-containing protein [Arabidopsis thaliana] >gi|79598819|ref|NP_851042.2| pleckstrin homology (PH) domain-containing protein / RhoGAP domain-containing protein [Arabidopsis thaliana] >gi|20147217|gb|AAM10324.1| AT5g19390/F7K24_140 [Arabidopsis thaliana] >gi|25090125|gb|AAN72235.1| At5g19390/F7K24_140 [Arabidopsis thaliana] >gi|22242…	Rho GTPase-activating protein 9 OS=Homo sapiens GN=ARHGAP9 PE=1 SV=2	--
HAS1288	Ahy.Unigene12483	(TTC)5	GAGTCGCAGTACGGTTGACA	GAATCGCTTGGCTTCAGTTC	Os03g0769400 [Oryza sativa Japonica Group] >gi|40539077|gb|AAR87334.1| expressed protein [Oryza sativa Japonica Group] >gi|50872443|gb|AAT85043.1| expressed protein [Oryza sativa Japonica Group] >gi|113549866|dbj|BAF13309.1| Os03g0769400 [Oryza sativa Japonica Group]	--	--
HAS1289	Ahy.Unigene12487	(TA)6	GAGAGAAGGCGACAGTTTGG	AATCCTTTTTGCGAGCTTCA	ACR8; amino acid binding [Arabidopsis thaliana] >gi|8778647|gb|AAF79655.1|AC025416_29 F5O11.14 [Arabidopsis thaliana] >gi|22138106|gb|AAM93433.1| ACR8 [Arabidopsis thaliana] >gi|111074504|gb|ABH04625.1| At1g12420 [Arabidopsis thaliana]	[Protein-PII] uridylyltransferase OS=Sinorhizobium medicae (strain WSM419) GN=glnD PE=3 SV=1	UTP:GlnB (protein PII) uridylyltransferase
HAS1290	Ahy.Unigene12492	(TCTGT)5	ATTGAATGAATGAAGCCCCA	CATAACGTGGCGAGTTAGCA	2-oxoglutarate dehydrogenase E2 subunit [Arabidopsis lyrata subsp. lyrata] >gi|297310208|gb|EFH40632.1| 2-oxoglutarate dehydrogenase E2 subunit [Arabidopsis lyrata subsp. lyrata]	Dihydrolipoyllysine-residue succinyltransferase component of 2-oxoglutarate dehydrogenase complex, mitochondrial OS=Mus musculus GN=Dlst PE=1 SV=1	Pyruvate/2-oxoglutarate dehydrogenase complex, dihydrolipoamide acyltransferase (E2) component, and related enzymes
HAS1291	Ahy.Unigene12494	(CCT)7	ATCCATGGCGACGTACTTTC	TGTTGAGTATGAGGGGGAGG	BEL1-like homeodomain transcription factor [Trifolium pratense]	BEL1-like homeodomain protein 1 OS=Arabidopsis thaliana GN=BLH1 PE=1 SV=1	--
HAS1292	Ahy.Unigene12494	(GAT)5	GCTCATCATCAAAGGGTGCT	CAACTCTGGTGTGACAGGGA	BEL1-like homeodomain transcription factor [Trifolium pratense]	BEL1-like homeodomain protein 1 OS=Arabidopsis thaliana GN=BLH1 PE=1 SV=1	--
HAS1293	Ahy.Unigene12499	(CT)9	AACTCACCCTCTCCTCCCTC	CAAAATCTTTAAGCTCGGCG	PREDICTED: similar to NFU4 (NFU domain protein 4) [Vitis vinifera]	NifU-like protein 4, mitochondrial OS=Arabidopsis thaliana GN=NIFU4 PE=2 SV=1	Thioredoxin-like proteins and domains
HAS1294	Ahy.Unigene12512	(AC)6	GCAGCACTCTTGTTTCTCCC	GGAATCATCATCGGAGCATT	expressed protein [Arabidopsis lyrata subsp. lyrata] >gi|297331319|gb|EFH61738.1| expressed protein [Arabidopsis lyrata subsp. lyrata]	Vegetative cell wall protein gp1 OS=Chlamydomonas reinhardtii GN=GP1 PE=2 SV=1	ATPases involved in chromosome partitioning
HAS1295	Ahy.Unigene12513	(GAA)5	GAGGAGGAGGAGGAAGAGG	TCAGATTCCATTTGTTGGCA	frigida-essential 1 [Arabidopsis lyrata subsp. lyrata] >gi|297327148|gb|EFH57568.1| frigida-essential 1 [Arabidopsis lyrata subsp. lyrata]	Zinc finger CCCH domain-containing protein 27 OS=Arabidopsis thaliana GN=FES1 PE=2 SV=2	--
HAS1296	Ahy.Unigene12519	(AGA)5	AATACAAAGCAGCGACACACC	CGAAATCGAAGCACTGTTCA	Protein kinase [Medicago truncatula]	Shaggy-related protein kinase kappa OS=Arabidopsis thaliana GN=ASK10 PE=1 SV=2	Serine/threonine protein kinase
HAS1297	Ahy.Unigene12536	(CA)6	GAACCTTAACTAACAACCACCTCA	GCGAAATGGTTGGAGAGAGA	Os07g0494900 [Oryza sativa Japonica Group] >gi|113611227|dbj|BAF21605.1| Os07g0494900 [Oryza sativa Japonica Group]	Transmembrane protein 135 OS=Xenopus laevis GN=tmem135 PE=2 SV=1	--
HAS1298	Ahy.Unigene12540	(AAC)5	AGCTTTCAACGTCGCAGATT	CCTCGCTGTAGAAAGCCAAC	cytochrome P450 monooxygenase CYP84A16 [Glycine max]	Cytochrome P450 84A1 OS=Arabidopsis thaliana GN=CYP84A1 PE=2 SV=1	Cytochrome P450
HAS1299	Ahy.Unigene12545	(CAC)6	TCACGCTAAACGACATCTGC	CTCTGGATCCCCGTACTCAG	KUP7; potassium ion transmembrane transporter [Arabidopsis thaliana] >gi|38503183|sp|Q9FY75.2|POT7_ARATH RecName: Full=Potassium transporter 7; Short=AtPOT7; Short=AtHAK7	Potassium transporter 7 OS=Arabidopsis thaliana GN=POT7 PE=1 SV=2	K+ transporter
HAS1300	Ahy.Unigene12550	(GT)10	CAGCTTGTAGGCGTGTTGAA	AAGAAAAACTAAAGCCGCCC	Guanylate kinase/L-type calcium channel region; Galactose oxidase, central [Medicago truncatula]	Guanylate kinase OS=Sus scrofa GN=GUK1 PE=1 SV=2	Guanylate kinase
HAS1301	Ahy.Unigene12550	(GA)10	CAGCTTGTAGGCGTGTTGAA	AAGAAAAACTAAAGCCGCCC	Guanylate kinase/L-type calcium channel region; Galactose oxidase, central [Medicago truncatula]	Guanylate kinase OS=Sus scrofa GN=GUK1 PE=1 SV=2	Guanylate kinase
HAS1302	Ahy.Unigene12551	(GGAT)6	AACCCATGATGCTCTCCTTG	CCCTTTGGGATTGCTGTAAA	serine/threonine-protein kinase [Glycine max]	Serine/threonine-protein kinase PBS1 OS=Arabidopsis thaliana GN=PBS1 PE=1 SV=1	Serine/threonine protein kinase
HAS1303	Ahy.Unigene12551	(TGC)5	CCCGTTACTTCTGGACCTCA	AAGGAGAGCATCATGGGTTG	serine/threonine-protein kinase [Glycine max]	Serine/threonine-protein kinase PBS1 OS=Arabidopsis thaliana GN=PBS1 PE=1 SV=1	Serine/threonine protein kinase
HAS1304	Ahy.Unigene12565	(AAT)5	TACACAAGTCCTGCTGTGGG	ACGGACATCTCTTCTGCCAT	DDT; Homeodomain-related [Medicago truncatula]	Dentin sialophosphoprotein OS=Mus musculus GN=Dspp PE=1 SV=2	AAA ATPase containing von Willebrand factor type A (vWA) domain
HAS1305	Ahy.Unigene12570	(CTT)5	AAGCTCTTGAAGGGATGGGT	GGGTGATGGTGAAGAAGGAA	AERO2 (Arabidopsis endoplasmic reticulum oxidoreductins 2); FAD binding / electron carrier/ oxidoreductase, acting on sulfur group of donors, disulfide as acceptor / protein binding [Arabidopsis thaliana] >gi|50400445|sp|Q7X9I4.1|ERO2_ARATH RecName: Full=Endoplasmic oxidoreductin-2; Flags: Precursor >gi|32329466|emb|CAD83855.1| endoplasmic reticulum oxidoreductin [Arabidopsis thaliana] >gi|630038…	Endoplasmic oxidoreductin-2 OS=Arabidopsis thaliana GN=AERO2 PE=1 SV=1	Oxidoreductin, endoplasmic reticulum membrane-associated protein involved in disulfide bond formation
HAS1306	Ahy.Unigene12585	(TCT)5	GCAATGTGCAAAAAGGGAAT	GCTTCCAACGGTAAGCAAGA	PRMT3 (PROTEIN ARGININE METHYLTRANSFERASE 3); methyltransferase/ zinc ion binding [Arabidopsis thaliana] >gi|122230175|sp|Q0WVD6.1|ANM3_ARATH RecName: Full=Probable protein arginine N-methyltransferase 3	Probable protein arginine N-methyltransferase 3 OS=Arabidopsis thaliana GN=PRMT3 PE=2 SV=1	SAM-dependent methyltransferases
HAS1307	Ahy.Unigene12589	(CT)6	GAATAGAAGGCGGAGGAAGAA	GAGGAGGAGTGGGGTTTCTC	Zinc finger, RING-type [Medicago truncatula]	RING finger protein 141 OS=Danio rerio GN=rnf141 PE=2 SV=2	--
HAS1308	Ahy.Unigene12592	(AAG)7	AAGAAGCAAAGAATCGTCGG	CCACAGAGCATGGCACTAAA	subtilase family protein [Arabidopsis thaliana] >gi|4938478|emb|CAB43837.1| proteinase-like protein [Arabidopsis thaliana] >gi|7269902|emb|CAB80995.1| AT4g30020 [Arabidopsis thaliana] >gi|22655014|gb|AAM98098.1| AT4g30020/F6G3_50 [Arabidopsis thaliana] >gi|29028756|gb|AAO64757.1| AT4g30020/F6G3_50 [Arabidopsis thaliana]	Subtilisin-like protease OS=Arabidopsis thaliana GN=ARA12 PE=1 SV=1	Subtilisin-like serine proteases
HAS1309	Ahy.Unigene12594	(TC)6	CACACACCAACCTTCTGAGC	TGGTGGTGGTGATGTTCTGT	PDE135 (pigment defective embryo 135); transmembrane transporter [Arabidopsis thaliana] >gi|122064605|sp|Q8GZD4.2|NAT3_ARATH RecName: Full=Nucleobase-ascorbate transporter 3; Short=AtNAT3 >gi|31711970|gb|AAP68341.1| At2g26510 [Arabidopsis thaliana]	Nucleobase-ascorbate transporter 3 OS=Arabidopsis thaliana GN=NAT3 PE=2 SV=2	Xanthine/uracil permeases
HAS1310	Ahy.Unigene12595	(GT)6	TGGTTGTGGTGCGTAGTGAT	TTTCCTCCTCTCATCCCTCA	pde191 (pigment defective 191) [Arabidopsis thaliana] >gi|20147357|gb|AAM10391.1| AT4g38160/F20D10_280 [Arabidopsis thaliana] >gi|23308295|gb|AAN18117.1| At4g38160/F20D10_280 [Arabidopsis thaliana]	mTERF domain-containing protein 1, mitochondrial OS=Gallus gallus GN=MTERFD1 PE=2 SV=1	--
HAS1311	Ahy.Unigene12601	(TC)15	GCAAAGCTACCCTCTTTTCTCTC	CACTGCCTCTTTCTGCATTG	PREDICTED: similar to plectin-related [Vitis vinifera]	Centromere-associated protein E OS=Homo sapiens GN=CENPE PE=1 SV=2	ATPase involved in DNA repair
HAS1312	Ahy.Unigene12603	(AAG)6	ACTGAATCACACTCGGTCCC	ATGGTGTTCTTCGCGTTACC	ankyrin repeat family protein [Arabidopsis thaliana] >gi|8439897|gb|AAF75083.1|AC007583_19 It contains Ank repeat PF|00023. EST gb|AI996003 comes from this gene [Arabidopsis thaliana]	Ankyrin repeat-containing protein At5g02620 OS=Arabidopsis thaliana GN=At5g02620 PE=1 SV=1	FOG: Ankyrin repeat
HAS1313	Ahy.Unigene12615	(TGA)6	AGGAGAATGAGGCAATGGAA	CCACCACCAACACTACCCTC	PREDICTED: similar to BSD domain-containing protein [Vitis vinifera]	BSD domain-containing protein 1 OS=Gallus gallus GN=BSDC1 PE=2 SV=1	--
HAS1314	Ahy.Unigene12618	(TCT)8	ATAGCGCCTTCTTCCATCCT	ACTTTTCAGAAGGCAAGGCA	bromodomain protein [Populus trichocarpa] >gi|222852714|gb|EEE90261.1| bromodomain protein [Populus trichocarpa]	Uncharacterized AAA domain-containing protein C31G5.19 OS=Schizosaccharomyces pombe GN=SPAC31G5.19 PE=2 SV=1	ATPases of the AAA+ class
HAS1315	Ahy.Unigene12622	(GGT)5	AGCAGACCGAATCAGCATCT	CACCACCATCATCAACGAAG	Os01g0546500 [Oryza sativa Japonica Group] >gi|20146451|dbj|BAB89231.1| fertility restorer -like protein [Oryza sativa Japonica Group] >gi|113532813|dbj|BAF05196.1| Os01g0546500 [Oryza sativa Japonica Group]	Pentatricopeptide repeat-containing protein At4g38150 OS=Arabidopsis thaliana GN=At4g38150 PE=2 SV=1	--
HAS1316	Ahy.Unigene12664	(AAG)5	GACGATGAGGATTGGAGGAA	ACTTGCCAATGCAGCTTTCT	DNAJ heat shock N-terminal domain-containing protein [Arabidopsis thaliana] >gi|30698003|ref|NP_851265.1| DNAJ heat shock N-terminal domain-containing protein [Arabidopsis thaliana] >gi|79332130|ref|NP_001032136.1| DNAJ heat shock N-terminal domain-containing protein [Arabidopsis thaliana] >gi|134031896|gb|ABO45685.1| At5g64360 [Arabidopsis thaliana] >gi|222423220|dbj|BAH19587.1| AT5G64360 [Arabi…	UPF0746 protein DDB_G0281095 OS=Dictyostelium discoideum GN=DDB_G0281095 PE=3 SV=1	FOG: TPR repeat
HAS1317	Ahy.Unigene12664	(CCT)5	TTCGATAACGACCTCAGGCT	TCTGGTGGAGGAAGTGGTTC	DNAJ heat shock N-terminal domain-containing protein [Arabidopsis thaliana] >gi|30698003|ref|NP_851265.1| DNAJ heat shock N-terminal domain-containing protein [Arabidopsis thaliana] >gi|79332130|ref|NP_001032136.1| DNAJ heat shock N-terminal domain-containing protein [Arabidopsis thaliana] >gi|134031896|gb|ABO45685.1| At5g64360 [Arabidopsis thaliana] >gi|222423220|dbj|BAH19587.1| AT5G64360 [Arabi…	UPF0746 protein DDB_G0281095 OS=Dictyostelium discoideum GN=DDB_G0281095 PE=3 SV=1	FOG: TPR repeat
HAS1318	Ahy.Unigene12669	(ATT)5	TGGCTTTACTATGGAGACGGA	GCAGATGGTGTGATTGTTGG	tryptophan synthase alpha chain [Arachis hypogaea]	Indole-3-glycerol phosphate lyase, chloroplastic OS=Zea mays GN=BX1 PE=1 SV=2	Tryptophan synthase alpha chain
HAS1319	Ahy.Unigene12680	(AAC)5	GCAGGACATTGACATCGCTA	GGATTCAGATCGTCGCTGTT	TPA: TPA_inf: class III HD-Zip protein CNA1 [Medicago truncatula]	Homeobox-leucine zipper protein ATHB-15 OS=Arabidopsis thaliana GN=ATHB-15 PE=1 SV=1	--
HAS1320	Ahy.Unigene12682	(TCC)6	GACGAAGACGAAGACGAAGG	TAGGGTTAGGGAAATTGGGG	Os05g0316000 [Oryza sativa Japonica Group] >gi|113578723|dbj|BAF17086.1| Os05g0316000 [Oryza sativa Japonica Group]	RING finger and transmembrane domain-containing protein 2 OS=Homo sapiens GN=RNFT2 PE=2 SV=2	RING-finger-containing E3 ubiquitin ligase
HAS1321	Ahy.Unigene12685	(AG)7	TTTCCCAACATGACATCAGC	GTTGACTCCCCGCTGTTTAG	exportin-1 [Solanum lycopersicum]	Exportin-1 OS=Rattus norvegicus GN=Xpo1 PE=2 SV=1	Importin beta-related nuclear transport receptor
HAS1322	Ahy.Unigene12686	(AG)7	CCAACACACAGAGTGGGAGA	TTGCAATCAAACTGAGACCG	zinc finger family protein [Arabidopsis lyrata subsp. lyrata] >gi|297328817|gb|EFH59236.1| zinc finger family protein [Arabidopsis lyrata subsp. lyrata]	E3 ubiquitin-protein ligase synoviolin OS=Mus musculus GN=Syvn1 PE=1 SV=3	HRD ubiquitin ligase complex, ER membrane component
HAS1323	Ahy.Unigene12697	(CGA)5	TCACTCACAAGGGCACAGAC	GTGCAGATTTCGCAGATGAA	zinc finger family protein [Arabidopsis lyrata subsp. lyrata] >gi|297323773|gb|EFH54194.1| zinc finger family protein [Arabidopsis lyrata subsp. lyrata]	Probable E3 ubiquitin-protein ligase RNF144A OS=Homo sapiens GN=RNF144A PE=1 SV=2	--
HAS1324	Ahy.Unigene12710	(CAT)5	CAAACATGGTTGCTTTGGAA	TGCAAGAGCCATAAATGCAG	microsomal omega-3 fatty acid desaturase [Glycine max]	Omega-3 fatty acid desaturase, endoplasmic reticulum OS=Glycine max GN=FAD3 PE=2 SV=1	Fatty acid desaturase
HAS1325	Ahy.Unigene12747	(ATG)5	AACAAACCCACTGCTGTTCC	TCTCACAATTTGCATTCCCA	AT1G27990 [Arabidopsis thaliana]	--	--
HAS1326	Ahy.Unigene12752	(AAC)5	GTTAATTGGGGAGCTGCTGA	AGCTTCTTGGTGTGGCCTAA	transporter-like protein [Arabidopsis thaliana]	Peptide transporter PTR5 OS=Arabidopsis thaliana GN=PTR5 PE=2 SV=1	Dipeptide/tripeptide permease
HAS1327	Ahy.Unigene12756	(TA)6	GCGAAAAGTGGTTGTTGTGA	TTCAGGTCACAAGCTCATCG	cytochrome P450 monooxygenase CYP86A24 [Glycine max]	Cytochrome P450 86A2 OS=Arabidopsis thaliana GN=CYP86A2 PE=2 SV=1	Cytochrome P450
HAS1328	Ahy.Unigene12774	(ATC)9atag(AGA)5	TGAAGAACCCCACAACAAGA	AAGGGTGCCTCTAGCTTCAA	MTN3 (Arabidopsis homolog of Medicago truncatula MTN3) [Arabidopsis thaliana] >gi|3747111|gb|AAC64192.1| MTN3 homolog [Arabidopsis thaliana] >gi|8809694|dbj|BAA97235.1| MtN3-like protein [Arabidopsis thaliana]	Protein RUPTURED POLLEN GRAIN 1 OS=Arabidopsis thaliana GN=RPG1 PE=2 SV=1	Uncharacterized conserved protein
HAS1329	Ahy.Unigene12779	(TTTC)5	AAAGAGCTTGGGGTTTGTGA	AAAGCGTGGGAGAGTGTGAT	TCP4 [Citrus trifoliata]	Transcription factor TCP4 OS=Arabidopsis thaliana GN=TCP4 PE=2 SV=1	--
HAS1330	Ahy.Unigene12782	(TGT)6	GGGAAGGGTTGTAGGGGTAA	GGAAGTCCTAGCAGCGTTTG	Os01g0850000 [Oryza sativa Japonica Group] >gi|113534342|dbj|BAF06725.1| Os01g0850000 [Oryza sativa Japonica Group]	Vacuolar protein-sorting-associated protein 36 OS=Dictyostelium discoideum GN=vps36 PE=3 SV=1	--
HAS1331	Ahy.Unigene12793	(TC)19	GCACCACTTTTAATGCTCCC	TGTTGGAACACGTGACCACT	glycoside hydrolase family 28 protein / polygalacturonase (pectinase) family protein [Arabidopsis thaliana]	Probable polygalacturonase OS=Vitis vinifera GN=GSVIVT00026920001 PE=1 SV=1	Endopolygalacturonase
HAS1332	Ahy.Unigene12795	(TC)10	ATGGACCATGGTTGCAATG	AGTTGCAGACCATAAACGGG	GRAS family transcription factor [Populus trichocarpa] >gi|222867809|gb|EEF04940.1| GRAS family transcription factor [Populus trichocarpa]	Scarecrow-like protein 23 OS=Arabidopsis thaliana GN=SCL23 PE=1 SV=1	--
HAS1333	Ahy.Unigene12806	(TGG)8	TCAATCACAGCAGAACCAGC	ATTTGGTAACTGCTGCCTGG	time for coffee [Arabidopsis lyrata subsp. lyrata] >gi|297329200|gb|EFH59619.1| time for coffee [Arabidopsis lyrata subsp. lyrata]	Protein TIME FOR COFFEE OS=Arabidopsis thaliana GN=TIC PE=1 SV=2	--
HAS1334	Ahy.Unigene12809	(TTC)5	AGAGTAATGGCGCTGCTGTT	CTGCCATGAAATGAAGAAAGAG	Homeobox domain, ZF-HD class; ZF-HD homeobox protein Cys/His-rich dimerisation region; Homeodomain-like [Medicago truncatula] >gi|124360958|gb|ABN08930.1| Homeobox domain, ZF-HD class; ZF-HD homeobox protein Cys/His-rich dimerisation region; Homeodomain-like [Medicago truncatula]	ZF-HD homeobox protein At5g65410 OS=Arabidopsis thaliana GN=At5g65410 PE=1 SV=1	--
HAS1335	Ahy.Unigene12810	(TGA)7	CGGACTAACTTTCTCAGCCG	TACGGTGTGGTCGAATCAAA	ATHDH (HISTIDINOL DEHYDROGENASE); histidinol dehydrogenase [Arabidopsis thaliana] >gi|29427983|sp|Q9C5U8.1|HISX_ARATH RecName: Full=Histidinol dehydrogenase, chloroplastic; Short=HDH; Flags: Precursor >gi|13516461|dbj|BAB40445.1| histidinol dehydrogenase [Arabidopsis thaliana] >gi|14532514|gb|AAK63985.1| AT5g63890/MGI19_9 [Arabidopsis thaliana] >gi|23505959|gb|AAN28839.1| At5g63890/MGI19_9 [Arabi…	Histidinol dehydrogenase, chloroplastic OS=Arabidopsis thaliana GN=HDH PE=2 SV=1	Histidinol dehydrogenase
HAS1336	Ahy.Unigene12817	(TA)6	TCAGGCTAAGAAGGCCAAAA	GAGAGGAGAGAGGGTGGACA	expressed protein [Prunus persica]	DUF246 domain-containing protein At1g04910 OS=Arabidopsis thaliana GN=At1g04910 PE=1 SV=1	--
HAS1337	Ahy.Unigene12823	(GT)6ctgttttgctttccatg(CTT)5	CTCTTTTCTGCCTTCATTCCA	ACCCAAATGAATTCCCCATT	ankyrin repeat family protein [Arabidopsis thaliana] >gi|122239678|sp|Q4FE45.1|XB33_ARATH RecName: Full=E3 ubiquitin-protein ligase XBAT33; AltName: Full=Ankyrin repeat domain and RING finger-containing protein XBAT33; AltName: Full=Protein XB3 homolog 3 >gi|70905089|gb|AAZ14070.1| At5g07270 [Arabidopsis thaliana] >gi|117168057|gb|ABK32111.1| At5g07270 [Arabidopsis thaliana]	Serine/threonine-protein phosphatase 6 regulatory ankyrin repeat subunit B OS=Mus musculus GN=Ankrd44 PE=2 SV=1	FOG: Ankyrin repeat
HAS1338	Ahy.Unigene12825	(AGG)6	ATGAGACCTCGGGATTGTTG	GTAGAGTTGCGGAGGCTGTC	COP1-interacting protein-related [Arabidopsis thaliana]	Microtubule-associated protein futsch OS=Drosophila melanogaster GN=futsch PE=1 SV=4	--
HAS1339	Ahy.Unigene12825	(CAT)5	CGTATCTTTAGGGGCAGCAG	CAACAATCCCGAGGTCTCAT	COP1-interacting protein-related [Arabidopsis thaliana]	Microtubule-associated protein futsch OS=Drosophila melanogaster GN=futsch PE=1 SV=4	--
HAS1340	Ahy.Unigene12835	(ATT)5agtattaggattg(TTA)5	TCTTCCCTGCTCCTTCTCAA	GCAAACAAATATGGATGGGC	cutin deficient 2 [Solanum lycopersicum]	Homeobox-leucine zipper protein ANTHOCYANINLESS 2 OS=Arabidopsis thaliana GN=ANL2 PE=2 SV=1	--
HAS1341	Ahy.Unigene12847	(AC)6	TCATCCTTGTCCCTGTCCTC	GACAGGAGGTGATTCTGGGA	seed maturation protein PM34 [Glycine max]	Glucose and ribitol dehydrogenase OS=Daucus carota GN=CAISE5 PE=2 SV=1	Dehydrogenases with different specificities (related to short-chain alcohol dehydrogenases)
HAS1342	Ahy.Unigene12848	(TCT)5	TCCGAGCATTTTTGGATTTC	GGACTTGTTCCTTCAGAGCG	SWIB/MDM2 domain containing protein [Zea mays] >gi|195616714|gb|ACG30187.1| SWIB/MDM2 domain containing protein [Zea mays]	Upstream activation factor subunit spp27 OS=Schizosaccharomyces pombe GN=spp27 PE=1 SV=1	SWIB-domain-containing proteins implicated in chromatin remodeling
HAS1343	Ahy.Unigene12860	(CTT)5	GCCATTGTTGTTGATGGTTG	CGGAAGAGAAAGTGCTGGAG	RecName: Full=Probable glycosyltransferase At5g03795	Probable glycosyltransferase At5g03795 OS=Arabidopsis thaliana GN=At5g03795 PE=3 SV=2	--
HAS1344	Ahy.Unigene12865	(TCC)5	TCACCCCTTTCTTCCTTCCT	AGGGAGAGGGATTTTGGAGA	EST gb|T20649 comes from this gene [Arabidopsis thaliana]	--	--
HAS1345	Ahy.Unigene12873	(CT)7	CACCAACACCATCTCTGTGG	ACCGCTAGTGCTTCGTTTGT	AtTLP3 (TUBBY LIKE PROTEIN 3); phosphoric diester hydrolase/ transcription factor [Arabidopsis thaliana] >gi|79324947|ref|NP_001031558.1| AtTLP3 (TUBBY LIKE PROTEIN 3); phosphoric diester hydrolase/ transcription factor [Arabidopsis thaliana] >gi|75248467|sp|Q8VY21.1|TLP3_ARATH RecName: Full=Tubby-like F-box protein 3; Short=AtTLP3 >gi|27372514|gb|AAK98802.1| tubby-like protein 3 [Arabidopsis tha…	Tubby-like F-box protein 3 OS=Arabidopsis thaliana GN=TULP3 PE=2 SV=1	--
HAS1346	Ahy.Unigene12874	(AG)8gaggaagagggcagaggaggtttgaaaa(AG)7	ACCGCTAGTGCTTCGTTTGT	AAACCTCCTCTGCCCTCTTC	AtTLP3 (TUBBY LIKE PROTEIN 3); phosphoric diester hydrolase/ transcription factor [Arabidopsis thaliana] >gi|79324947|ref|NP_001031558.1| AtTLP3 (TUBBY LIKE PROTEIN 3); phosphoric diester hydrolase/ transcription factor [Arabidopsis thaliana] >gi|75248467|sp|Q8VY21.1|TLP3_ARATH RecName: Full=Tubby-like F-box protein 3; Short=AtTLP3 >gi|27372514|gb|AAK98802.1| tubby-like protein 3 [Arabidopsis tha…	Tubby-like F-box protein 3 OS=Arabidopsis thaliana GN=TULP3 PE=2 SV=1	--
HAS1347	Ahy.Unigene12881	(CAA)5	CTTTTCTCAGCGTCACCTCC	AACGCAGCATGGTCTCTCTT	Os09g0472200 [Oryza sativa Japonica Group] >gi|113631680|dbj|BAF25361.1| Os09g0472200 [Oryza sativa Japonica Group]	ABC transporter G family member 11 OS=Arabidopsis thaliana GN=ABCG11 PE=1 SV=1	--
HAS1348	Ahy.Unigene12884	(ATT)6	TTTGAAGAGAGCAATGGCAA	GAAGAGGGGCAAAACTGTCA	UPA17 [Capsicum annuum]	GATA zinc finger domain-containing protein 8 OS=Dictyostelium discoideum GN=gtaH PE=4 SV=1	--
HAS1349	Ahy.Unigene12884	(CAT)5	TTTGAAGAGAGCAATGGCAA	GAAGAGGGGCAAAACTGTCA	UPA17 [Capsicum annuum]	GATA zinc finger domain-containing protein 8 OS=Dictyostelium discoideum GN=gtaH PE=4 SV=1	--
HAS1350	Ahy.Unigene12893	(TC)7	AAGAAACACCTTCTCTTCTACTTTTTC	ATCACCAAACAGGGCTCAAG	senescence-associated protein-related [Arabidopsis thaliana]	--	--
HAS1351	Ahy.Unigene12911	(CAT)5	TTCTCATTCAAATGGGGGAC	ATATTTTCTGATGCACGCCC	PREDICTED: similar to mRNA capping enzyme family protein [Vitis vinifera]	mRNA-capping enzyme OS=Homo sapiens GN=RNGTT PE=1 SV=1	mRNA capping enzyme, guanylyltransferase (alpha) subunit
HAS1352	Ahy.Unigene12936	(AAC)7	AAAACCAACATTGCTCCCAC	GCATTGATGGTGAGAATGGA	D6-type cyclin [Populus trichocarpa]	Cyclin-D6-1 OS=Oryza sativa subsp. japonica GN=CYCD6-1 PE=2 SV=1	--
HAS1353	Ahy.Unigene12937	(CTT)5	CTACGCTTCTCGGTCTCCAC	GCATCAAATCTGGGCAAGTT	expressed protein [Arabidopsis thaliana] >gi|71905563|gb|AAZ52759.1| expressed protein [Arabidopsis thaliana]	--	--
HAS1354	Ahy.Unigene12947	(AG)14	AATGCATTGACCCTTTTTCG	CAATCTGGGTTGCCTCTGTT	AT4g03420/F9H3_4 [Arabidopsis thaliana] >gi|20453247|gb|AAM19862.1| AT4g03420/F9H3_4 [Arabidopsis thaliana]	--	--
HAS1355	Ahy.Unigene12960	(TCT)5	TTGTTGTATCAGTTGCCGCT	CCGCTAAAGAGATGGACGAG	cytochrome P450 [Coptis japonica var. dissecta]	Cytochrome P450 82A1 (Fragment) OS=Pisum sativum GN=CYP82A1 PE=2 SV=2	Cytochrome P450
HAS1356	Ahy.Unigene12966	(TCT)8ctcta(AG)6aa(AG)12	AAGATGGCAAAATTGTTGGG	AGTTCCTCAATGGGTCAACG	phosphoribulokinase/uridine kinase-related [Arabidopsis thaliana] >gi|73919691|sp|Q944I4.2|GLYK_ARATH RecName: Full=D-glycerate 3-kinase, chloroplastic; Short=AtGLYK; Flags: Precursor	D-glycerate 3-kinase, chloroplastic OS=Arabidopsis thaliana GN=GLYK PE=1 SV=2	Predicted kinase
HAS1357	Ahy.Unigene12966	(AGA)5	GCACAGAGGAAACTTGAGCC	CCCAACAATTTTGCCATCTT	phosphoribulokinase/uridine kinase-related [Arabidopsis thaliana] >gi|73919691|sp|Q944I4.2|GLYK_ARATH RecName: Full=D-glycerate 3-kinase, chloroplastic; Short=AtGLYK; Flags: Precursor	D-glycerate 3-kinase, chloroplastic OS=Arabidopsis thaliana GN=GLYK PE=1 SV=2	Predicted kinase
HAS1358	Ahy.Unigene12981	(AAG)6	AGTGGAGGATCATGGGATCA	TGGTCCCTCTTCATCAAACC	GNC (GATA, nitrate-inducible, carbon metabolism-involved); transcription factor [Arabidopsis thaliana] >gi|71660831|sp|Q5HZ36.2|GAT21_ARATH RecName: Full=GATA transcription factor 21 >gi|109134121|gb|ABG25059.1| At5g56860 [Arabidopsis thaliana]	GATA transcription factor 21 OS=Arabidopsis thaliana GN=GATA21 PE=2 SV=2	GATA Zn-finger-containing transcription factor
HAS1359	Ahy.Unigene12981	(GCG)6	CACACCACAAAGACCCCTCT	TTTGGTGCACTACACTTGGC	GNC (GATA, nitrate-inducible, carbon metabolism-involved); transcription factor [Arabidopsis thaliana] >gi|71660831|sp|Q5HZ36.2|GAT21_ARATH RecName: Full=GATA transcription factor 21 >gi|109134121|gb|ABG25059.1| At5g56860 [Arabidopsis thaliana]	GATA transcription factor 21 OS=Arabidopsis thaliana GN=GATA21 PE=2 SV=2	GATA Zn-finger-containing transcription factor
HAS1360	Ahy.Unigene12982	(GA)17	TCTGAAAAGTCCGCCAAATC	TCAACAAGAACAAAGCGGGT	Response regulator receiver; CCT [Medicago truncatula]	Two-component response regulator-like PRR95 OS=Oryza sativa subsp. japonica GN=PRR95 PE=2 SV=1	Response regulators consisting of a CheY-like receiver domain and a winged-helix DNA-binding domain
HAS1361	Ahy.Unigene12984	(GCA)5	GCAGCATCAAGTTCTTCCCT	TCGCAACACAGTTTTCTTCG	cellulose synthase [Gossypium arboreum]	Cellulose synthase A catalytic subunit 8 [UDP-forming] OS=Arabidopsis thaliana GN=CESA8 PE=1 SV=1	Glycosyltransferases, probably involved in cell wall biogenesis
HAS1362	Ahy.Unigene12988	(CCT)6	CTAACGTTTGAGAGAGCCCG	TGTGGTAAATGCATGGATGG	DNA-binding PD1-like protein [Pisum sativum]	Basic proline-rich protein OS=Sus scrofa PE=1 SV=2	RTX toxins and related Ca2+-binding proteins
HAS1363	Ahy.Unigene12994	(CTT)5	CTTGGAGAGATAAGCGCCTG	ACGGGTGAGAGAGACGAAGA	bZIP transcription factor bZIP28 [Glycine max]	Transcription factor RF2a OS=Oryza sativa subsp. japonica GN=RF2a PE=1 SV=1	--
HAS1364	Ahy.Unigene12994	(TG)7	GAGAAAGAAAACACAGAGCGTG	ACGGGTGAGAGAGACGAAGA	bZIP transcription factor bZIP28 [Glycine max]	Transcription factor RF2a OS=Oryza sativa subsp. japonica GN=RF2a PE=1 SV=1	--
HAS1365	Ahy.Unigene12998	(GAA)5	AAGGGTTCGTCCTTCGTTCT	TTTGAGGGTTCGGAGATTTG	bZIP transcription factor bZIP56 [Glycine max]	--	--
HAS1366	Ahy.Unigene12998	(AG)7	TGAGAAAACTAGGGTGGAATGAA	AAGCAGCAACTATCGGAGGA	bZIP transcription factor bZIP56 [Glycine max]	--	--
HAS1367	Ahy.Unigene13003	(TC)6	AATCCCTATTCTGCGGTGTG	AGGGAAAACATCGGAGGAGT	protein kinase [Glycine max]	Serine/threonine-protein kinase PBS1 OS=Arabidopsis thaliana GN=PBS1 PE=1 SV=1	Serine/threonine protein kinase
HAS1368	Ahy.Unigene13011	(TCT)7	TCATCAATGAAAGCAGTGGC	TCTGTAGGGGATCAGGTTGC	RNA recognition motif (RRM)-containing protein [Arabidopsis thaliana]	Uncharacterized serine-rich protein C215.13 OS=Schizosaccharomyces pombe GN=SPBC215.13 PE=1 SV=1	Phosphopantothenoylcysteine synthetase/decarboxylase
HAS1369	Ahy.Unigene13015	(CAT)5	TTTGCATCTCGCATAGCATC	TTGGCCCTTGGTGAAGATAG	WRKY transcription factor WRKY108715 [Medicago truncatula]	Probable WRKY transcription factor 33 OS=Arabidopsis thaliana GN=WRKY33 PE=1 SV=2	--
HAS1370	Ahy.Unigene13024	(TTC)6	TTGTATTGCGAGTGCTGAGG	TCTTTCTGTGTGTTGGTGCC	PDLP1 (PLASMODESMATA-LOCATED PROTEIN 1) [Arabidopsis thaliana] >gi|158563851|sp|Q8GXV7.2|CRR56_ARATH RecName: Full=Cysteine-rich repeat secretory protein 56; Flags: Precursor	Cysteine-rich repeat secretory protein 56 OS=Arabidopsis thaliana GN=CRRSP56 PE=1 SV=2	--
HAS1371	Ahy.Unigene13043	(CT)6	CCAATCTTTTCCATGCGTTT	CTTGGAATTAGAATCGGCCA	Os09g0363700 [Oryza sativa Japonica Group] >gi|113631227|dbj|BAF24908.1| Os09g0363700 [Oryza sativa Japonica Group]	--	--
HAS1372	Ahy.Unigene13043	(CT)10	CCAATCTTTTCCATGCGTTT	CTTGGAATTAGAATCGGCCA	Os09g0363700 [Oryza sativa Japonica Group] >gi|113631227|dbj|BAF24908.1| Os09g0363700 [Oryza sativa Japonica Group]	--	--
HAS1373	Ahy.Unigene13046	(GCT)6	CAAGCAAAGTCCAAAGCACA	GAGACGCCACCACTCTCTTC	EMB3003 (embryo defective 3003); acyltransferase/ dihydrolipoyllysine-residue acetyltransferase/ protein binding [Arabidopsis thaliana] >gi|22135832|gb|AAM91102.1| At1g34430/F7P12_2 [Arabidopsis thaliana] >gi|24111345|gb|AAN46796.1| At1g34430/F7P12_2 [Arabidopsis thaliana]	Dihydrolipoyllysine-residue acetyltransferase component of pyruvate dehydrogenase complex OS=Rhizobium meliloti GN=pdhC PE=3 SV=1	Pyruvate/2-oxoglutarate dehydrogenase complex, dihydrolipoamide acyltransferase (E2) component, and related enzymes
HAS1374	Ahy.Unigene13046	(TGC)5	GACCTTTGGGCAGGATTGTA	TTGTCGTAAAAGGCACCACA	EMB3003 (embryo defective 3003); acyltransferase/ dihydrolipoyllysine-residue acetyltransferase/ protein binding [Arabidopsis thaliana] >gi|22135832|gb|AAM91102.1| At1g34430/F7P12_2 [Arabidopsis thaliana] >gi|24111345|gb|AAN46796.1| At1g34430/F7P12_2 [Arabidopsis thaliana]	Dihydrolipoyllysine-residue acetyltransferase component of pyruvate dehydrogenase complex OS=Rhizobium meliloti GN=pdhC PE=3 SV=1	Pyruvate/2-oxoglutarate dehydrogenase complex, dihydrolipoamide acyltransferase (E2) component, and related enzymes
HAS1375	Ahy.Unigene13050	(CAC)7	GAGCAATCGTGCTGCATTTA	CTCGTCTCTGCCTTTGCTTC	silencing group B protein [Populus trichocarpa] >gi|222850466|gb|EEE88013.1| silencing group B protein [Populus trichocarpa]	N-alpha-acetyltransferase 11, NatA catalytic subunit OS=Mus musculus GN=Naa11 PE=2 SV=1	Acetyltransferases
HAS1376	Ahy.Unigene13067	(AAAGG)5	TGGCCTTCTTGGTAATCCAC	CAAAGGCGAAACCTTTTCAG	expressed protein [Arabidopsis thaliana] >gi|29028804|gb|AAO64781.1| At2g03350 [Arabidopsis thaliana]	Uncharacterized protein At5g01610 OS=Arabidopsis thaliana GN=At5g01610 PE=1 SV=1	--
HAS1377	Ahy.Unigene13081	(CTC)6	CCTTCCACTCCTCTTCCTCC	CAACGTAATGGGAACCCAAC	Os03g0156500 [Oryza sativa Japonica Group] >gi|21397274|gb|AAM51838.1|AC105730_12 Unknown protein [Oryza sativa Japonica Group] >gi|108706263|gb|ABF94058.1| La domain containing protein, expressed [Oryza sativa (japonica cultivar-group)] >gi|113547480|dbj|BAF10923.1| Os03g0156500 [Oryza sativa Japonica Group]	La-related protein 1B OS=Homo sapiens GN=LARP1B PE=1 SV=2	La protein, small RNA-binding pol III transcript stabilizing protein and related La-motif-containing proteins involved in translation
HAS1378	Ahy.Unigene13091	(CT)11	GACGTTTTCTGTCCCCTCCT	TTATCGGCTATTTCAACGGC	oxidoreductase family protein [Arabidopsis thaliana]	Uncharacterized protein YMR315W OS=Saccharomyces cerevisiae GN=YMR315W PE=1 SV=1	Predicted dehydrogenases and related proteins
HAS1379	Ahy.Unigene13093	(GAAA)5	GAACAAGCCGAGCTCAATTC	TTCCCTTGTAATTTTTCCTTTTTC	cullin-like protein1 [Pisum sativum]	Cullin-1 OS=Arabidopsis thaliana GN=CUL1 PE=1 SV=1	Cullin, a subunit of E3 ubiquitin ligase
HAS1380	Ahy.Unigene13101	(GT)10	TGGGAACTTTGAATGGCTTC	TCGACACACCCCATTTTCTT	transcription factor [Arabidopsis thaliana] >gi|193806610|sp|P0C7P8.1|Y1615_ARATH RecName: Full=Uncharacterized basic helix-loop-helix protein At1g06150	Uncharacterized basic helix-loop-helix protein At1g06150 OS=Arabidopsis thaliana GN=At1g06150 PE=2 SV=1	--
HAS1381	Ahy.Unigene13112	(GAA)5	TGTTTGGGTCATTTTTGCAG	TCAGCTGGATCAACATTTTCC	Cupin, RmlC-type [Medicago truncatula]	2-aminoethanethiol dioxygenase OS=Mus musculus GN=Ado PE=1 SV=2	--
HAS1382	Ahy.Unigene13114	(CAC)8	GCCATTGAAGAGTTGCATGA	TGGTGTTGCTTCTCTGTTGC	transcription factor [Glycine max]	WRKY transcription factor 22 OS=Arabidopsis thaliana GN=WRKY22 PE=2 SV=1	--
HAS1383	Ahy.Unigene13114	(CAA)6	TCCACCCTCACCTCTTCATC	TTGCAAAGCTCATGCAACTC	transcription factor [Glycine max]	WRKY transcription factor 22 OS=Arabidopsis thaliana GN=WRKY22 PE=2 SV=1	--
HAS1384	Ahy.Unigene13114	(TGA)7	TTGCGGAAGAAGAGGCTTTA	GGCTGAAAAGGGATCAACAA	transcription factor [Glycine max]	WRKY transcription factor 22 OS=Arabidopsis thaliana GN=WRKY22 PE=2 SV=1	--
HAS1385	Ahy.Unigene13115	(TC)8	TCCCATTTCTGATATCCCCA	GATTCCGGTTATCAGAGCCA	gdp-mannose 4,6-dehydratase [Populus trichocarpa] >gi|222836755|gb|EEE75148.1| gdp-mannose 4,6-dehydratase [Populus trichocarpa]	GDP-mannose 4,6 dehydratase 2 OS=Arabidopsis thaliana GN=MUR1 PE=1 SV=3	GDP-D-mannose dehydratase
HAS1386	Ahy.Unigene13123	(CCA)6ttaccatttctactcaaaaagagt(AGTG)6	TGTTTCTGTTTGCGTTCGAG	GGTGTTCAAATCCATCGTCA	cullin 4 [Solanum lycopersicum]	Cullin-4B OS=Homo sapiens GN=CUL4B PE=1 SV=3	--
HAS1387	Ahy.Unigene13159	(TC)6	AAGAATTCCACATCGTTGCC	CACTCATCAACTGTGACCTCTGA	pfkB-type carbohydrate kinase family protein [Arabidopsis lyrata subsp. lyrata] >gi|297315317|gb|EFH45740.1| pfkB-type carbohydrate kinase family protein [Arabidopsis lyrata subsp. lyrata]	Uncharacterized sugar kinase yihV OS=Escherichia coli (strain K12) GN=yihV PE=3 SV=2	Sugar kinases, ribokinase family
HAS1388	Ahy.Unigene13188	(GA)9	TTCTTGTGTTGGTGGTTGGA	CCCACCATCCATCTTTCTTG	f-box family protein [Populus trichocarpa] >gi|222854129|gb|EEE91676.1| f-box family protein [Populus trichocarpa]	Dof zinc finger protein DOF2.4 OS=Arabidopsis thaliana GN=DOF2.4 PE=2 SV=1	--
HAS1389	Ahy.Unigene13198	(TTTTC)5	TCTTCTTTTAATCCGCCCCT	CTGCGGCACTACATTCAAAA	cyclin D2.1 protein [Nicotiana tabacum]	Cyclin-D2-1 OS=Arabidopsis thaliana GN=CYCD2-1 PE=1 SV=3	Cyclin
HAS1390	Ahy.Unigene13210	(CCA)6	GAGCCAAAGTACAAGCCCAA	TTGGTGCTCGTGATCTGAAG	ZF-HD homeobox protein [Zea mays] >gi|195641084|gb|ACG40010.1| ZF-HD homeobox protein [Zea mays]	ZF-HD homeobox protein At5g65410 OS=Arabidopsis thaliana GN=At5g65410 PE=1 SV=1	ATPases involved in chromosome partitioning
HAS1391	Ahy.Unigene13210	(TA)6	TGTCTCTCCGTGTCTCTTCAAA	GTTGTGTGTGCCGTTGGTTA	ZF-HD homeobox protein [Zea mays] >gi|195641084|gb|ACG40010.1| ZF-HD homeobox protein [Zea mays]	ZF-HD homeobox protein At5g65410 OS=Arabidopsis thaliana GN=At5g65410 PE=1 SV=1	ATPases involved in chromosome partitioning
HAS1392	Ahy.Unigene13224	(TC)7	TTGGATCTGTTCTTCTCCCC	CAAGAAGACAACGAGCACCA	--	--	--
HAS1393	Ahy.Unigene13244	(CTT)5	TCCCACCATCGTCTCTAACC	TTTTGGGGTCTGTTTGGAAG	ATP binding / aminoacyl-tRNA ligase/ histidine-tRNA ligase/ nucleotide binding [Arabidopsis thaliana]	Histidyl-tRNA synthetase OS=Oryza sativa subsp. japonica GN=Os05g0150900 PE=2 SV=2	--
HAS1394	Ahy.Unigene13250	(CGC)7	TCACCTTCTTCTCATTCCCG	CTTTGTGCCAAATGGACCTT	cytochrome c oxidase subunit Vb [Pisum sativum] >gi|113734317|dbj|BAF30484.1| cytochrome c oxidase subunit Vb [Pisum sativum]	Cytochrome c oxidase subunit 5B, mitochondrial OS=Pongo abelii GN=COX5B PE=2 SV=1	--
HAS1395	Ahy.Unigene13261	(AAG)5	ATGGTGGTGGTGTTGGATTT	GTTGCCTTTGCTTATCTCGG	fringe-related protein [Arabidopsis thaliana] >gi|53828537|gb|AAU94378.1| At5g41460 [Arabidopsis thaliana] >gi|57444904|gb|AAW50706.1| At5g41460 [Arabidopsis thaliana]	--	--
HAS1396	Ahy.Unigene13271	(GA)6	AGCCTTCATCACCAATCACC	ACCCGAATGGAGCACAGTAG	--	--	--
HAS1397	Ahy.Unigene13272	(TCT)5	CTTTCTCACCGCCATCTCTC	ATAAACGACGACAGGGTTGC	electron transporter/thiol-disulfide exchange intermediate protein [Arachis hypogaea]	Glutaredoxin-C5, chloroplastic OS=Arabidopsis thaliana GN=GRXC5 PE=2 SV=1	Glutaredoxin and related proteins
HAS1398	Ahy.Unigene13282	(AACC)5	TTGACATCGATGCTTTCCTG	CAGCAGGGTATCCTGAGAGG	Ulp1 protease family protein [Arabidopsis lyrata subsp. lyrata] >gi|297307574|gb|EFH38515.1| Ulp1 protease family protein [Arabidopsis lyrata subsp. lyrata]	Sentrin-specific protease 8 OS=Rattus norvegicus GN=Senp8 PE=2 SV=1	--
HAS1399	Ahy.Unigene13284	(GAA)6	CGAAGGAACCGAACAGAGAG	TCAGAAATCAAACACCACCG	plastid NEP interaction protein [Nicotiana benthamiana]	RING-H2 finger protein ATL2B OS=Arabidopsis thaliana GN=ATL2B PE=2 SV=1	--
HAS1400	Ahy.Unigene13295	(AG)8	CTGGGATTGGGAATTCTTGA	CACACCACAAAAGTGTTGCC	heat shock transcription factor 34 [Glycine max]	Heat shock factor protein HSF24 OS=Solanum peruvianum GN=HSF24 PE=2 SV=1	Heat shock transcription factor
HAS1401	Ahy.Unigene13295	(AAC)5	TCACCTGATTCGAAGAACCC	GCGTCTCGTTGTCCTTCTTC	heat shock transcription factor 34 [Glycine max]	Heat shock factor protein HSF24 OS=Solanum peruvianum GN=HSF24 PE=2 SV=1	Heat shock transcription factor
HAS1402	Ahy.Unigene13299	(CCT)7	ATAATTTGCAATGGCCTCCA	GTAGCTGGAGCTGGAGGTTG	SAP domain containing protein [Brachypodium distachyon]	Apoptotic chromatin condensation inducer in the nucleus OS=Homo sapiens GN=ACIN1 PE=1 SV=1	Endoglucanase
HAS1403	Ahy.Unigene13303	(TCT)7	TTCCTCGTCTTCGACGTCTT	CAGTCGGTCATGGAGGAGAT	At1g78110 [Arabidopsis thaliana] >gi|55167926|gb|AAV43795.1| At1g78110 [Arabidopsis thaliana]	Retrotransposon-like protein 1 OS=Mus musculus GN=Rtl1 PE=2 SV=1	Histone chaperone involved in gene silencing
HAS1404	Ahy.Unigene13308	(GAC)6	TAAGACCGCCGTTTACCACT	GGTTCTCGAAGCTGTGGAAG	F17O7.4 [Arabidopsis thaliana] >gi|15010576|gb|AAK73947.1| At1g70420/F17O7_4 [Arabidopsis thaliana] >gi|21700801|gb|AAM70524.1| At1g70420/F17O7_4 [Arabidopsis thaliana]	--	--
HAS1405	Ahy.Unigene13318	(AG)7	ACACTTGAAGGGTGGCTGAG	TAATCGTTTGGGAAGTGGGA	NF-YA3 (NUCLEAR FACTOR Y, SUBUNIT A3); transcription factor [Arabidopsis thaliana] >gi|81174954|sp|Q93ZH2.2|NFYA3_ARATH RecName: Full=Nuclear transcription factor Y subunit A-3; Short=AtNF-YA-3; AltName: Full=Transcriptional activator HAP2C >gi|5903072|gb|AAD55630.1|AC008017_3 Transcription Factor [Arabidopsis thaliana] >gi|31711816|gb|AAP68264.1| At1g72830 [Arabidopsis thaliana]	Nuclear transcription factor Y subunit A-3 OS=Arabidopsis thaliana GN=NFYA3 PE=2 SV=2	CCAAT-binding factor, subunit B
HAS1406	Ahy.Unigene13349	(CAT)6	GAGGCAGAAGGATATGCAGC	ACCCGCACGCACTAGATAAC	Os01g0745700 [Oryza sativa Japonica Group] >gi|113533758|dbj|BAF06141.1| Os01g0745700 [Oryza sativa Japonica Group]	GATA transcription factor 12 OS=Arabidopsis thaliana GN=GATA12 PE=2 SV=1	GATA Zn-finger-containing transcription factor
HAS1407	Ahy.Unigene13354	(AG)6a(AG)7	CAATGCATGTTGGTAGGCAC	TGTTGCCAAAACAGAACAGG	RecName: Full=EPIDERMAL PATTERNING FACTOR-like protein 4; Short=EPF-like protein 4; Flags: Precursor	EPIDERMAL PATTERNING FACTOR-like protein 4 OS=Arabidopsis thaliana GN=EPFL4 PE=3 SV=1	--
HAS1408	Ahy.Unigene13354	(ATG)6	TTAAGATGGGTGCCTGCAAT	ATGAGAAGAGGTCGAGGGGT	RecName: Full=EPIDERMAL PATTERNING FACTOR-like protein 4; Short=EPF-like protein 4; Flags: Precursor	EPIDERMAL PATTERNING FACTOR-like protein 4 OS=Arabidopsis thaliana GN=EPFL4 PE=3 SV=1	--
HAS1409	Ahy.Unigene13360	(AAT)6	CTTTTCCTCCTCTCACCCCT	TTAGGAGATTCTGGCGATGG	expressed protein [Arabidopsis thaliana]	Hybrid signal transduction histidine kinase D OS=Dictyostelium discoideum GN=dhkD PE=2 SV=1	--
HAS1410	Ahy.Unigene13360	(AAG)5	TCCAAAGTCCTCCCAATATCC	AATGGAACCGATGCTGATTC	expressed protein [Arabidopsis thaliana]	Hybrid signal transduction histidine kinase D OS=Dictyostelium discoideum GN=dhkD PE=2 SV=1	--
HAS1411	Ahy.Unigene13365	(CTT)5	CAAAAAGGCCAAGAAAACCA	TCTGTTGGTGAGCTTGTGGA	F24O1.4 [Arabidopsis lyrata subsp. lyrata] >gi|297332316|gb|EFH62734.1| F24O1.4 [Arabidopsis lyrata subsp. lyrata]	Transmembrane protein 63A OS=Homo sapiens GN=TMEM63A PE=1 SV=3	Uncharacterized integral membrane protein
HAS1412	Ahy.Unigene13365	(AG)8(TG)6	GATGGCACTTTCCCAGGTTA	CCAACGTTGTTGTCTTCCTTC	F24O1.4 [Arabidopsis lyrata subsp. lyrata] >gi|297332316|gb|EFH62734.1| F24O1.4 [Arabidopsis lyrata subsp. lyrata]	Transmembrane protein 63A OS=Homo sapiens GN=TMEM63A PE=1 SV=3	Uncharacterized integral membrane protein
HAS1413	Ahy.Unigene13374	(CCG)6	CGCACAGAAACATCAAGCAT	AAAGGCGCACTCGATTCTAA	AT4G32605 [Arabidopsis thaliana]	--	--
HAS1414	Ahy.Unigene13393	(AGA)6	TTTGCCCTGAGGAAGATGAG	CTGATTGTGGGGAGTGTGTG	PDLP2 (PLASMODESMATA-LOCATED PROTEIN 2) [Arabidopsis thaliana] >gi|75127023|sp|Q6NM73.1|CRR3_ARATH RecName: Full=Cysteine-rich repeat secretory protein 3; Flags: Precursor >gi|38566686|gb|AAR24233.1| At1g04520 [Arabidopsis thaliana] >gi|45592918|gb|AAS68113.1| At1g04520 [Arabidopsis thaliana]	Cysteine-rich repeat secretory protein 3 OS=Arabidopsis thaliana GN=CRRSP3 PE=2 SV=1	--
HAS1415	Ahy.Unigene13394	(TAA)6	GCATAGAAGGTTTGTTCCCG	AAAGAAAAACCACTAAGAAAGGCA	At3g14280 [Arabidopsis thaliana]	--	--
HAS1416	Ahy.Unigene13400	(CTT)5	GAAGCAACTTTCTTGAGCCG	ACAATGGTGCCTTGGAAAAG	expressed protein [Arabidopsis thaliana]	Uncharacterized protein DDB_G0286299 OS=Dictyostelium discoideum GN=DDB_G0286299 PE=4 SV=1	Membrane protein involved in colicin uptake
HAS1417	Ahy.Unigene13404	(TTC)5	GTTAGCCTCTTCGTCATCGC	CGGGAGCAAACTAATCGAAG	zinc knuckle (CCHC-type) family protein [Arabidopsis thaliana]	Cellular nucleic acid-binding protein OS=Bos taurus GN=CNBP PE=2 SV=1	Arginine methyltransferase-interacting protein, contains RING Zn-finger
HAS1418	Ahy.Unigene13409	(ATC)7	TGAAGCTTGCAGTGGAAAAA	GCTAAAGAGGATGGGGAAGG	PREDICTED: similar to Os08g0326100 [Vitis vinifera]	Nuclear inhibitor of protein phosphatase 1 OS=Mus musculus GN=Ppp1r8 PE=1 SV=1	FOG: FHA domain
HAS1419	Ahy.Unigene13415	(ATC)8	CCCATGGTGCAACCTTCTAT	TGTGATGAAACCGATTGGAA	ubiquitin-protein ligase [Arabidopsis thaliana] >gi|42572561|ref|NP_974376.1| ubiquitin-protein ligase [Arabidopsis thaliana] >gi|70905103|gb|AAZ14077.1| At3g29270 [Arabidopsis thaliana]	--	--
HAS1420	Ahy.Unigene13426	(TC)7	TGTTGCATTTCATAGTTGTCCTG	CATGCTGGATTACAACGACG	ACT domain-containing protein [Arabidopsis lyrata subsp. lyrata] >gi|297325645|gb|EFH56065.1| ACT domain-containing protein [Arabidopsis lyrata subsp. lyrata]	--	--
HAS1421	Ahy.Unigene13430	(AAGA)5	TTCAATTTGTTTCATTGTTGGTG	ATCCACAGAGGTTGAATCCG	sodium proton exchanger [Populus trichocarpa] >gi|222861139|gb|EEE98681.1| sodium proton exchanger [Populus trichocarpa]	Sodium/hydrogen exchanger 2 OS=Arabidopsis thaliana GN=NHX2 PE=1 SV=2	NhaP-type Na+/H+ and K+/H+ antiporters
HAS1422	Ahy.Unigene13432	(GA)8(GT)8	GTGAGGGAAGCCATTGATGT	CCAACATCCGGTGTGTTTTA	aspartate-semialdehyde dehydrogenase [Glycine max]	Aspartate-semialdehyde dehydrogenase OS=Prochlorococcus marinus GN=asd PE=3 SV=2	Aspartate-semialdehyde dehydrogenase
HAS1423	Ahy.Unigene13451	(TAA)5	AAGTGGTGGTTTCTATGGCG	CGTTGACCAATTCCAAACCT	zinc finger protein [Malus x domestica]	Zinc finger protein NUTCRACKER OS=Arabidopsis thaliana GN=NUC PE=2 SV=1	--
HAS1424	Ahy.Unigene13451	(CAC)9	CCAAACCTCCTTCTTCCCTC	GAGGACAGTGATGACGACGA	zinc finger protein [Malus x domestica]	Zinc finger protein NUTCRACKER OS=Arabidopsis thaliana GN=NUC PE=2 SV=1	--
HAS1425	Ahy.Unigene13451	(CAA)5	TTAACTGCGTCGTCGTCATC	GCTACTCCGCTAAACGATGG	zinc finger protein [Malus x domestica]	Zinc finger protein NUTCRACKER OS=Arabidopsis thaliana GN=NUC PE=2 SV=1	--
HAS1426	Ahy.Unigene13463	(GA)8	TGTTCAGCCGCCTAGAGAAT	AAAGCAGGTAACTTCCCCGT	phox domain-containing protein [Arabidopsis lyrata subsp. lyrata] >gi|297319077|gb|EFH49499.1| phox domain-containing protein [Arabidopsis lyrata subsp. lyrata]	Sorting nexin-2 OS=Mus musculus GN=Snx2 PE=1 SV=2	Chromosome segregation ATPases
HAS1427	Ahy.Unigene13465	(AAG)5atgaagattacgtgatgattgattggtgattcgtaatggat(AG)10	GCCGTTGTTGCTACAGTGTG	CTTTCCTTCATCGGTGTCGT	MYB transcription factor MYB52 [Medicago truncatula]	Myb-like protein J OS=Dictyostelium discoideum GN=mybJ PE=3 SV=1	--
HAS1428	Ahy.Unigene13476	(ATG)7	GAGGAATTTGCACAATCCAGA	CAGGGTGTGCTGCTGAAATA	Os01g0191700 [Oryza sativa Japonica Group] >gi|113531804|dbj|BAF04187.1| Os01g0191700 [Oryza sativa Japonica Group]	6-phosphofructokinase 3 OS=Arabidopsis thaliana GN=PFK3 PE=1 SV=1	6-phosphofructokinase
HAS1429	Ahy.Unigene13484	(AG)24	GAGAAGTCCGACACCGAGAC	AAGGAACTTGGGGTTTGCTT	dynamin homolog [Astragalus sinicus]	Dynamin-2B OS=Arabidopsis thaliana GN=DRP2B PE=1 SV=2	Predicted GTPases (dynamin-related)
HAS1430	Ahy.Unigene13488	(CAT)10(CAA)13	AAAGAACCCTCCTCCACCTC	GCCTCTCCCCAATTCTTTTC	calcium-dependent protein kinase 1 [Panax ginseng]	Calcium-dependent protein kinase isoform 2 OS=Oryza sativa subsp. japonica GN=CPK2 PE=2 SV=2	Serine/threonine protein kinase
HAS1431	Ahy.Unigene13491	(AAG)6	GTATCAGGAGAGACGAGGCG	TTGGAAGAACCCTGTTGGTC	expressed protein [Arabidopsis thaliana]	Uncharacterized protein DDB_G0271670 OS=Dictyostelium discoideum GN=DDB_G0271670 PE=4 SV=1	RNA-binding proteins (RRM domain)
HAS1432	Ahy.Unigene13495	(AGA)7	AAACCAGCAAGGAACAATGG	CTAAAAGCCAGAAGCCATGC	At5g62960 [Arabidopsis thaliana] >gi|38604058|gb|AAR24772.1| At5g62960 [Arabidopsis thaliana]	--	--
HAS1433	Ahy.Unigene13495	(CT)6t(TC)10	TGTGCATAAATCAACCCCAA	CAAAACGGAAAGCAGAGGAC	At5g62960 [Arabidopsis thaliana] >gi|38604058|gb|AAR24772.1| At5g62960 [Arabidopsis thaliana]	--	--
HAS1434	Ahy.Unigene13498	(CTT)5	TTTTCCTGCCTCCTCTTCCT	GAGGGGTGGTTGTTAGGGTT	outer membrane OMP85 family protein [Arabidopsis thaliana] >gi|16648863|gb|AAL24283.1| Unknown protein [Arabidopsis thaliana]	Sorting and assembly machinery component 50 homolog OS=Xenopus tropicalis GN=samm50 PE=2 SV=1	Outer membrane protein/protective antigen OMA87
HAS1435	Ahy.Unigene13517	(CT)10	TCGTTCCTCATCAACCAACA	TGCGCCCTCTCTTGTTCTAT	nucleic acid binding protein [Nicotiana tabacum]	Uncharacterized RNA-binding protein C23E6.01c OS=Schizosaccharomyces pombe GN=SPBC23E6.01c PE=1 SV=2	RNA-binding proteins (RRM domain)
HAS1436	Ahy.Unigene13521	(GGC)5	TTCGACGGCCTTTTCTCTAA	AGATCTGTGAGCTGCGTGTG	myosin heavy chain [Brachypodium sylvaticum]	Myosin heavy chain, clone 203 (Fragment) OS=Hydra attenuata PE=2 SV=1	ATPase involved in DNA repair
HAS1437	Ahy.Unigene13523	(AGG)9	AAGGGTCGGTGGTGTTAGTG	TAAACGCCCACACTCATTCA	PREDICTED: similar to leucine-rich repeat protein-related [Vitis vinifera]	Receptor-like protein kinase At5g59670 OS=Arabidopsis thaliana GN=At5g59670 PE=1 SV=1	ATPases involved in chromosome partitioning
HAS1438	Ahy.Unigene13525	(TC)6	ACAAACGCGCTGTTTTCTCT	ATCTTCGCATTTCTGTCGCT	carboxypeptidase type III [Theobroma cacao]	Serine carboxypeptidase-like 49 OS=Arabidopsis thaliana GN=SCPL49 PE=2 SV=2	Carboxypeptidase C (cathepsin A)
HAS1439	Ahy.Unigene13528	(AAG)5	CAATTTTGGTTCCCGTTTGT	TCAACCTGTTTGCCATTCAA	AT5g20600/F7C8_190 [Arabidopsis thaliana] >gi|28416463|gb|AAO42762.1| At5g20600/F7C8_190 [Arabidopsis thaliana]	Ribosomal RNA processing protein 1 homolog B OS=Mus musculus GN=Rrp1b PE=2 SV=2	DNA-directed RNA polymerase, beta' subunit/160 kD subunit
HAS1440	Ahy.Unigene13542	(TC)8	TTCATTCACGCGGATTAGTG	GACGACATCGGAAATGATCC	RNA recognition motif (RRM)-containing protein [Arabidopsis thaliana]	Protein vip1 OS=Schizosaccharomyces pombe GN=vip1 PE=1 SV=1	--
HAS1441	Ahy.Unigene13547	(CCA)5	TGGACTGTGCTCACTCCTTG	TCTTGCTATATTGGGCCGAG	transmembrane transporter [Arabidopsis thaliana] >gi|75128428|sp|Q6SZ87.1|NAT11_ARATH RecName: Full=Nucleobase-ascorbate transporter 11; Short=AtNAT11 >gi|38350521|gb|AAR18373.1| nucleobase-ascorbate transporter 11 [Arabidopsis thaliana]	Nucleobase-ascorbate transporter 11 OS=Arabidopsis thaliana GN=NAT11 PE=2 SV=1	Xanthine/uracil permeases
HAS1442	Ahy.Unigene13550	(CGC)5	GTACGCATTTTCGTCCCAGT	CGGTGAGTGAGCTGAAATGA	transducin family protein [Arabidopsis lyrata subsp. lyrata] >gi|297331882|gb|EFH62301.1| transducin family protein [Arabidopsis lyrata subsp. lyrata]	THO complex subunit 6 homolog OS=Homo sapiens GN=THOC6 PE=1 SV=1	FOG: WD40 repeat
HAS1443	Ahy.Unigene13568	(ATT)6	CTGCGGTTTCATACACATGG	AGCAGCACCATTCATTTTCC	homeodomain protein [Malus x domestica]	BEL1-like homeodomain protein 2 OS=Arabidopsis thaliana GN=BLH2 PE=1 SV=2	--
HAS1444	Ahy.Unigene13568	(TC)6	TCTCCTCCCTCCTCACCTTT	ACTTGCGCTTTCTTTTTCCA	homeodomain protein [Malus x domestica]	BEL1-like homeodomain protein 2 OS=Arabidopsis thaliana GN=BLH2 PE=1 SV=2	--
HAS1445	Ahy.Unigene13568	(CAT)13cttcttcaccctctcctccctcctcacctttgttgccactactctcacc(CT)6	TGGCTGTGTGCTTGCTATTC	GGAAGCTTTCGAAACCACAG	homeodomain protein [Malus x domestica]	BEL1-like homeodomain protein 2 OS=Arabidopsis thaliana GN=BLH2 PE=1 SV=2	--
HAS1446	Ahy.Unigene13571	(CAA)5	ACTGGCCATGACAACACTGA	GGTGATGGAAGAGGATCCAA	Remorin, C-terminal region [Medicago truncatula]	Remorin OS=Arabidopsis thaliana GN=DBP PE=1 SV=1	--
HAS1447	Ahy.Unigene13575	(TTC)8	TCCCCTTCTTCTCTTTGTGG	TGGGGACCCTAGATGGGTAT	--	--	--
HAS1448	Ahy.Unigene13580	(AGA)5	TTGTGCAGCTGATCCTTGAC	GCTTCTTTTCTCAGCCGCTA	PREDICTED: similar to dicarboxylate/tricarboxylate carrier [Vitis vinifera]	Mitochondrial 2-oxoglutarate/malate carrier protein OS=Mus musculus GN=Slc25a11 PE=1 SV=3	--
HAS1449	Ahy.Unigene13587	(TTA)6	GGCCTTCAATTGGAGAACAA	GCTTAATCATTAGAACGAACCTCA	xyloglucanase-specific endoglucanase inhibitor protein [Petunia x hybrida]	Basic 7S globulin OS=Glycine max GN=BG PE=1 SV=2	--
HAS1450	Ahy.Unigene13596	(AGA)5	CGCAATCAGTGACCATGAAC	GCCACTGCTTCTTCACCTTC	ATP binding / damaged DNA binding / nucleoside-triphosphatase/ nucleotide binding [Arabidopsis thaliana] >gi|110741561|dbj|BAE98729.1| DNA repair protein-like [Arabidopsis thaliana]	Histone H3.v1 OS=Dictyostelium discoideum GN=H3v1 PE=3 SV=1	--
HAS1451	Ahy.Unigene13596	(CTT)7	CTCATCTTCATCGAGCACCA	GGAGGAAAACGGAGAGGAAC	ATP binding / damaged DNA binding / nucleoside-triphosphatase/ nucleotide binding [Arabidopsis thaliana] >gi|110741561|dbj|BAE98729.1| DNA repair protein-like [Arabidopsis thaliana]	Histone H3.v1 OS=Dictyostelium discoideum GN=H3v1 PE=3 SV=1	--
HAS1452	Ahy.Unigene13600	(CAT)5	AAGAGGAGGAGCTGTCCCAT	GCAAGCCAAGGCTAGAGGTA	Os02g0811000 [Oryza sativa Japonica Group] >gi|113538004|dbj|BAF10387.1| Os02g0811000 [Oryza sativa Japonica Group] >gi|270309088|dbj|BAI52984.1| G1-like6 protein [Oryza sativa Japonica Group]	--	--
HAS1453	Ahy.Unigene13623	(GAA)5	GGACTCAGCTGGTCGCTATC	GAACAGAATTGGGGAAACGA	Unknown protein [Arabidopsis thaliana]	--	--
HAS1454	Ahy.Unigene13624	(ACC)6	CACAGCACCCTTTGAGGAAT	TTGCACCCACTACACGGTTA	NAD-binding site [Medicago truncatula]	Lycopene beta cyclase, chloroplastic OS=Solanum lycopersicum GN=LCY1 PE=2 SV=1	--
HAS1455	Ahy.Unigene13625	(ATT)5	TCACCTGAAAGAAACCCCAC	TCCCACGCATGTTCTATTCA	2-oxoglutarate-dependent dioxygenase [Solanum lycopersicum]	1-aminocyclopropane-1-carboxylate oxidase homolog 1 OS=Arabidopsis thaliana GN=At1g06620 PE=2 SV=1	Isopenicillin N synthase and related dioxygenases
HAS1456	Ahy.Unigene13626	(ATT)7	AGCAACTGTAGAAGCAGGGC	AGAGGAGTGGGAGGAAGCTC	Os03g0609800 [Oryza sativa Japonica Group] >gi|113549120|dbj|BAF12563.1| Os03g0609800 [Oryza sativa Japonica Group]	Root phototropism protein 3 OS=Arabidopsis thaliana GN=RPT3 PE=1 SV=1	--
HAS1457	Ahy.Unigene13628	(AAG)5	CGTTCCCTGAGATCTTGCTC	TCTCAAGTATCTGCCACTCTTCC	histidine kinase 3 [Betula pendula]	--	--
HAS1458	Ahy.Unigene13632	(GGA)5	CAGGAAGCGATAGAGTTGGC	AGGTCTGCAGAGGAGGATGA	AT3g50910/F18B3_190 [Arabidopsis thaliana] >gi|27764930|gb|AAO23586.1| At3g50910/F18B3_190 [Arabidopsis thaliana]	--	--
HAS1459	Ahy.Unigene13632	(CAT)5	TCTGCAGCAATAGCATGGTC	TGCACATCACTCTGTGCTTG	AT3g50910/F18B3_190 [Arabidopsis thaliana] >gi|27764930|gb|AAO23586.1| At3g50910/F18B3_190 [Arabidopsis thaliana]	--	--
HAS1460	Ahy.Unigene13652	(TC)10	GTGGAAGGAAGCAAAAGTGC	GAAGGAGAAAGGGATCAGCC	--	--	--
HAS1461	Ahy.Unigene13653	(CGC)5	GTGAGCGTGAAGATCGAACA	ATCCAGGCAGAATTGACGAC	hypothetical protein [Ectocarpus siliculosus]	--	--
HAS1462	Ahy.Unigene13672	(CT)6	CAATTAATTTGATTTGGCCG	GTTCCGGTTAAGCAGCAAAG	component of high affinity nitrate transporter [Lotus japonicus]	--	--
HAS1463	Ahy.Unigene13679	(GGT)5	GAGCTGGAGTGAGATGGAGG	AAGAAGACCTCTTCCTCCCG	At3g60850 [Arabidopsis thaliana]	Extensin OS=Zea mays GN=HRGP PE=2 SV=1	ATPases involved in chromosome partitioning
HAS1464	Ahy.Unigene13694	(TCTT)5	GTAGACCTGGCGGTTCATGT	CATCCATCACCATTCACCAA	UDP-D-glucuronic acid 4-epimerase [Gossypium hirsutum]	UDP-glucuronate 4-epimerase 1 OS=Arabidopsis thaliana GN=GAE1 PE=1 SV=1	Nucleoside-diphosphate-sugar epimerases
HAS1465	Ahy.Unigene13704	(AAT)5attcagcagaatatgatagttta(GTT)5	CGATGTTGCCATGTCTTTTT	CTTTCCACACTCCTTCCCCT	--	--	--
HAS1466	Ahy.Unigene13704	(AG)8	CGATGTTGCCATGTCTTTTT	CAACTCACTGCCTTTGACCTC	--	--	--
HAS1467	Ahy.Unigene13704	(GTA)6	TGAAGGGGAAGGTGAGAAAA	TCTGCACTGCAAAATCCAAG	--	--	--
HAS1468	Ahy.Unigene13706	(GA)8gcgaacagtgcttagctttaggcttcag(AGAA)5	ATGCACTCCCTTACGGTCAC	ACTGGGTGGCAAATGAGAAG	armadillo/beta-catenin repeat family protein [Arabidopsis lyrata subsp. lyrata] >gi|297311664|gb|EFH42088.1| armadillo/beta-catenin repeat family protein [Arabidopsis lyrata subsp. lyrata]	Mucin-2 OS=Homo sapiens GN=MUC2 PE=1 SV=2	Fibrillarin-like rRNA methylase
HAS1469	Ahy.Unigene13716	(AAG)5	AGAAAGCTCGACGAGATCCA	CCATCAACGGATTCAGCTTT	DEAD-box RNA helicase [Glycine max]	DEAD-box ATP-dependent RNA helicase 5 OS=Arabidopsis thaliana GN=RH5 PE=1 SV=1	Superfamily II DNA and RNA helicases
HAS1470	Ahy.Unigene13719	(TAT)6	TGGGATTTGAAGAAGGTTGC	TGAAGGATGGTGGAGAGAGG	At5g62770 [Arabidopsis thaliana] >gi|57222200|gb|AAW39007.1| At5g62770 [Arabidopsis thaliana]	Integumentary mucin C.1 (Fragment) OS=Xenopus laevis PE=2 SV=1	--
HAS1471	Ahy.Unigene13728	(GA)10	CAACAAACCCAAGACGACAA	TGGGTAGAAGTATGGACGGC	At2g01080/F23H14.5 [Arabidopsis thaliana] >gi|16323356|gb|AAL15391.1| At2g01080/F23H14.5 [Arabidopsis thaliana]	Putative protein TPRXL OS=Homo sapiens GN=TPRXL PE=5 SV=2	--
HAS1472	Ahy.Unigene13730	(AT)6	GCTTCATCAGGTCAGAGTTGC	CATCCTCGATCAAAGCCAAT	glycine-rich protein [Arabidopsis thaliana] >gi|7269947|emb|CAB79764.1| glycine-rich protein [Arabidopsis thaliana]	Fibroin heavy chain OS=Bombyx mori GN=FIBH PE=1 SV=4	Endoglucanase
HAS1473	Ahy.Unigene13739	(TTG)6	TGTGTCCTCTTGCCAGAATG	GAAATTCAACTTGCCCCAAA	UDP-glucosyl transferase [Phaseolus vulgaris]	Cytokinin-O-glucosyltransferase 2 OS=Arabidopsis thaliana GN=UGT85A1 PE=1 SV=1	Glycosyl transferases, related to UDP-glucuronosyltransferase
HAS1474	Ahy.Unigene13745	(TG)11	GGGGTGTTATTCCAATGGTG	ACACCTGCGAGAATTTCCAC	Ser/Thr specific protein phosphatase 2A B regulatory subunit alpha isoform [Medicago sativa subsp. x varia]	Serine/threonine protein phosphatase 2A 55 kDa regulatory subunit B beta isoform OS=Arabidopsis thaliana GN=PP2AB2 PE=2 SV=1	Serine/threonine protein phosphatase 2A, regulatory subunit
HAS1475	Ahy.Unigene13773	(TG)6	AAGAATGAAACCAACACCGC	TCATTTGGTCTGTACATCTCTACCTT	At1g09610 [Arabidopsis thaliana] >gi|44681448|gb|AAS47664.1| At1g09610 [Arabidopsis thaliana]	--	--
HAS1476	Ahy.Unigene13782	(ATC)7	TTAGCTCTACGGCCACCACT	AAACTCAGTTCAGCGTGCCT	sister chromatid cohesion 2 [Arabidopsis lyrata subsp. lyrata] >gi|297319568|gb|EFH49990.1| sister chromatid cohesion 2 [Arabidopsis lyrata subsp. lyrata]	--	--
HAS1477	Ahy.Unigene13792	(ATG)5	TGGTGCTGGTGGTTCAAATA	CTTTCATCACCGGCTTCATT	RecName: Full=FACT complex subunit SSRP1; AltName: Full=Facilitates chromatin transcription complex subunit SSRP1; AltName: Full=Recombination signal sequence recognition protein 1 >gi|2104679|emb|CAA66480.1| transcription factor [Vicia faba var. minor]	FACT complex subunit SSRP1 OS=Vicia faba GN=SSRP1 PE=2 SV=1	Nucleosome-binding factor SPN, POB3 subunit
HAS1478	Ahy.Unigene13795	(GA)6	GGACCCAGTTGAGAGAGCAC	CAAACCCCACATACACACACA	Os01g0850000 [Oryza sativa Japonica Group] >gi|113534342|dbj|BAF06725.1| Os01g0850000 [Oryza sativa Japonica Group]	--	--
HAS1479	Ahy.Unigene13801	(GGT)6	TCGAGTTCCGTGTTGAAGTG	TGCCGTTTCCACTTTCTCTT	zinc finger (C3HC4-type RING finger) family protein [Arabidopsis thaliana] >gi|68565339|sp|Q9SRM0.1|ATL3D_ARATH RecName: Full=RING-H2 finger protein ATL3D >gi|12321864|gb|AAG50960.1|AC073395_2 RING zinc finger protein; 17145-17621 [Arabidopsis thaliana] >gi|182623796|gb|ACB88837.1| At3g11110 [Arabidopsis thaliana]	RING-H2 finger protein ATL3D OS=Arabidopsis thaliana GN=ATL3D PE=2 SV=1	RING-finger-containing ubiquitin ligase
HAS1480	Ahy.Unigene13802	(AAC)5aagcataatgc(TCA)8	AAGCCAATGATGAAGCCATT	GCAAGTTAGCCCATCTGCTC	f-box family protein [Populus trichocarpa] >gi|222857111|gb|EEE94658.1| f-box family protein [Populus trichocarpa]	Tubby-like F-box protein 5 OS=Oryza sativa subsp. japonica GN=TULP5 PE=2 SV=1	Cobalamin biosynthesis protein CobN and related Mg-chelatases
HAS1481	Ahy.Unigene13807	(AAC)12(AAT)6	GTTGAGAACCACCAGCACCT	TGCAGTTGGAGTTTTCATCG	BIM1; DNA binding / protein binding / transcription factor [Arabidopsis thaliana] >gi|209572593|sp|Q9LEZ3.2|BIM1_ARATH RecName: Full=Transcription factor BIM1; AltName: Full=BES1-interacting Myc-like protein 1; AltName: Full=Transcription factor EN 126; AltName: Full=bHLH transcription factor bHLH046; AltName: Full=Basic helix-loop-helix protein 46; Short=bHLH 46; Short=AtbHLH46	Transcription factor BIM1 OS=Arabidopsis thaliana GN=BIM1 PE=1 SV=2	FOG: TPR repeat
HAS1482	Ahy.Unigene13813	(TCT)6	CCGGAGCTGAGATTCATCAT	GTAGGGAGTGGTGGAAGGGT	zinc finger (C3HC4-type RING finger) family protein [Arabidopsis thaliana] >gi|115311453|gb|ABI93907.1| At3g06140 [Arabidopsis thaliana]	RING finger protein 157 OS=Mus musculus GN=Rnf157 PE=2 SV=2	Predicted membrane protein/domain
HAS1483	Ahy.Unigene13816	(GAA)6	ATGGAAGGGGAAGAGGAAGA	CACTCCATCCATCACCATCA	AMK2 (Adenosine monophosphate kinase); ATP binding / adenylate kinase/ nucleobase, nucleoside, nucleotide kinase/ nucleotide kinase/ phosphotransferase, phosphate group as acceptor [Arabidopsis thaliana] >gi|29427999|sp|Q9FIJ7.1|KADC2_ARATH RecName: Full=Probable adenylate kinase 2, chloroplastic; Short=AK 2; AltName: Full=ATP-AMP transphosphorylase 2; Flags: Precursor >gi|15146328|gb|AAK83647.1|…	Probable adenylate kinase 2, chloroplastic OS=Arabidopsis thaliana GN=At5g47840 PE=2 SV=1	Adenylate kinase and related kinases
HAS1484	Ahy.Unigene13820	(CAC)6	CATCGGTGCACCTCCTCTAT	CTCGCCCATCTCTACAAAGC	mitochondrial pyruvate dehydrogenase kinase isoform 2 [Glycine max]	[Pyruvate dehydrogenase [lipoamide]] kinase, mitochondrial OS=Drosophila melanogaster GN=Pdk PE=2 SV=2	Signal transduction histidine kinase
HAS1485	Ahy.Unigene13822	(TC)13	GGGGTAGCTCAGCTTGTTTC	AGCTGGAGTCGGTTAGGGAT	ataxin-2 related protein [Ipomoea nil]	Ataxin-2 homolog OS=Dictyostelium discoideum GN=atxn2 PE=3 SV=1	Protein interacting with poly(A)-binding protein
HAS1486	Ahy.Unigene13852	(TGA)5	CCCAAAAGCTCTGATGGTTC	AGTTTGACTCTTGGCCCCTT	phosphoinositide binding [Arabidopsis thaliana]	--	--
HAS1487	Ahy.Unigene13875	(GAA)5	AAATCGGGAAAATTGCCTTT	CATCCTTTCAAGCTGCATCA	ATP binding , related [Medicago truncatula] >gi|124360477|gb|ABN08487.1| ATP binding , related [Medicago truncatula]	Probable receptor-like protein kinase At5g24010 OS=Arabidopsis thaliana GN=At5g24010 PE=1 SV=1	--
HAS1488	Ahy.Unigene13875	(AG)8	CATGATGCAGCTTGAAAGGAT	ACGCGCTCTTCACTTTCACT	ATP binding , related [Medicago truncatula] >gi|124360477|gb|ABN08487.1| ATP binding , related [Medicago truncatula]	Probable receptor-like protein kinase At5g24010 OS=Arabidopsis thaliana GN=At5g24010 PE=1 SV=1	--
HAS1489	Ahy.Unigene13885	(AGA)6	CAGTCGGCTATTTTGGTGGT	TTCAAATCCATTCCAGCACA	--	--	--
HAS1490	Ahy.Unigene13885	(CAG)5	TCCCCAATGCTGATGAAAAT	CCACAGGTTCAGGTTCTGGT	--	--	--
HAS1491	Ahy.Unigene13902	(GTT)6	GGATCAACTGGTAGCCGAAA	TCAATCCAACATGACTTTCATCA	ATEXO70B1 [Arabidopsis lyrata subsp. lyrata] >gi|297312100|gb|EFH42524.1| ATEXO70B1 [Arabidopsis lyrata subsp. lyrata]	Exocyst complex component 7 OS=Homo sapiens GN=EXOC7 PE=1 SV=3	--
HAS1492	Ahy.Unigene13904	(CCACCG)5	TCTGATTCACGCCTCTTCCT	CAGTTTGGCTTGGGACAGTT	MYC1 [Catharanthus roseus]	Transcription factor BPE OS=Arabidopsis thaliana GN=BPE PE=2 SV=1	ATPases involved in chromosome partitioning
HAS1493	Ahy.Unigene13910	(ACG)5	TCTTCTCCCACCGCTTTCTA	CCCTCCAGATTCGTGAAAAA	Similar to gb|U70015 lysosomal trafficking regulator from Mus musculus and contains 2 PF|00400 WD40, G-beta repeats. ESTs gb|T43386 and gb|AA395236 come from this gene [Arabidopsis thaliana]	--	--
HAS1494	Ahy.Unigene13910	(TGG)5	TTTTTCACGAATCTGGAGGG	CTACCTCTCGATCAGCTCCG	Similar to gb|U70015 lysosomal trafficking regulator from Mus musculus and contains 2 PF|00400 WD40, G-beta repeats. ESTs gb|T43386 and gb|AA395236 come from this gene [Arabidopsis thaliana]	--	--
HAS1495	Ahy.Unigene13916	(GGT)7	GGGAAAGAATAACAAGGGGG	TTGTTTGTTGTGTCGGTTGC	heavy-metal-associated domain-containing protein [Arabidopsis thaliana]	Uncharacterized PE-PGRS family protein PE_PGRS20 OS=Mycobacterium tuberculosis GN=PE_PGRS20 PE=3 SV=1	Endoglucanase
HAS1496	Ahy.Unigene13918	(TTC)5	GCATGCAATTTGGTGTAGCA	CTTTGACCAGCCACTGGATT	RHB1A; protein binding / zinc ion binding [Arabidopsis thaliana] >gi|42572783|ref|NP_974488.1| RHB1A; protein binding / zinc ion binding [Arabidopsis thaliana] >gi|88193784|gb|ABD42981.1| At4g00335 [Arabidopsis thaliana] >gi|110736762|dbj|BAF00342.1| RING-H2 finger protein RHB1a [Arabidopsis thaliana]	E3 ubiquitin-protein ligase At3g02290 OS=Arabidopsis thaliana GN=At3g02290 PE=2 SV=1	--
HAS1497	Ahy.Unigene13927	(TTC)6	TCCATGCCATTCATATCACG	AATTGAGTGCTGACGACCCT	DNA binding / protein binding / zinc ion binding [Arabidopsis thaliana]	--	--
HAS1498	Ahy.Unigene13932	(GCA)6	TGCAAAACCCTCTTTTTGTTC	ATTCTGCTCCAGCTTCGTGT	--	--	--
HAS1499	Ahy.Unigene13934	(TC)6	ACCCAGCTTCTACCTCCGTT	CCTTGAATGGGACTGAAGGA	LOC100282664 [Zea mays] >gi|195624264|gb|ACG33962.1| ARP2/3 complex 34 kDa subunit [Zea mays] >gi|195653745|gb|ACG46340.1| ARP2/3 complex 34 kDa subunit [Zea mays]	Actin-related protein 2/3 complex subunit 2 OS=Dictyostelium discoideum GN=arcB PE=1 SV=1	--
HAS1500	Ahy.Unigene13969	(AAC)5	CTCACGATCAAAACGTGTGC	GGTAGCTCCGCAGTTAGTCC	AP2/ERF domain-containing transcription factor [Populus trichocarpa] >gi|148372095|gb|ABQ62979.1| TINY-like protein [Populus trichocarpa] >gi|222836958|gb|EEE75351.1| AP2/ERF domain-containing transcription factor [Populus trichocarpa]	Ethylene-responsive transcription factor ERF037 OS=Arabidopsis thaliana GN=ERF037 PE=2 SV=1	--
HAS1501	Ahy.Unigene13970	(AG)7	TGAGAGAGAGTGAGCTCGGA	TTTCTCCCGTTCCTCACATC	preproMP73 [Cucurbita maxima]	Uncharacterized protein KIAA1211 homolog OS=Danio rerio GN=si:dkeyp-117h8.2 PE=4 SV=3	--
HAS1502	Ahy.Unigene13975	(CT)12	TAACACAACATCGCAGAGGC	TGATGGCTGCAATACGAAAG	ATP binding / ATPase/ nucleoside-triphosphatase/ nucleotide binding [Arabidopsis thaliana]	--	--
HAS1503	Ahy.Unigene13981	(AG)6	CTTTGCTAACCTTCCGTTCG	ACACATTCTTCGCTGCTCCT	At3g60410 [Arabidopsis thaliana] >gi|227204209|dbj|BAH56956.1| AT3G60410 [Arabidopsis thaliana]	Extensin OS=Nicotiana tabacum GN=HRGPNT3 PE=2 SV=1	--
HAS1504	Ahy.Unigene13983	(GA)6	CATGTGTCCATAAAGCCACG	CCCAAGCCAAACCCTAATTT	Os01g0338600 [Oryza sativa Japonica Group] >gi|53792377|dbj|BAD53130.1| cyanobacteria-specific protein-like [Oryza sativa Japonica Group] >gi|113532475|dbj|BAF04858.1| Os01g0338600 [Oryza sativa Japonica Group]	--	--
HAS1505	Ahy.Unigene13990	(TCT)5	AGCAGGTGTGGCTGTTCTTT	GAAAGGATCAAAGGGGGTGT	ADP-glucose pyrophosphorylase [Pisum sativum]	Glucose-1-phosphate adenylyltransferase large subunit 3, chloroplastic OS=Arabidopsis thaliana GN=APL3 PE=2 SV=2	ADP-glucose pyrophosphorylase
HAS1506	Ahy.Unigene14001	(TCA)5	ACCAAGCCCAACATCAATTC	TTATTGTTGTTGTTGTTTCCAGTATT	unknown [Glycine max]	--	--
HAS1507	Ahy.Unigene14036	(GA)7	AGAGAAAGAGGTGGTTGCCA	GCCCTTTGAATTTGCCATAA	bZIP transcription factor bZIP100 [Glycine max]	Uncharacterized membrane protein At4g06598 OS=Arabidopsis thaliana GN=At4g06598 PE=2 SV=1	--
HAS1508	Ahy.Unigene14038	(GAA)5	AACAATGGGCGAGGTATCTG	GCTGTTGCTGTTGCTGTTGT	bromodomain protein [Populus trichocarpa] >gi|222857245|gb|EEE94792.1| bromodomain protein [Populus trichocarpa]	Bromodomain-containing protein 9 OS=Danio rerio GN=brd9 PE=2 SV=1	Transcription factor involved in chromatin remodeling, contains bromodomain
HAS1509	Ahy.Unigene14038	(CGA)5	ACAACAGCAACAGCAACAGC	GAAGGAAGCGTCAATTCTGC	bromodomain protein [Populus trichocarpa] >gi|222857245|gb|EEE94792.1| bromodomain protein [Populus trichocarpa]	Bromodomain-containing protein 9 OS=Danio rerio GN=brd9 PE=2 SV=1	Transcription factor involved in chromatin remodeling, contains bromodomain
HAS1510	Ahy.Unigene14056	(CAC)5	TCGAACAAGCTGAATCCCAT	TACTGGCCCAGCTTATTTGC	60S acidic ribosomal protein P1 (RPP1A) [Arabidopsis thaliana] >gi|30677886|ref|NP_849569.1| 60S acidic ribosomal protein P1 (RPP1A) [Arabidopsis thaliana] >gi|145323700|ref|NP_001077439.1| 60S acidic ribosomal protein P1 (RPP1A) [Arabidopsis thaliana] >gi|110287815|sp|Q8LCW9.2|RLA11_ARATH RecName: Full=60S acidic ribosomal protein P1-1 >gi|6715644|gb|AAF26471.1|AC007323_12 T25K16.9 [Arabidopsis …	60S acidic ribosomal protein P1-1 OS=Arabidopsis thaliana GN=RPP1A PE=1 SV=2	Ribosomal protein L12E/L44/L45/RPP1/RPP2
HAS1511	Ahy.Unigene14071	(ACC)6	ACCACCTCCGATCTCCTCTT	TTCTCCTTCTGTTCCTGCGT	AtHB23 (ARABIDOPSIS THALIANA HOMEOBOX PROTEIN 23); DNA binding / transcription factor [Arabidopsis thaliana]	ZF-HD homeobox protein At5g65410 OS=Arabidopsis thaliana GN=At5g65410 PE=1 SV=1	--
HAS1512	Ahy.Unigene14071	(CCA)5	CGAGTACCAACCTCACCACC	CTGCGTGAACTTCGTTCTGA	AtHB23 (ARABIDOPSIS THALIANA HOMEOBOX PROTEIN 23); DNA binding / transcription factor [Arabidopsis thaliana]	ZF-HD homeobox protein At5g65410 OS=Arabidopsis thaliana GN=At5g65410 PE=1 SV=1	--
HAS1513	Ahy.Unigene14077	(GAA)6	AGGCAGCTCATCATTCCTGT	GCTCACGCTACACAACCTCA	Os03g0802300 [Oryza sativa Japonica Group] >gi|29150375|gb|AAO72384.1| unknow protein [Oryza sativa Japonica Group] >gi|108711606|gb|ABF99401.1| expressed protein [Oryza sativa (japonica cultivar-group)] >gi|113550070|dbj|BAF13513.1| Os03g0802300 [Oryza sativa Japonica Group]	Mediator of RNA polymerase II transcription subunit 15 OS=Ashbya gossypii GN=GAL11 PE=3 SV=1	FOG: TPR repeat
HAS1514	Ahy.Unigene14077	(TGC)7tgttgttgttgttgc(TGT)5	AGGTGTAGACATTGCCCGTC	GAATCTGGCTTTTCAGCAGC	Os03g0802300 [Oryza sativa Japonica Group] >gi|29150375|gb|AAO72384.1| unknow protein [Oryza sativa Japonica Group] >gi|108711606|gb|ABF99401.1| expressed protein [Oryza sativa (japonica cultivar-group)] >gi|113550070|dbj|BAF13513.1| Os03g0802300 [Oryza sativa Japonica Group]	Mediator of RNA polymerase II transcription subunit 15 OS=Ashbya gossypii GN=GAL11 PE=3 SV=1	FOG: TPR repeat
HAS1515	Ahy.Unigene14077	(GAA)6	TCCAGCTCCAGAACCTGATT	CTTCGACAAGGCTTCTGCTT	Os03g0802300 [Oryza sativa Japonica Group] >gi|29150375|gb|AAO72384.1| unknow protein [Oryza sativa Japonica Group] >gi|108711606|gb|ABF99401.1| expressed protein [Oryza sativa (japonica cultivar-group)] >gi|113550070|dbj|BAF13513.1| Os03g0802300 [Oryza sativa Japonica Group]	Mediator of RNA polymerase II transcription subunit 15 OS=Ashbya gossypii GN=GAL11 PE=3 SV=1	FOG: TPR repeat
HAS1516	Ahy.Unigene14090	(CT)7	TTTTGTTGGTGAGTCGCTTG	GGCGCGTTTGAGAAGTAGAG	mitochondrial L-galactono-1,4-lactone dehydrogenase [Lotus japonicus]	L-galactono-1,4-lactone dehydrogenase, mitochondrial OS=Arabidopsis thaliana GN=GLDH PE=1 SV=1	FAD/FMN-containing dehydrogenases
HAS1517	Ahy.Unigene14099	(GA)8	TTGTGTGGATTCGAGGATGA	ATGCTGAACAGCCTTGCTTT	leucine-rich repeat transmembrane protein kinase [Glycine max]	LRR receptor-like serine/threonine-protein kinase FEI 2 OS=Arabidopsis thaliana GN=FEI2 PE=1 SV=1	Leucine-rich repeat (LRR) protein
HAS1518	Ahy.Unigene14102	(GCC)5	GTGTACCGTACTCCGCACCT	GAATTGGATCCACGACGATT	protein kinase family protein [Arabidopsis thaliana] >gi|18700075|gb|AAL77650.1| AT5g11850/F14F18_20 [Arabidopsis thaliana]	Serine/threonine-protein kinase CTR1 OS=Arabidopsis thaliana GN=CTR1 PE=1 SV=1	--
HAS1519	Ahy.Unigene14106	(TGA)7	AGCTACATAACTTGTGAGTGAGTGA	AGGTAGCACTTGCATCAGGG	hydrolase [Arabidopsis thaliana] >gi|30689964|ref|NP_849493.1| hydrolase [Arabidopsis thaliana] >gi|109940187|sp|Q8L9J9.2|CAES_ARATH RecName: Full=Probable carbohydrate esterase At4g34215	Probable carbohydrate esterase At4g34215 OS=Arabidopsis thaliana GN=At4g34215 PE=1 SV=2	--
HAS1520	Ahy.Unigene14109	(GA)6	ATCCATGACAATTGGTGGGT	TCTCTCTCTCGTTCACGTTCAG	GAGA-motif binding transcriptional activator [Populus trichocarpa]	--	--
HAS1521	Ahy.Unigene14115	(ACG)5	CTCCTCCTCCAAGAACACCA	GCCTCTTGTTCTTCGACACC	MORN (Membrane Occupation and Recognition Nexus) repeat-containing protein /phosphatidylinositol-4-phosphate 5-kinase-related [Arabidopsis thaliana]	--	--
HAS1522	Ahy.Unigene14116	(GA)27	TCCCTTTTCTCCCCGTAAAC	GCGGATTATACTGAGCTCGC	PHD1 [Medicago truncatula]	PHD finger protein At5g26210 OS=Arabidopsis thaliana GN=At5g26210 PE=1 SV=2	--
HAS1523	Ahy.Unigene14140	(CAC)5	CACTCCGGCAGGTCATAATC	GGGAAAGAGCCCAGAGGTAG	f-box family protein [Populus trichocarpa] >gi|222856938|gb|EEE94485.1| f-box family protein [Populus trichocarpa]	SKP1-interacting partner 15 OS=Arabidopsis thaliana GN=SKIP15 PE=1 SV=1	ATPases involved in chromosome partitioning
HAS1524	Ahy.Unigene14142	(AAC)5	GGAGGAACTGTGGCCACTTA	AAAAGGCATTTGGCACAGAC	methyltransferase/ nucleic acid binding [Arabidopsis thaliana] >gi|29028816|gb|AAO64787.1| At4g28830 [Arabidopsis thaliana]	Methyltransferase-like protein 5 OS=Mus musculus GN=Mettl5 PE=2 SV=2	Predicted RNA methylase
HAS1525	Ahy.Unigene14149	(CAA)5	CTGATGGCCCTGCTCTCTAC	TATTTCCTTGGCCTCCCTCT	At2g33620/F4P9.39 [Arabidopsis thaliana]	Putative DNA-binding protein ESCAROLA OS=Arabidopsis thaliana GN=ESC PE=2 SV=1	--
HAS1526	Ahy.Unigene14150	(TTC)5	AAGGGTTGGCCTTCTTGTTT	GGGACGATAAGCGTGACATT	Os06g0284200 [Oryza sativa Japonica Group] >gi|113595438|dbj|BAF19312.1| Os06g0284200 [Oryza sativa Japonica Group]	DUF246 domain-containing protein At1g04910 OS=Arabidopsis thaliana GN=At1g04910 PE=1 SV=1	--
HAS1527	Ahy.Unigene14150	(CAG)7	TCACTAAACGACGCATCCTG	CCCCATCCCCACTAAATCTT	Os06g0284200 [Oryza sativa Japonica Group] >gi|113595438|dbj|BAF19312.1| Os06g0284200 [Oryza sativa Japonica Group]	DUF246 domain-containing protein At1g04910 OS=Arabidopsis thaliana GN=At1g04910 PE=1 SV=1	--
HAS1528	Ahy.Unigene14152	(TCT)7	CCACAACACTTGCAACCAAC	ACCATAGCCTCCAACACTGG	Os05g0430700 [Oryza sativa Japonica Group] >gi|113579176|dbj|BAF17539.1| Os05g0430700 [Oryza sativa Japonica Group]	Magnesium transporter NIPA3 OS=Pongo abelii GN=NIPAL1 PE=2 SV=1	--
HAS1529	Ahy.Unigene14154	(AAG)5	CTTTCTTTTTGTTTCTTTTGTGAGT	TCGGATCAGAGGTCAAAACC	Homeodomain-related [Medicago truncatula]	Myb family transcription factor APL OS=Arabidopsis thaliana GN=APL PE=2 SV=2	--
HAS1530	Ahy.Unigene14156	(TC)6	GGTTAATCCGAGACGTCGAA	GAGAGAAGAGAGAAGAGAGAAGAGAGA	cornichon family protein [Arabidopsis lyrata subsp. lyrata] >gi|297335774|gb|EFH66191.1| cornichon family protein [Arabidopsis lyrata subsp. lyrata]	ER-derived vesicles protein ERV14 OS=Saccharomyces cerevisiae GN=ERV14 PE=1 SV=3	--
HAS1531	Ahy.Unigene14157	(TTC)5	TGCATTCTTTAACATGCATAACA	TGAGTTGCTCCACCCTTCTC	Os05g0565400 [Oryza sativa Japonica Group] >gi|113579889|dbj|BAF18252.1| Os05g0565400 [Oryza sativa Japonica Group]	Uncharacterized protein ycf23 OS=Porphyra yezoensis GN=ycf23 PE=3 SV=1	--
HAS1532	Ahy.Unigene14183	(CT)12	GGTAACGTCACCCGAAAAGA	TACAATGCCGTTTTGTTCCA	AT2G40070 [Arabidopsis thaliana]	Mucin-5AC (Fragments) OS=Homo sapiens GN=MUC5AC PE=1 SV=3	DNA-directed RNA polymerase, beta' subunit/160 kD subunit
HAS1533	Ahy.Unigene14216	(CCA)7	ATGCTTTCTGCATTTCTGGG	GGCACCCTGATAAGAATCCA	Heat shock protein DnaJ [Medicago truncatula]	DnaJ homolog subfamily B member 1 OS=Homo sapiens GN=DNAJB1 PE=1 SV=4	DnaJ-class molecular chaperone with C-terminal Zn finger domain
HAS1534	Ahy.Unigene14226	(CGA)6	GATAGTGGCGGAGTAGCAGC	GCCTCCTCTGCGTGACAG	glutamyl-tRNA synthetase [Arabidopsis thaliana] >gi|20466252|gb|AAM20443.1| glutamyl-tRNA synthetase [Arabidopsis thaliana] >gi|23198080|gb|AAN15567.1| glutamyl-tRNA synthetase [Arabidopsis thaliana] >gi|110740992|dbj|BAE98590.1| glutamyl-tRNA synthetase [Arabidopsis thaliana]	Probable glutamyl-tRNA synthetase, cytoplasmic OS=Schizosaccharomyces pombe GN=SPAC17A5.15c PE=1 SV=1	Glutamyl- and glutaminyl-tRNA synthetases
HAS1535	Ahy.Unigene14237	(TTG)7	TGGAGAAGAAACGAAAGGGA	TGGGGAGTGATGTTCATCTT	red chlorophyll catabolite reductase [Solanum lycopersicum]	Red chlorophyll catabolite reductase, chloroplastic OS=Arabidopsis thaliana GN=RCCR PE=1 SV=2	--
HAS1536	Ahy.Unigene14240	(ACA)5	AAATCGGGTGCACATCTAGC	GGCGACAGCTCCTTCAATAG	--	--	--
HAS1537	Ahy.Unigene14244	(CGA)5	TGGAAGAGTGCAGTACGTCG	TGAATGACTTGGACTTGCCA	MTD1 [Medicago truncatula]	Uncharacterized protein DDB_G0271670 OS=Dictyostelium discoideum GN=DDB_G0271670 PE=4 SV=1	--
HAS1538	Ahy.Unigene14245	(AAG)7	TGGAGCAAGAAATGGAGAAGA	GAAGCTTTCCATGCACCAGT	proton-dependent oligopeptide transport (POT) family protein [Arabidopsis thaliana]	Peptide transporter PTR2 OS=Arabidopsis thaliana GN=PTR2 PE=1 SV=1	Dipeptide/tripeptide permease
HAS1539	Ahy.Unigene14254	(CAG)5	AAGAAGGGGTGGAAGAGGAG	GCTTGTTCCTCAACAAAGGG	RNA-binding region RNP-1 (RNA recognition motif) [Medicago truncatula]	Heterogeneous nuclear ribonucleoprotein Q OS=Homo sapiens GN=SYNCRIP PE=1 SV=2	RNA-binding proteins (RRM domain)
HAS1540	Ahy.Unigene14256	(TA)6	CATTTGGGCTAATGAAAGGC	AAGGTGGTGAGTCCACCAAG	gibberellin c20-oxidase [Pisum sativum]	Gibberellin 20 oxidase 1 OS=Arabidopsis thaliana GN=20ox1 PE=2 SV=2	Isopenicillin N synthase and related dioxygenases
HAS1541	Ahy.Unigene14260	(GAT)6	TCGGACGACGATATTGATGA	AGAAGAATCGCATCTGGCTC	AP2 domain class transcription factor [Malus x domestica]	Dehydration-responsive element-binding protein 3 OS=Arabidopsis thaliana GN=DREB3 PE=2 SV=1	--
HAS1542	Ahy.Unigene14270	(TTC)6	CATGAAAAACTGGTCCACGA	GCTTTCATGAAGACATGCCA	EST gb|N65467 comes from this gene [Arabidopsis thaliana]	--	--
HAS1543	Ahy.Unigene14282	(CTT)5	GGCTCTGCTTCATCACCTTC	GTTCAAAGTGGCCTTGTGGT	auxin response factor 3b [Lotus japonicus]	Auxin response factor 3 OS=Arabidopsis thaliana GN=ARF3 PE=1 SV=2	--
HAS1544	Ahy.Unigene14314	(GA)7	ATTTCAATCCGAAGTGACCG	GAATAACACCGAAACAATTCCAA	isoamylase-type starch-debranching enzyme 3 [Phaseolus vulgaris]	Isoamylase 3, chloroplastic OS=Arabidopsis thaliana GN=ISA3 PE=1 SV=2	Type II secretory pathway, pullulanase PulA and related glycosidases
HAS1545	Ahy.Unigene14315	(GGT)7	AGTGCCAATATTTTCTGGCG	ACCCAAACAAGCTCAAGTGC	Hypothetical protein THAPSDRAFT_264318 [Thalassiosira pseudonana CCMP1335] >gi|220970263|gb|EED88601.1| Hypothetical protein THAPSDRAFT_264318 [Thalassiosira pseudonana CCMP1335]	--	--
HAS1546	Ahy.Unigene14317	(CT)6	TTTGCGCACATTCAACAACT	GGTGGTGTTTTGGAAGAGGA	RecName: Full=4-coumarate--CoA ligase-like 7; AltName: Full=4-coumarate--CoA ligase isoform 6; Short=At4CL6 >gi|7267275|emb|CAB81058.1| 4-coumarate--CoA ligase-like protein [Arabidopsis thaliana] >gi|29893227|gb|AAP03022.1| 4-coumarate-CoA ligase-like protein [Arabidopsis thaliana]	4-coumarate--CoA ligase-like 7 OS=Arabidopsis thaliana GN=4CLL7 PE=1 SV=1	Acyl-CoA synthetases (AMP-forming)/AMP-acid ligases II
HAS1547	Ahy.Unigene14321	(TCA)8	TGGTCTTGGTCCCCTTGTTA	CTAACAGAATCCTCCAGCCG	transducin family protein / WD-40 repeat family protein [Arabidopsis thaliana] >gi|20197166|gb|AAC27402.2| expressed protein [Arabidopsis thaliana]	WD repeat-containing protein 55 homolog OS=Dictyostelium discoideum GN=wdr55 PE=3 SV=1	FOG: WD40 repeat
HAS1548	Ahy.Unigene14322	(TGA)5	TGATTTTGCGTTACCCCTTC	TCCTCTGCAATAATGCGTCTC	LYK4 [Glycine max]	LysM domain-containing GPI-anchored protein 2 OS=Arabidopsis thaliana GN=At1g77630 PE=1 SV=1	--
HAS1549	Ahy.Unigene14333	(AG)7	TTGTTGTGGCTTTGAGATCG	CCTCGATTCTTCAATCGGAA	kelch repeat-containing serine/threonine phosphoesterase family protein [Arabidopsis thaliana] >gi|160359047|sp|Q9SHS7.2|BSL3_ARATH RecName: Full=Serine/threonine-protein phosphatase BSL3; AltName: Full=BSU1-like protein 3	Serine/threonine-protein phosphatase BSL3 OS=Arabidopsis thaliana GN=BSL3 PE=1 SV=2	--
HAS1550	Ahy.Unigene14335	(TCA)5	ATGCCAATCATATGCAGGCT	TGACATGAGTCAGCAGCACA	OTU-like cysteine protease family protein [Arabidopsis thaliana] >gi|42573257|ref|NP_974725.1| OTU-like cysteine protease family protein [Arabidopsis thaliana] >gi|124301008|gb|ABN04756.1| At5g03330 [Arabidopsis thaliana]	OTU domain-containing protein DDB_G0284757 OS=Dictyostelium discoideum GN=DDB_G0284757 PE=4 SV=2	--
HAS1551	Ahy.Unigene14341	(TCA)5	TTCTGTTTTGCCCTCGTCTT	GAAAAAGCCAAAGCTGATGC	Os11g0266000 [Oryza sativa Japonica Group] >gi|113644886|dbj|BAF28027.1| Os11g0266000 [Oryza sativa Japonica Group]	RRP15-like protein OS=Mus musculus GN=Rrp15 PE=2 SV=2	--
HAS1552	Ahy.Unigene14347	(GAA)10	TGGGAAGGAAACAAGAGTGG	TGGTTCTAGCTCTACCTGCCA	At1g63610 [Arabidopsis thaliana]	--	--
HAS1553	Ahy.Unigene14358	(GAA)5	CGGGTAGAAAAGTGGCAGAA	GAGAGAAATGGCGTGCTAGG	At4g26060 [Arabidopsis thaliana]	--	--
HAS1554	Ahy.Unigene14367	(ACT)6	ACCATGCAAATTCCAACACA	GTGGTGGTGATGGTGATTGA	ZFP6 (ZINC FINGER PROTEIN 6); nucleic acid binding / transcription factor/ zinc ion binding [Arabidopsis thaliana] >gi|27923892|sp|Q39265.1|ZFP6_ARATH RecName: Full=Zinc finger protein 6 >gi|9755451|gb|AAF98212.1|AC007152_8 zinc finger protein zep6 [Arabidopsis thaliana] >gi|790683|gb|AAA87302.1| zinc finger protein [Arabidopsis thaliana] >gi|15215717|gb|AAK91404.1| At1g67030/F1O19_5 [Arabidopsis…	Zinc finger protein 6 OS=Arabidopsis thaliana GN=ZFP6 PE=2 SV=1	--
HAS1555	Ahy.Unigene14367	(CA)7	CACCACACCCAACAGCTACTT	TGTGTTGGAATTTGCATGGT	ZFP6 (ZINC FINGER PROTEIN 6); nucleic acid binding / transcription factor/ zinc ion binding [Arabidopsis thaliana] >gi|27923892|sp|Q39265.1|ZFP6_ARATH RecName: Full=Zinc finger protein 6 >gi|9755451|gb|AAF98212.1|AC007152_8 zinc finger protein zep6 [Arabidopsis thaliana] >gi|790683|gb|AAA87302.1| zinc finger protein [Arabidopsis thaliana] >gi|15215717|gb|AAK91404.1| At1g67030/F1O19_5 [Arabidopsis…	Zinc finger protein 6 OS=Arabidopsis thaliana GN=ZFP6 PE=2 SV=1	--
HAS1556	Ahy.Unigene14374	(CTT)5	CCTTGAGCTCACATCCATCA	CCACACGACCTTTCCTCTGT	heavy-metal-associated domain-containing protein / copper chaperone (CCH)-related [Arabidopsis thaliana]	--	--
HAS1557	Ahy.Unigene14402	(TTA)7	TGACAGCAGTTCCATTTCCA	AACCTTCCACCGTTCTCTCA	Os11g0157300 [Oryza sativa Japonica Group] >gi|77548756|gb|ABA91553.1| Harpin-induced protein 1 containing protein, expressed [Oryza sativa (japonica cultivar-group)] >gi|113644504|dbj|BAF27645.1| Os11g0157300 [Oryza sativa Japonica Group]	Formin-like protein 14 OS=Oryza sativa subsp. japonica GN=FH14 PE=2 SV=1	--
HAS1558	Ahy.Unigene14407	(AC)6	TCCAAACTTGAACCTTTTCCC	CCAATTGCGTTGATTGCTAA	Membrane attack complex component/perforin/complement C9 [Medicago truncatula]	--	--
HAS1559	Ahy.Unigene14412	(GA)7	GAATGAGGAGCTGAAAAGCG	TTCCATTCTTCCCTCTCACG	Os03g0152600 [Oryza sativa Japonica Group] >gi|108706229|gb|ABF94024.1| expressed protein [Oryza sativa (japonica cultivar-group)] >gi|113547464|dbj|BAF10907.1| Os03g0152600 [Oryza sativa Japonica Group]	--	--
HAS1560	Ahy.Unigene14423	(GA)7	AGGTGGAGGAAAACGAGGTT	CAGAACAGAATCATAGACGACAAGA	Os07g0694800 [Oryza sativa Japonica Group] >gi|113612278|dbj|BAF22656.1| Os07g0694800 [Oryza sativa Japonica Group]	Sporulation protein RMD1 OS=Saccharomyces cerevisiae GN=RMD1 PE=1 SV=1	Uncharacterized conserved protein
HAS1561	Ahy.Unigene14431	(TTC)5	TCCAAGGTGTTTTCCTCCAC	TGATCATTGGCGAAAGTGAG	At5g22090 [Arabidopsis thaliana]	--	--
HAS1562	Ahy.Unigene14440	(TTC)6	CGGGAAATAAGTGTCTCGGA	ATTCGGATGAGCGAGTGAGT	Os01g0506200 [Oryza sativa Japonica Group] >gi|56201662|dbj|BAD73126.1| tetratricopeptide repeat domain 5-like protein [Oryza sativa Japonica Group] >gi|255673280|dbj|BAF05063.2| Os01g0506200 [Oryza sativa Japonica Group]	Tetratricopeptide repeat protein 5 OS=Rattus norvegicus GN=Ttc5 PE=2 SV=1	--
HAS1563	Ahy.Unigene14466	(AG)6	CGAACCCTAGTAGTAGGTTAAGAAAA	GACTCGCTCCGATTTGACTC	eukaryotic translation initiation factor 5A [Gossypium hirsutum]	Eukaryotic translation initiation factor 5A-4 OS=Solanum lycopersicum PE=2 SV=1	--
HAS1564	Ahy.Unigene14497	(TCA)9g(CCT)6	AATCCAACTTGGGAATGCTG	TGGGAGCTGTTAGGACCATC	RecName: Full=Transcription factor TCP8 >gi|30725660|gb|AAP37852.1| At1g58100 [Arabidopsis thaliana]	Transcription factor TCP8 OS=Arabidopsis thaliana GN=TCP8 PE=2 SV=1	--
HAS1565	Ahy.Unigene14530	(GAG)5	CGCCCATAACTTGTCCACTT	CCTCCTTCTGAGGTTGTTGC	PREDICTED: similar to helicase domain-containing protein [Vitis vinifera]	Uncharacterized proline-rich protein (Fragment) OS=Owenia fusiformis PE=4 SV=1	Opacity protein and related surface antigens
HAS1566	Ahy.Unigene14557	(CTT)6	GAGCTGAAACACAAGCTCCC	AGCAAACGTGCTTTGTTGTG	CW14 [Arabidopsis thaliana] >gi|8778748|gb|AAF79756.1|AC009317_15 T30E16.22 [Arabidopsis thaliana] >gi|6520233|dbj|BAA87958.1| CW14 [Arabidopsis thaliana]	--	--
HAS1567	Ahy.Unigene14564	(TAT)7	CATCGTGGGGATCCAATATAA	CACTGCAGGGACATAGAGCA	defensin [Tephrosia villosa]	Defensin Lc-def OS=Lens culinaris subsp. culinaris PE=1 SV=1	--
HAS1568	Ahy.Unigene14569	(GAA)6	TGCTCCTCTCTCCTCTCTTCC	CTTCGCATTCCCCAAAATAA	--	--	--
HAS1569	Ahy.Unigene14569	(AAC)6	TTATTTTGGGGAATGCGAAG	GGTGAGGTGGAGGAAGAAGA	--	--	--
HAS1570	Ahy.Unigene14583	(CAC)5	AACACGTGTAACCATTGCCA	GACGAGCAAACGATGACAGA	--	--	--
HAS1571	Ahy.Unigene14589	(CAC)5	CCCTAACACTCCTCCACTGC	AGCCGATACCTTTGTGGTTG	extensin [Prunus dulcis] >gi|445616|prf||1909363A extensin	Formin-like protein 5 OS=Oryza sativa subsp. japonica GN=FH5 PE=2 SV=2	Predicted membrane protein/domain
HAS1572	Ahy.Unigene14616	(GAA)5	CCCCTCCACATGAATTGAAC	TTGAGCTGAAGGTGAGGCTT	HEAT [Medicago truncatula]	--	--
HAS1573	Ahy.Unigene14641	(GCG)7	CAAGTGTTGATGCAGCGTCT	CCCGTCTCTCTCTCCCTCTT	--	--	--
HAS1574	Ahy.Unigene14658	(AAG)6	ATGGATTTGGATGATCGCAT	CAATAACCTGCCTCCGATGT	--	--	--
HAS1575	Ahy.Unigene14684	(CGC)5	GACATGGGGGAAGACAAGAA	CAGGCCATAGTCCTCCTTCA	Os02g0120300 [Oryza sativa Japonica Group] >gi|113535239|dbj|BAF07622.1| Os02g0120300 [Oryza sativa Japonica Group]	UPF0563 protein C17orf95 homolog OS=Xenopus laevis PE=2 SV=1	--
[truncated: 2,344 more rows]
