# Supplementary material for: De novo assembly and Characterisation of the Transcriptome during seed development, and generation of genic-SSR markers in Peanut (Arachis hypogaea L.)
Source: BMC Genomics. 2012 Mar 12;13:90. doi: 10.1186/1471-2164-13-90 (PMC3350410; doi:10.1186/1471-2164-13-90)
Supplement: Additional file 3 — Table S3. 160 random markers were used to validate the amplification and polymorphism. [file 1471-2164-13-90-S3.XLS]

## Sheet: Sheet1
Supplemantal Table S3 160 random markers were used to validate the amplification and polymorphism.
Marker	Forward Primer	Reverse Primer	Polymorphism
HAS0001	ACAAGTCCCCAGTCGTGTTC	CCAAAACAAGCTTCCCAGAG	M*
HAS0024	AGAACTTCAAAGCCAGCACC	TCGGATTCTGATTCATTCCC	P
HAS0043	TGTCAACATACCATCCCACG	CAGCATTGAGCTAAGGGAGG	P
HAS0048	TTCCTCTTTCTACCCCCACC	TGACTTCATTGCTGCCAGTC	M
HAS0055	CGATTTGCCGAAAGAGAAAG	AGGTGTCGCCTTCTTTGCTA	P
HAS0074	GACACTTCAGAAAGCCCTGC	ATCTCCCGTCACAAGCAATC	M
HAS0076	AGCGTGCGTGCTATTTCTCT	CAGCTTTCTCCACCTTCGTC	P
HAS0081	CAAACCGTAACGGGACACTT	CGGTCAGCTTAACCCTCAAA	M
HAS0127	CGGAGATTGAAATGGAAGGA	CCACCCCAAAGACAGAGAGA	P
HAS0133	CTTAGCCGCAACACAGTCAA	CAATCTTCGCCTTAACGAGC	P
HAS0185	TTTGAAGGGATGGGACTTTG	GTCCAATATTTGGGATGCAA	M
HAS0188	CAGGAAGAAGGAAAAAGGGG	CATGGTCGAAGAGAGCTTCC	P
HAS0207	GGATTGAAAATGGGGGAAGT	AATTGCACAACAGGACATGC	M
HAS0216	GTGGAAGATGATTGGGATGG	CAAAGGGGAAACAGTGGAAA	M
HAS0224	CAAGCACACGAATCCTCTCA	CTTTTCCTTTTCCCCCTCAC	M
HAS0229	AACATGTGAGGCTATTGCATAAA	TTGTTCTTGTTGGGGTGTTG	P
HAS0231	CTCCGAATGTTCCACAGGTT	AATGGGAGATGGTGTTGGAA	M
HAS0236	GCATGGGATTAGGTCGAGAA	TTCGCAGGGAAGAAAGAATC	P
HAS0250	TCGGAGAGAGAAAGATGCGT	GGGTCACGACGATGCTAAAT	M
HAS0277	AACCTCGATTCGGATGCAC	GCACAACGTCCTCGGTTATT	P
HAS0284	CCATAATCCACACCATGAACA	CGATGGATATGTCGTGCTTG	M
HAS0299	CCGAGCAGTTCAAAGTGACA	GCTTTGATAGAGGTGCCGAG	M
HAS0302	CCAGTGGAAAGTGTTGGGTT	CGTACGCCTTTCATTTGTGA	P
HAS0306	CCATATCAGTAGCCCTCGGA	CTAAAACCAAGCGCAAGAGC	M
HAS0313	ACCATGAACCCTATGTCCCA	AAGACTCGACCCTCCCAACT	P
HAS0317	AAAGGGCAGAAGCTGCATTA	TTCCCCCTCTTCCTGTTCTT	M
HAS0321	GTACCGTAGTTGACGCCGAT	AACCCCTCATTAATCGTATTTG	M
HAS0341	ATCTTGGATCTTGGTGACGG	ACCCCATCATGTCTCACCTC	P
HAS0345	GAGCGGTGGTTATGGTTGTT	TCCCAATTACAATTCACCCC	P
HAS0357	TCAATTTGTTCCAACAACAGC	TGAGCAGTGTCGTTTTGCTT	P
HAS0369	GAATAAGGGAAGCAGGGGAG	CGACACCGACATCTTCTCCT	M
HAS0377	TGGTTCATAGGGGAAACAGG	GTCCAGCTTTCAATCCCGTA	P
HAS0380	GTTGCAGCACCAAACAAATG	CCTTTCATCCTCTGCTTCCTT	M
HAS0387	AGCAAAGAGATTCAAGCCGA	AAATGCACCCTACGAACCAG	M
HAS0390	AAGATGGCAAAATTGTTGGG	AGTTCCTCAATGGGTCAACG	P
HAS0394	CCAATCTTTTCCATGCGTTT	CTTGGAATTAGAATCGGCCA	P
HAS0408	GAGCAATCGTGCTGCATTTA	CTCGTCTCTGCCTTTGCTTC	P
HAS0409	CCTTCCACTCCTCTTCCTCC	CAACGTAATGGGAACCCAAC	M
HAS0410	AAAGAACCCTCCTCCACCTC	GCCTCTCCCCAATTCTTTTC	P
HAS0428	GTACGCATTTTCGTCCCAGT	CGGTGAGTGAGCTGAAATGA	P
HAS0435	TCCATGCCATTCATATCACG	AATTGAGTGCTGACGACCCT	M
HAS0441	TCGGACGACGATATTGATGA	AGAAGAATCGCATCTGGCTC	M
HAS0442	TGGGAAGGAAACAAGAGTGG	TGGTTCTAGCTCTACCTGCCA	M
HAS0471	GGATCAGTAGGCAGGGGAAT	CCTTTAGGCCTCTCAACCTTT	M
HAS0493	CTCAATCCGGCTCTCATTTC	TTGTTTAGCCAAAGGCAAGG	M
HAS0528	GTTCTTGTTCCAGGCCTCTG	GACCGAATCCAACTCGGTAA	M
HAS0539	AGAACAAAAAGGGAGGGGAA	GAGGAATTGCTGCTTAGGAGA	P
HAS0549	GGTTGTGCTGGATTGCATTA	TCCTGTGCCCTTCTTGAAAT	P
HAS0551	TCCATAGCTGAGTCTGGCCT	GGGTTCGTGTTCTGGGTAGA	P
HAS0556	AAGCAAGCAACCCTTGATGT	TGAATGCCCAGAAAAAGGAG	P
HAS0600	AGCTGGAGGTGGTTATGGTG	ATATCCACCCCCGTGAGC	M
HAS0617	AATGGTGCAGAGGAGAATGG	ACACAGCCTTCAGCTCCTGT	M
HAS0626	AACACCAGCAAGAAACAGGG	GCTAGATTGCTCGAGTTGGG	P
HAS0635	CATCTTCGGCAATGTTGAGA	CGCTACTCTCTTACCCGCAC	M
HAS0645	AGAAGCGTAAGGGTTGGGTT	TTCATCTTCCCAACAAAGCC	M
HAS0657	TCTCAGTTCCACACCCCATT	AGGTTGGTGTCAGCCTCAAT	M
HAS0671	CTTCTCCCCACAATTCCTCA	AAGAATTTCTCCCACAGGGG	M
HAS0678	CCAACAGCACACACTAAGCAG	AATCTCACAACCTCAACCCG	M
HAS0694	CCAGAATACCCAACACCCAC	CCTCAGTTCGACAACGACAA	M
HAS0738	AAACAGGGGTCAGTGATTGG	TGAAAATGAAAAGCCCCTCA	M
HAS0740	CACCAACACCATTCAACTCG	TCTCCTTGCCAGAACGCTAT	M
HAS0743	GCAGTCTTGTCTTCGGGTTC	TTTCTCTCCCATTCCCATTG	M
HAS0801	GGCTTCATCCTCCTCCTCTC	CCATTTTCTGTTACGCCGTT	P
HAS0802	GATTGGGCTCAACCAGTGAT	TCCCTTGGACTGTAGGGATG	M
HAS0811	TGTGTGCGTGTGTTGTGTCT	GTTGCTTCCATAGCGAGAGG	P
HAS0818	GGTCGGTGGTGCTACTCCTA	GCTCACAGTTCCAAGCTCAA	M
HAS0821	TGGCCTTGATTACTCTCGCT	ACAGGGGTCTGGAGGAAGTT	M
HAS0831	ATCCCCTTAATCTGGCTGCT	GGAAGCGGAGCTATTAGGGT	P
HAS0840	AACGAGTTGGCCCTTACCTT	GAGAACTCGTTGGGAGAGGA	M
HAS0866	TGAAGAGGGACAAAGAAAGAGG	TGCACCAATAGAAAATGCCA	M
HAS0869	TGATCTCGACCTCAATGCAG	CTGTTGTTGTTGCTTGCGTT	P
HAS0880	GCAGAGGAAGAAGGATGCAC	CATGACGGTGATGGAAACAA	M
HAS0887	CACACCATCATCATCATTTTCC	AGGTTTGGAGTTAGGGTGGG	P
HAS0897	GAGCGTGTCATCGTCAAAGA	TCAAGGTTCCCTTTGGACTG	P
HAS0914	GGAGAACCTGTTGGAGACGA	TCTGCTTCGGATCTCAACCT	M
HAS0917	TCCGATCGATTATTCATGACC	ACATCAAGAACTCCAAGGGC	M
HAS0919	CACCAAGATCCTTCGTCGAT	GTTTCCACGACGTCCTGATT	M
HAS0921	GGGGGAAGAAGGAGAAGGTA	AGCTCCAATAGTGACGACGG	P
HAS0957	CGCCATTTCTTGAGTTTGGT	GGAGTTGGGACAGCCAATAA	P
HAS0969	AAGGAACACAGTTGGGTTGG	GCCTGAATCCGGTTCTGTAA	P
HAS0970	ACCTTCCCAAAAAGGGAAAA	ATTGGGGTTGTCCAAAATCA	M
HAS0974	TCCCAAAGCCTTATCATTGC	AAGCAAAGGAATCATCCGAA	P
HAS0993	GGCCATCATGGAGATTAGAAG	GCCATGGCAAGAGAACATTT	M
HAS0996	CGATTCAGAGTAGTGGGGGA	CCGATGACGTCACAGAGAGA	P
HAS1003	TAACACCTGCATGAACCCAA	CTGGAACCTTCCCCTTTCTC	P
HAS1011	CAAGAATGGGGAGACAAGGA	TCTGCACAACACAAACAGCA	P
HAS1014	CACAACCCAGTAGCAGCAAA	GGTGCGATGAAACCAGAAAT	P
HAS1024	CTTGGCTCGCATCTTCTTCT	CAAAACTCAGCAACAATTCACA	M
HAS1026	CTTCAGTCCAAAGCCAGAGG	GCTGATGATGATGATGGTGG	M
HAS1078	TCTCCCTATCTTTCCTCGCA	ATTGAATTTCTGCCTGCCAC	M
HAS1085	AACCTCAGCCATTGTTGTCC	CACCAACCCACACCTCTCTT	P
HAS1090	TCATACTCATCCCCACGTCA	GAGAGCCTGGTAGTCATCGG	M
HAS1092	AGGAAGCAAAATAAGCGCAA	CTTTGCCACCCTTCATTTGT	P
HAS1094	CCACTAAAGAAGGAAGGGGG	AAGGAAAAGGGGAAGAACGA	M
HAS1095	GCTGCTTCGAGGAAATTCAC	TACCAAATTGCCCCAAGAAC	M
HAS1103	GAGGATCGCAATGGTGAGTT	GGTCTTGCGATTCTTTCTGC	P
HAS1105	TGGTTTGGGAGTGTCTTCCT	CCTCCCAATCCCATCTTTCT	P
HAS1136	AGTTCATTGGCGGAACTTTG	CAGGCATGAAACAATTCCAA	P
HAS1173	CCTTCCCCTACCATTCACAC	AAGGTGAAACCAGGAAGCAA	M
HAS1177	AGCTGCAGAGGCAAGAGAAG	TTCTCATGTGCCCAATTCAA	M
HAS1188	CAAGCAAGCAGCACAAACAT	ACGATCCAGCAATCGTCTTT	M
HAS1198	TTGAGGTCAGTGTGCCAGAG	TCATTCTTTCCTCCAAACGC	M
HAS1217	CATCTCAGAAGCAAGTTGGATG	TTTGGAACACAGGTGGACAA	M
HAS1246	TTCAAGGACAACTTTTCCGC	AGGAGTTGGGTGACCTTCCT	P
HAS1248	TCCACATTGTGTTGCCAAGT	TGTTTGGCAAAAGACCTTCC	P
HAS1263	AAAGTTGTGGCTGCAGTTTG	AAGTTGCAACATGGGGAAGA	M
HAS1267	TCACCAGCGTTTCTGACATC	CCACTACTATTACCATCATTTTTCTCT	P
HAS1274	ATGAGTGGCGATTGGTGAAT	ACCGAAACTATCCCGTTCCT	M
HAS1281	CTAACCGGGCTGCATATGTT	CCCTCCCTCCTCCTCTATTG	M
HAS1306	AGCAGCTGCAATTTCTCGAT	TCGCTTTCTGTTGTTGTTGC	P
HAS1309	AGAGGATGTGGTCGTGTTCC	TGAACATGCCTCACACACAA	M
HAS1314	TCGGTCATGTTTGTCCAGAA	ACGCACTCCGTCACTCTCTC	M
HAS1352	GGGAAGAGGCATGAGTGGTA	TTGTTCTGTCGTGTGCCTCT	P
HAS1354	CTCGGACACAAGCATTTCAC	CCTTGTCCTGTGTCAACTTCAA	P
HAS1356	TCGTAGCAGCAGAACGAAGA	ATCAGTGCACCACCCCTTAC	M
HAS1358	TCAATAACTGCCACTGTGCAT	CCAGCATATCCTCGCAAAAT	M
HAS1360	TTCGTTTCAACACCTCTCCC	CAGAAAAATCACCCACCCAG	P
HAS1368	GAAGAGAGTGGGCTACGACG	CTCCACAACGACGATGGAAC	P
HAS1371	TCTTCTTGGAACGTCCCCTA	TGATGATGGGGTTGATGAGA	P
HAS1375	GAAGGCTTTACTCTCTGCGAA	AGCAAGCCTTCACCTTCAAA	M
HAS1377	CAATAGCAACAGAGGCAGCA	CGAAACGTTTTCCCACACTT	M
HAS1380	CTCGGAGAATCAATTGGTGG	CTGGTTTGTCATGATCACCG	M
HAS1381	TGAGGAAGAAGAGGATGAGGA	TCTGCCAGTTCCAGACTTCC	M
HAS1382	GGGTATGCACCAAGAGCATT	CATGGAACCATGTCCCTCTT	M
HAS1388	CATTCAAGATCCGACTCCGT	ACCCCTCCAGCTTCTTCACT	P
HAS1390	GCACATCACACACCATCCTC	AATCTGAGTTCGGGTGGTTG	M
HAS1426	CCAGCTCTCTTCTTCCTCCTT	CTTGAGCTAGTGAGGGCCAC	M
HAS1430	TCGTGTGTTTCGTTGTAGCC	CGTCTTCTGTTGCTTCACCA	P
HAS1437	GCAACATGTGTTAGAGCCCA	AACATCAAACAGGTGGAGTGG	M
HAS1438	ACAAAGCCACATGGTCACAA	GAGAAGCGTTTTGGTTTGGA	P
HAS1442	ACCCCATATCCATCTGTCCA	TCCACCCACCACTCTTCTTC	P
HAS1474	GTAAAGAGGAGGGAAACCGC	CTGAACCCGACTCCACAGAT	M
HAS1484	CAGGTCCATTGCCAAGTTTT	TTCCAGAAGATGGATTTGGC	M
HAS1491	CCTTCATGGCTCTTCCTCAG	TTGTCAAGTGTCTCAACGGC	M
HAS1497	GAAGGAGCAAAATCAATGGC	TTCAACAACATTTTTCTTTCTTTTT	M
HAS1504	GCAATGTGCAAAAAGGGAAT	GCTTCCAACGGTAAGCAAGA	M
HAS1522	CACACACCAACCTTCTGAGC	TGGTGGTGGTGATGTTCTGT	P
HAS1535	ATAGCGCCTTCTTCCATCCT	ACTTTTCAGAAGGCAAGGCA	M
HAS1541	AAAACCAACATTGCTCCCAC	GCATTGATGGTGAGAATGGA	M
HAS1542	AATGCATTGACCCTTTTTCG	CAATCTGGGTTGCCTCTGTT	M
HAS1552	AGTGGAGGATCATGGGATCA	TGGTCCCTCTTCATCAAACC	P
HAS1559	TCTGAAAAGTCCGCCAAATC	TCAACAAGAACAAAGCGGGT	P
HAS1564	TCATCAATGAAAGCAGTGGC	TCTGTAGGGGATCAGGTTGC	M
HAS1593	TGGGAACTTTGAATGGCTTC	TCGACACACCCCATTTTCTT	P
HAS1798	TGTTTGGGTCATTTTTGCAG	TCAGCTGGATCAACATTTTCC	M
HAS1810	GCCATTGAAGAGTTGCATGA	TGGTGTTGCTTCTCTGTTGC	M
HAS1959	TTCTTGTGTTGGTGGTTGGA	CCCACCATCCATCTTTCTTG	M
HAS1965	GAGCCAAAGTACAAGCCCAA	TTGGTGCTCGTGATCTGAAG	M
HAS1983	TGTTCAGCCGCCTAGAGAAT	AAAGCAGGTAACTTCCCCGT	M
HAS2244	AAGGGTCGGTGGTGTTAGTG	TAAACGCCCACACTCATTCA	M
HAS2277	ACAAACGCGCTGTTTTCTCT	ATCTTCGCATTTCTGTCGCT	M
HAS2385	GGGGTGTTATTCCAATGGTG	ACACCTGCGAGAATTTCCAC	M
HAS2414	CATCGGTGCACCTCCTCTAT	CTCGCCCATCTCTACAAAGC	M
HAS2529	GGATCAACTGGTAGCCGAAA	TCAATCCAACATGACTTTCATCA	P
HAS2540	CATGTGTCCATAAAGCCACG	CCCAAGCCAAACCCTAATTT	P
HAS2577	TCCCTTTTCTCCCCGTAAAC	GCGGATTATACTGAGCTCGC	M
HAS2634	TGGAGAAGAAACGAAAGGGA	TGGGGAGTGATGTTCATCTT	M
HAS2661	CATGAAAAACTGGTCCACGA	GCTTTCATGAAGACATGCCA	M
HAS2685	GAATGAGGAGCTGAAAAGCG	TTCCATTCTTCCCTCTCACG	P
HAS2764	AATCCAACTTGGGAATGCTG	TGGGAGCTGTTAGGACCATC	M
*M: Morphism; P: Polymorphism
